# Supplementary material for: Crystal structure of oxam­yl
Source: Acta Crystallogr E Crystallogr Commun. 2016 Nov 18;72(Pt 12):1816–8. doi: 10.1107/S2056989016018168 (PMC5137616; doi:10.1107/S2056989016018168)
Supplement: Supplementary file 1 [file e-72-01816-sup1.cif]

##############################################################################
#                                                                            #
# This CIF contains the data in a paper accepted for publication in          #
# Acta Crystallographica Section E. It conforms to the requirements of       #
# Notes for Authors for Acta Crystallographica Section E, and has been       #
# peer reviewed under the auspices of the IUCr Commission on Journals.       #
#                                                                            #
# Full details of the Crystallographic Information File format               #
# are given in the paper "The Crystallographic Information File (CIF):       #
# a New Standard Archive File for Crystallography" by S. R. Hall, F. H.      #
# Allen and I. D. Brown [Acta Cryst. (1991), A47, 655-685].                  #
#                                                                            #
# The current version of the core CIF dictionary is obtainable from          #
# ftp://ftp.iucr.org/pub/cif_core.dic.                                       #
#                                                                            #
# Software is freely available for graphical display of the structure(s)     #
# in this CIF. For information consult the CIF software page                 #
# http://www.iucr.org/resources/cif/software.                                #
#                                                                            #
# This file may be used for bona fide research purposes within the           #
# scientific community so long as proper attribution is given to the journal # 
# article from which it was obtained.                                        #
#                                                                            #
##############################################################################
data_I
_database_code_depnum_ccdc_archive 'CCDC 1516996'
_audit_creation_method     'SHELXL-2014/7'
_chemical_name_systematic
;
(<i>Z</i>)-[(Dimethylcarbamoyl)(methylsulfanyl)methylidene]amino
<i>N</i>-methylcarbamate
;
_chemical_name_common     ?
_chemical_formula_moiety     'C7 H13 N3 O3 S'
_chemical_formula_sum     'C7 H13 N3 O3 S'
_chemical_formula_weight     219.26
_chemical_melting_point     ?
_shelx_space_group_comment
;
The symmetry employed for this shelxl refinement is uniquely defined
by the following loop, which should always be used as a source of
symmetry information in preference to the above space-group names.
They are only intended as comments.
;
_space_group_crystal_system     orthorhombic
_space_group_name_H-M_alt     'P c a 21'
_space_group_name_Hall     'P 2c -2ac'
loop_
    _space_group_symop_operation_xyz
    'x, y, z'
    '-x, -y, z+1/2'
    'x+1/2, -y, z'
    '-x+1/2, y, z+1/2'
_cell_length_a     8.3367(4)
_cell_length_b     10.7752(5)
_cell_length_c     24.1016(12)
_cell_angle_alpha     90
_cell_angle_beta     90
_cell_angle_gamma     90
_cell_volume     2165.04(18)
_cell_formula_units_Z     8
_cell_measurement_reflns_used     6335
_cell_measurement_theta_min     2.54
_cell_measurement_theta_max     27.76
_cell_measurement_temperature     173(2)
_exptl_crystal_description     plate
_exptl_crystal_colour     colourless
_exptl_crystal_size_max     0.500
_exptl_crystal_size_mid     0.140
_exptl_crystal_size_min     0.110
_exptl_crystal_density_diffrn     1.345
_exptl_crystal_density_meas     ?
_exptl_crystal_density_method     ?
_exptl_crystal_F_000     928
_exptl_absorpt_coefficient_mu     0.287
_exptl_absorpt_correction_type     multi-scan
_exptl_absorpt_process_details
;
(SADABS; Bruker, 2014)
;
_shelx_estimated_absorpt_T_min     0.870
_shelx_estimated_absorpt_T_max     0.969
_exptl_absorpt_correction_T_min     0.6645
_exptl_absorpt_correction_T_max     0.7457
_diffrn_ambient_temperature     173(2)
_diffrn_radiation_type     MoK\a
_diffrn_radiation_wavelength     0.71073
_diffrn_measurement_device_type     'Bruker APEXII CCD'
_diffrn_measurement_method     '\f and \w scans'
_diffrn_detector_area_resol_mean     ?
_diffrn_reflns_number     19300
_diffrn_reflns_av_R_equivalents     0.0346
_diffrn_reflns_theta_min     1.690
_diffrn_reflns_theta_max     28.303
_diffrn_reflns_theta_full     25.242
_diffrn_measured_fraction_theta_max     0.998
_diffrn_measured_fraction_theta_full     1.000
_diffrn_reflns_limit_h_min     -11
_diffrn_reflns_limit_h_max     11
_diffrn_reflns_limit_k_min     -14
_diffrn_reflns_limit_k_max     14
_diffrn_reflns_limit_l_min     -32
_diffrn_reflns_limit_l_max     31
_refine_special_details
;
 Refined as a 2-component inversion twin.
;
_reflns_number_total     5238
_reflns_number_gt     4655
_reflns_threshold_expression     'I > 2\s(I)'
_refine_ls_structure_factor_coef     Fsqd
_refine_ls_matrix_type     full
_refine_ls_R_factor_all     0.0430
_refine_ls_R_factor_gt     0.0369
_refine_ls_wR_factor_gt     0.0862
_refine_ls_wR_factor_ref     0.0898
_refine_ls_goodness_of_fit_ref     1.035
_refine_ls_restrained_S_all     1.035
_refine_ls_number_reflns     5238
_refine_ls_number_parameters     262
_refine_ls_number_restraints     1
_refine_ls_hydrogen_treatment     constr
_refine_ls_weighting_scheme     calc
_refine_ls_weighting_details
              'w=1/[\s^2^(Fo^2^)+(0.0432P)^2^+0.3998P] where P=(Fo^2^+2Fc^2^)/3'
_atom_sites_solution_hydrogens     geom
_atom_sites_solution_primary     ?
_atom_sites_solution_secondary     ?
_refine_ls_shift/su_max     0.000
_refine_ls_shift/su_mean     0.000
_refine_diff_density_max     0.208
_refine_diff_density_min     -0.229
_refine_ls_extinction_method     none
_refine_ls_extinction_coef     .
_refine_ls_abs_structure_details
;
Refined as an inversion twin
;
_refine_ls_abs_structure_Flack     0.16(9)
loop_
    _atom_type_symbol
    _atom_type_description
    _atom_type_scat_dispersion_real
    _atom_type_scat_dispersion_imag
    _atom_type_scat_source
    'C' 'C' 0.0033 0.0016
                         'International Tables Vol C Tables 4.2.6.8 and 6.1.1.4'
    'H' 'H' 0.0000 0.0000
                         'International Tables Vol C Tables 4.2.6.8 and 6.1.1.4'
    'N' 'N' 0.0061 0.0033
                         'International Tables Vol C Tables 4.2.6.8 and 6.1.1.4'
    'O' 'O' 0.0106 0.0060
                         'International Tables Vol C Tables 4.2.6.8 and 6.1.1.4'
    'S' 'S' 0.1246 0.1234
                         'International Tables Vol C Tables 4.2.6.8 and 6.1.1.4'
_computing_data_collection
;
APEX2 (Bruker, 2014)
;
_computing_cell_refinement
;
SAINT (Bruker, 2014)
;
_computing_data_reduction
;
SAINT (Bruker, 2014)
;
_computing_structure_solution
;
SHELXS97 (Sheldrick, 2008)
;
_computing_structure_refinement
;
SHELXL2014 (Sheldrick, 2015)
;
_computing_molecular_graphics
;
DIAMOND (Brandenburg, 2010)
;
_computing_publication_material
;
SHELXTL (Sheldrick, 2008) and publCIF (Westrip, 2010)
;
loop_
    _atom_site_type_symbol
    _atom_site_label
    _atom_site_fract_x
    _atom_site_fract_y
    _atom_site_fract_z
    _atom_site_U_iso_or_equiv
    _atom_site_adp_type
    _atom_site_calc_flag
    _atom_site_occupancy
    _atom_site_disorder_assembly
    _atom_site_disorder_group
    S S1 0.55678(10) 0.32807(7) 0.87717(3) 0.0373(2) Uani d 1 . .
    S S2 0.97239(10) 0.16264(7) 0.54545(3) 0.0376(2) Uani d 1 . .
    O O1 0.8636(3) 0.13823(18) 0.74085(9) 0.0308(5) Uani d 1 . .
    O O2 0.6589(2) 0.17413(17) 0.79576(8) 0.0270(4) Uani d 1 . .
    O O3 0.2966(3) 0.0966(2) 0.91570(10) 0.0431(6) Uani d 1 . .
    O O4 1.2851(3) 0.36802(18) 0.67471(9) 0.0307(5) Uani d 1 . .
    O O5 1.0771(3) 0.32628(17) 0.62210(9) 0.0282(5) Uani d 1 . .
    O O6 0.7167(3) 0.3997(2) 0.50123(10) 0.0403(6) Uani d 1 . .
    N N1 0.6479(3) 0.0112(2) 0.73350(10) 0.0290(5) Uani d 1 . .
    H H1N 0.5497 -0.0037 0.7451 0.035 Uiso calc 1 . .
    N N2 0.5009(3) 0.1328(2) 0.81132(10) 0.0272(5) Uani d 1 . .
    N N3 0.1571(3) 0.2143(2) 0.85463(10) 0.0303(6) Uani d 1 . .
    N N4 1.0729(3) 0.4993(2) 0.67852(10) 0.0287(5) Uani d 1 . .
    H H4N 0.9764 0.5151 0.6655 0.034 Uiso calc 1 . .
    N N5 0.9217(3) 0.3683(2) 0.60490(10) 0.0261(5) Uani d 1 . .
    N N6 0.5764(3) 0.2808(2) 0.56227(10) 0.0291(6) Uani d 1 . .
    C C1 0.7188(4) -0.0672(3) 0.69115(14) 0.0348(7) Uani d 1 . .
    H H1A 0.7844 -0.0164 0.6662 0.052 Uiso calc 1 . .
    H H1B 0.6335 -0.1079 0.6699 0.052 Uiso calc 1 . .
    H H1C 0.7863 -0.1304 0.7088 0.052 Uiso calc 1 . .
    C C2 0.7298(4) 0.1050(2) 0.75477(12) 0.0244(6) Uani d 1 . .
    C C3 0.4493(4) 0.2044(3) 0.84969(11) 0.0242(6) Uani d 1 . .
    C C4 0.4197(5) 0.3917(4) 0.92805(16) 0.0481(10) Uani d 1 . .
    H H4A 0.3255 0.4260 0.9091 0.072 Uiso calc 1 . .
    H H4B 0.4736 0.4576 0.9490 0.072 Uiso calc 1 . .
    H H4C 0.3858 0.3259 0.9536 0.072 Uiso calc 1 . .
    C C5 0.2909(3) 0.1659(3) 0.87589(13) 0.0271(6) Uani d 1 . .
    C C6 0.0028(4) 0.1835(4) 0.88024(16) 0.0398(8) Uani d 1 . .
    H H6A 0.0171 0.1138 0.9059 0.060 Uiso calc 1 . .
    H H6B -0.0742 0.1604 0.8513 0.060 Uiso calc 1 . .
    H H6C -0.0376 0.2557 0.9007 0.060 Uiso calc 1 . .
    C C7 0.1526(4) 0.3046(3) 0.80973(14) 0.0372(7) Uani d 1 . .
    H H7A 0.1188 0.3853 0.8243 0.056 Uiso calc 1 . .
    H H7B 0.0764 0.2770 0.7813 0.056 Uiso calc 1 . .
    H H7C 0.2597 0.3122 0.7933 0.056 Uiso calc 1 . .
    C C8 1.1426(4) 0.5816(3) 0.71943(13) 0.0348(7) Uani d 1 . .
    H H8A 1.1834 0.5326 0.7507 0.052 Uiso calc 1 . .
    H H8B 1.0607 0.6396 0.7327 0.052 Uiso calc 1 . .
    H H8C 1.2311 0.6281 0.7026 0.052 Uiso calc 1 . .
    C C9 1.1516(4) 0.4014(2) 0.66055(11) 0.0242(6) Uani d 1 . .
    C C10 0.8681(4) 0.2936(2) 0.56845(11) 0.0240(6) Uani d 1 . .
    C C11 0.8379(5) 0.0982(3) 0.49430(15) 0.0462(9) Uani d 1 . .
    H H11A 0.7431 0.0641 0.5129 0.069 Uiso calc 1 . .
    H H11B 0.8928 0.0320 0.4739 0.069 Uiso calc 1 . .
    H H11C 0.8049 0.1635 0.4684 0.069 Uiso calc 1 . .
    C C12 0.7109(4) 0.3295(2) 0.54159(13) 0.0267(6) Uani d 1 . .
    C C13 0.5720(4) 0.1938(3) 0.60790(14) 0.0366(7) Uani d 1 . .
    H H13A 0.5364 0.1126 0.5944 0.055 Uiso calc 1 . .
    H H13B 0.4972 0.2238 0.6363 0.055 Uiso calc 1 . .
    H H13C 0.6795 0.1861 0.6240 0.055 Uiso calc 1 . .
    C C14 0.4231(4) 0.3106(4) 0.53622(15) 0.0420(8) Uani d 1 . .
    H H14A 0.4301 0.3922 0.5184 0.063 Uiso calc 1 . .
    H H14B 0.3386 0.3120 0.5645 0.063 Uiso calc 1 . .
    H H14C 0.3976 0.2476 0.5083 0.063 Uiso calc 1 . .
loop_
    _atom_site_aniso_label
    _atom_site_aniso_U_11
    _atom_site_aniso_U_22
    _atom_site_aniso_U_33
    _atom_site_aniso_U_12
    _atom_site_aniso_U_13
    _atom_site_aniso_U_23
    S1 0.0356(4) 0.0368(4) 0.0393(4) -0.0072(3) 0.0091(4) -0.0137(4)
    S2 0.0352(4) 0.0330(4) 0.0447(5) 0.0083(3) -0.0103(4) -0.0155(4)
    O1 0.0210(10) 0.0284(10) 0.0428(12) -0.0018(9) 0.0060(9) -0.0027(9)
    O2 0.0212(10) 0.0271(10) 0.0325(11) -0.0017(8) 0.0047(9) -0.0055(8)
    O3 0.0392(14) 0.0478(13) 0.0423(13) 0.0036(11) 0.0085(11) 0.0196(11)
    O4 0.0246(11) 0.0275(10) 0.0401(12) -0.0007(9) -0.0058(10) 0.0029(9)
    O5 0.0211(10) 0.0257(10) 0.0379(12) 0.0023(8) -0.0061(9) -0.0072(9)
    O6 0.0342(13) 0.0476(12) 0.0393(12) 0.0008(11) -0.0035(10) 0.0185(11)
    N1 0.0227(12) 0.0282(11) 0.0360(13) -0.0003(10) 0.0061(10) -0.0077(10)
    N2 0.0233(13) 0.0265(12) 0.0318(13) -0.0011(11) 0.0054(11) 0.0001(10)
    N3 0.0269(13) 0.0338(13) 0.0303(13) -0.0022(11) 0.0031(11) 0.0026(10)
    N4 0.0259(12) 0.0261(11) 0.0343(12) 0.0015(10) -0.0078(10) -0.0065(10)
    N5 0.0204(12) 0.0268(11) 0.0310(13) 0.0025(10) -0.0039(10) -0.0028(10)
    N6 0.0242(13) 0.0338(12) 0.0293(13) -0.0019(10) -0.0014(10) -0.0019(10)
    C1 0.0351(17) 0.0295(15) 0.0398(17) 0.0018(13) 0.0061(14) -0.0103(12)
    C2 0.0232(15) 0.0219(12) 0.0281(14) 0.0057(11) 0.0031(12) 0.0023(11)
    C3 0.0265(15) 0.0235(13) 0.0225(13) 0.0020(12) 0.0005(11) 0.0021(11)
    C4 0.047(2) 0.052(2) 0.045(2) 0.0018(18) 0.0094(18) -0.0225(17)
    C5 0.0276(15) 0.0256(13) 0.0282(14) -0.0014(11) 0.0051(13) -0.0014(12)
    C6 0.0255(15) 0.055(2) 0.0388(17) -0.0041(15) 0.0053(16) -0.0005(16)
    C7 0.0364(18) 0.0385(17) 0.0368(17) 0.0014(14) -0.0027(15) 0.0072(14)
    C8 0.0439(19) 0.0293(14) 0.0311(15) -0.0019(14) -0.0055(14) -0.0050(12)
    C9 0.0236(14) 0.0225(13) 0.0266(13) -0.0036(11) -0.0002(12) 0.0020(11)
    C10 0.0262(15) 0.0210(12) 0.0249(13) 0.0001(12) 0.0008(11) 0.0001(11)
    C11 0.048(2) 0.0461(19) 0.045(2) 0.0003(17) -0.0105(17) -0.0213(16)
    C12 0.0277(15) 0.0253(12) 0.0271(14) 0.0005(11) -0.0025(13) -0.0024(12)
    C13 0.0346(18) 0.0368(16) 0.0383(18) -0.0050(14) 0.0050(14) 0.0040(14)
    C14 0.0240(15) 0.057(2) 0.045(2) 0.0030(15) -0.0041(15) 0.0001(16)
_geom_special_details
;
 All esds (except the esd in the dihedral angle between two l.s. planes)
 are estimated using the full covariance matrix.  The cell esds are taken
 into account individually in the estimation of esds in distances, angles
 and torsion angles; correlations between esds in cell parameters are only
 used when they are defined by crystal symmetry.  An approximate (isotropic)
 treatment of cell esds is used for estimating esds involving l.s. planes.
;
loop_
    _geom_bond_atom_site_label_1
    _geom_bond_atom_site_label_2
    _geom_bond_site_symmetry_2
    _geom_bond_distance
    _geom_bond_publ_flag
    S1 C3 . 1.737(3) ?
    S1 C4 . 1.811(3) ?
    S2 C10 . 1.748(3) ?
    S2 C11 . 1.805(3) ?
    O1 C2 . 1.218(4) ?
    O2 C2 . 1.371(3) ?
    O2 N2 . 1.440(3) ?
    O3 C5 . 1.216(4) ?
    O4 C9 . 1.219(4) ?
    O5 C9 . 1.378(3) ?
    O5 N5 . 1.434(3) ?
    O6 C12 . 1.233(4) ?
    N1 C2 . 1.323(4) ?
    N1 C1 . 1.451(4) ?
    N1 H1N . 0.8800 ?
    N2 C3 . 1.279(4) ?
    N3 C5 . 1.334(4) ?
    N3 C7 . 1.455(4) ?
    N3 C6 . 1.464(4) ?
    N4 C9 . 1.315(4) ?
    N4 C8 . 1.448(4) ?
    N4 H4N . 0.8800 ?
    N5 C10 . 1.272(4) ?
    N6 C12 . 1.334(4) ?
    N6 C13 . 1.445(4) ?
    N6 C14 . 1.460(4) ?
    C1 H1A . 0.9800 ?
    C1 H1B . 0.9800 ?
    C1 H1C . 0.9800 ?
    C3 C5 . 1.521(4) ?
    C4 H4A . 0.9800 ?
    C4 H4B . 0.9800 ?
    C4 H4C . 0.9800 ?
    C6 H6A . 0.9800 ?
    C6 H6B . 0.9800 ?
    C6 H6C . 0.9800 ?
    C7 H7A . 0.9800 ?
    C7 H7B . 0.9800 ?
    C7 H7C . 0.9800 ?
    C8 H8A . 0.9800 ?
    C8 H8B . 0.9800 ?
    C8 H8C . 0.9800 ?
    C10 C12 . 1.512(4) ?
    C11 H11A . 0.9800 ?
    C11 H11B . 0.9800 ?
    C11 H11C . 0.9800 ?
    C13 H13A . 0.9800 ?
    C13 H13B . 0.9800 ?
    C13 H13C . 0.9800 ?
    C14 H14A . 0.9800 ?
    C14 H14B . 0.9800 ?
    C14 H14C . 0.9800 ?
loop_
    _geom_angle_atom_site_label_1
    _geom_angle_atom_site_label_2
    _geom_angle_atom_site_label_3
    _geom_angle_site_symmetry_1
    _geom_angle_site_symmetry_3
    _geom_angle
    _geom_angle_publ_flag
    C3 S1 C4 . . 102.89(16) ?
    C10 S2 C11 . . 102.61(16) ?
    C2 O2 N2 . . 114.5(2) ?
    C9 O5 N5 . . 114.6(2) ?
    C2 N1 C1 . . 120.5(2) ?
    C2 N1 H1N . . 119.8 ?
    C1 N1 H1N . . 119.8 ?
    C3 N2 O2 . . 108.1(2) ?
    C5 N3 C7 . . 124.6(3) ?
    C5 N3 C6 . . 118.9(3) ?
    C7 N3 C6 . . 116.3(3) ?
    C9 N4 C8 . . 121.0(3) ?
    C9 N4 H4N . . 119.5 ?
    C8 N4 H4N . . 119.5 ?
    C10 N5 O5 . . 108.5(2) ?
    C12 N6 C13 . . 124.1(3) ?
    C12 N6 C14 . . 119.2(3) ?
    C13 N6 C14 . . 116.6(3) ?
    N1 C1 H1A . . 109.5 ?
    N1 C1 H1B . . 109.5 ?
    H1A C1 H1B . . 109.5 ?
    N1 C1 H1C . . 109.5 ?
    H1A C1 H1C . . 109.5 ?
    H1B C1 H1C . . 109.5 ?
    O1 C2 N1 . . 126.2(3) ?
    O1 C2 O2 . . 115.7(2) ?
    N1 C2 O2 . . 118.1(3) ?
    N2 C3 C5 . . 115.3(2) ?
    N2 C3 S1 . . 124.4(2) ?
    C5 C3 S1 . . 119.9(2) ?
    S1 C4 H4A . . 109.5 ?
    S1 C4 H4B . . 109.5 ?
    H4A C4 H4B . . 109.5 ?
    S1 C4 H4C . . 109.5 ?
    H4A C4 H4C . . 109.5 ?
    H4B C4 H4C . . 109.5 ?
    O3 C5 N3 . . 125.1(3) ?
    O3 C5 C3 . . 117.4(3) ?
    N3 C5 C3 . . 117.4(3) ?
    N3 C6 H6A . . 109.5 ?
    N3 C6 H6B . . 109.5 ?
    H6A C6 H6B . . 109.5 ?
    N3 C6 H6C . . 109.5 ?
    H6A C6 H6C . . 109.5 ?
    H6B C6 H6C . . 109.5 ?
    N3 C7 H7A . . 109.5 ?
    N3 C7 H7B . . 109.5 ?
    H7A C7 H7B . . 109.5 ?
    N3 C7 H7C . . 109.5 ?
    H7A C7 H7C . . 109.5 ?
    H7B C7 H7C . . 109.5 ?
    N4 C8 H8A . . 109.5 ?
    N4 C8 H8B . . 109.5 ?
    H8A C8 H8B . . 109.5 ?
    N4 C8 H8C . . 109.5 ?
    H8A C8 H8C . . 109.5 ?
    H8B C8 H8C . . 109.5 ?
    O4 C9 N4 . . 126.9(3) ?
    O4 C9 O5 . . 115.2(2) ?
    N4 C9 O5 . . 117.9(3) ?
    N5 C10 C12 . . 116.0(2) ?
    N5 C10 S2 . . 123.7(2) ?
    C12 C10 S2 . . 120.1(2) ?
    S2 C11 H11A . . 109.5 ?
    S2 C11 H11B . . 109.5 ?
    H11A C11 H11B . . 109.5 ?
    S2 C11 H11C . . 109.5 ?
    H11A C11 H11C . . 109.5 ?
    H11B C11 H11C . . 109.5 ?
    O6 C12 N6 . . 124.7(3) ?
    O6 C12 C10 . . 117.4(3) ?
    N6 C12 C10 . . 117.9(3) ?
    N6 C13 H13A . . 109.5 ?
    N6 C13 H13B . . 109.5 ?
    H13A C13 H13B . . 109.5 ?
    N6 C13 H13C . . 109.5 ?
    H13A C13 H13C . . 109.5 ?
    H13B C13 H13C . . 109.5 ?
    N6 C14 H14A . . 109.5 ?
    N6 C14 H14B . . 109.5 ?
    H14A C14 H14B . . 109.5 ?
    N6 C14 H14C . . 109.5 ?
    H14A C14 H14C . . 109.5 ?
    H14B C14 H14C . . 109.5 ?
loop_
    _geom_torsion_atom_site_label_1
    _geom_torsion_atom_site_label_2
    _geom_torsion_atom_site_label_3
    _geom_torsion_atom_site_label_4
    _geom_torsion_site_symmetry_1
    _geom_torsion_site_symmetry_2
    _geom_torsion_site_symmetry_3
    _geom_torsion_site_symmetry_4
    _geom_torsion
    _geom_torsion_publ_flag
    C2 O2 N2 C3 . . . . 179.8(2) ?
    C9 O5 N5 C10 . . . . 178.1(2) ?
    C1 N1 C2 O1 . . . . 3.0(5) ?
    C1 N1 C2 O2 . . . . -178.2(3) ?
    N2 O2 C2 O1 . . . . 179.9(2) ?
    N2 O2 C2 N1 . . . . 1.0(3) ?
    O2 N2 C3 C5 . . . . -173.4(2) ?
    O2 N2 C3 S1 . . . . -0.5(3) ?
    C4 S1 C3 N2 . . . . 179.3(3) ?
    C4 S1 C3 C5 . . . . -8.0(3) ?
    C7 N3 C5 O3 . . . . 175.0(3) ?
    C6 N3 C5 O3 . . . . -0.1(5) ?
    C7 N3 C5 C3 . . . . -2.4(4) ?
    C6 N3 C5 C3 . . . . -177.5(3) ?
    N2 C3 C5 O3 . . . . 89.3(3) ?
    S1 C3 C5 O3 . . . . -84.0(3) ?
    N2 C3 C5 N3 . . . . -93.1(3) ?
    S1 C3 C5 N3 . . . . 93.6(3) ?
    C8 N4 C9 O4 . . . . 0.0(5) ?
    C8 N4 C9 O5 . . . . 179.2(2) ?
    N5 O5 C9 O4 . . . . -178.6(2) ?
    N5 O5 C9 N4 . . . . 2.1(3) ?
    O5 N5 C10 C12 . . . . -174.7(2) ?
    O5 N5 C10 S2 . . . . 0.4(3) ?
    C11 S2 C10 N5 . . . . -179.2(3) ?
    C11 S2 C10 C12 . . . . -4.2(3) ?
    C13 N6 C12 O6 . . . . 176.8(3) ?
    C14 N6 C12 O6 . . . . 0.1(4) ?
    C13 N6 C12 C10 . . . . -1.4(4) ?
    C14 N6 C12 C10 . . . . -178.1(3) ?
    N5 C10 C12 O6 . . . . 85.8(3) ?
    S2 C10 C12 O6 . . . . -89.5(3) ?
    N5 C10 C12 N6 . . . . -95.9(3) ?
    S2 C10 C12 N6 . . . . 88.8(3) ?
loop_
    _geom_hbond_atom_site_label_D
    _geom_hbond_atom_site_label_H
    _geom_hbond_atom_site_label_A
    _geom_hbond_site_symmetry_A
    _geom_hbond_distance_DH
    _geom_hbond_distance_HA
    _geom_hbond_distance_DA
    _geom_hbond_angle_DHA
    N1 H1N O1 3_455 0.88 2.13 2.871(3) 142.0
    N4 H4N O4 3_465 0.88 2.04 2.794(3) 142.4
    C4 H4B O6 2_665 0.98 2.54 3.075(4) 114.0
    C6 H6B O2 1_455 0.98 2.60 3.518(4) 155.8
    C7 H7B O1 1_455 0.98 2.52 3.431(4) 155.2
    C11 H11B O3 2_654 0.98 2.53 3.042(4) 112.7
    C13 H13B O4 1_455 0.98 2.53 3.440(4) 154.5
    C14 H14B O5 1_455 0.98 2.59 3.554(4) 168.1
_shelx_hkl_file
;
   1   0   0   -0.05    0.03
  -1   0   0   -0.07    0.03
   2   0   0   36.75    1.21
  -2   0   0   35.79    1.21
  -3   0   0    0.12    0.09
  -4   0   0    0.58    0.16
   5   0   0    0.03    0.08
  -5   0   0    0.11    0.10
   6   0   0    0.20    0.13
   6   0   0    0.18    0.12
  -6   0   0    0.14    0.15
   6   0   0    0.21    0.12
  -7   0   0    0.20    0.17
   7   0   0    0.18    0.12
   7   0   0    0.29    0.17
   7   0   0    0.13    0.13
   8   0   0   11.30    0.72
   8   0   0    9.53    0.71
  -8   0   0   11.40    0.83
   8   0   0    9.63    0.64
   9   0   0   -0.03    0.14
  -9   0   0    0.02    0.20
   9   0   0    0.02    0.17
   9   0   0   -0.15    0.12
  10   0   0    4.58    0.63
 -10   0   0    6.13    0.79
  10   0   0    6.60    0.70
   1  -1   0   13.87    0.45
  -1  -1   0   13.83    0.53
   1   1   0   14.49    0.53
   1   1   0   14.52    0.49
   1   1   0   13.92    0.51
  -1  -1   0   14.29    0.48
   1  -1   0   14.36    0.48
   1   1   0   14.58    0.45
  -1   1   0   13.63    0.46
  -2   1   0   18.52    0.68
   2   1   0   19.38    0.63
   2  -1   0   19.19    0.69
  -2  -1   0   19.68    0.75
   2   1   0   19.32    0.74
   2  -1   0   18.00    0.64
   2   1   0   20.16    0.63
   2   1   0   18.34    0.70
   3   1   0   77.07    2.24
  -3  -1   0   78.94    2.47
   3   1   0   77.40    2.30
  -3   1   0   73.55    2.38
   3  -1   0   71.14    2.32
   3   1   0   74.54    2.39
   4  -1   0   18.09    0.73
  -4  -1   0   17.43    0.84
   4   1   0   17.68    0.69
   4   1   0   16.73    0.78
  -4   1   0   19.36    0.81
   5   1   0   10.89    0.62
   5  -1   0   12.27    0.59
  -5   1   0   11.34    0.64
   5   1   0   11.51    0.55
  -5  -1   0   11.25    0.69
  -6  -1   0   55.98    2.17
   6  -1   0   57.28    1.99
   6   1   0   57.55    1.94
   6   1   0   55.64    2.07
  -6   1   0   57.57    2.11
  -7   1   0    4.49    0.54
   7  -1   0    4.18    0.48
  -7  -1   0    5.05    0.62
   7   1   0    3.78    0.48
   7  -1   0    5.05    0.50
   7   1   0    4.35    0.44
   8   1   0   10.64    0.64
   8   1   0   11.17    0.76
   8  -1   0   10.23    0.68
  -8  -1   0   10.45    0.83
  -8   1   0   10.93    0.79
   8  -1   0   10.03    0.71
   8  -1   0   11.21    0.70
   8   1   0   11.38    0.75
   9   1   0    5.43    0.66
   9   1   0    6.77    0.71
   9  -1   0    6.82    0.55
  -9  -1   0    6.75    0.83
   9  -1   0    5.76    0.62
   9  -1   0    5.44    0.64
  -9   1   0    5.60    0.70
  10   1   0    0.07    0.17
  10  -1   0    0.01    0.17
 -10  -1   0    0.19    0.27
 -10   1   0   -0.11    0.23
  10   1   0   -0.17    0.15
  10  -1   0   -0.07    0.15
 -11  -1   0   -0.12    0.23
  11   1   0   -0.13    0.18
  11   1   0   -0.03    0.24
   0  -2   0  387.69   14.31
   0   2   0  442.19   12.39
   0   2   0  395.82   12.35
   0  -2   0  434.90   12.42
   0   2   0  439.70   12.33
   0  -2   0  430.97   12.50
   0   2   0  446.27   12.51
  -1   2   0    5.92    0.22
   1  -2   0    7.07    0.23
   1  -2   0    6.20    0.22
  -1  -2   0    6.65    0.33
   1   2   0    6.20    0.23
  -1  -2   0    6.47    0.31
   1   2   0    6.37    0.31
  -1  -2   0    6.35    0.24
   1  -2   0    6.09    0.30
   1   2   0    6.36    0.29
   1   2   0    6.66    0.32
   2  -2   0  166.83    4.77
   2  -2   0  161.48    4.75
   2   2   0  159.88    4.75
   2   2   0  164.47    4.82
  -2  -2   0  165.25    4.79
   2  -2   0  158.94    4.78
   2   2   0  163.07    4.85
  -2  -2   0  162.48    4.90
  -2   2   0  164.63    4.74
   3   2   0   42.81    1.40
   3  -2   0   44.52    1.51
   3   2   0   43.26    1.34
   3  -2   0   44.14    1.37
  -3  -2   0   42.99    1.56
   3   2   0   39.85    1.47
  -4   2   0    0.27    0.10
   4   2   0    0.14    0.10
  -4  -2   0    0.14    0.12
   4   2   0    0.30    0.08
   4  -2   0    0.39    0.10
  -5  -2   0   16.79    0.91
  -5   2   0   16.01    0.79
   5  -2   0   17.91    0.73
   5   2   0   17.22    0.69
   5   2   0   16.75    0.84
  -6   2   0    0.10    0.12
  -6  -2   0    0.05    0.14
   6   2   0    0.06    0.08
   6   2   0    0.50    0.19
   6  -2   0    0.06    0.09
   7   2   0    0.21    0.17
  -7   2   0    0.28    0.17
  -7  -2   0    0.26    0.22
   7  -2   0    0.12    0.13
   7   2   0    0.19    0.12
   8  -2   0    3.04    0.39
  -8  -2   0    4.01    0.62
   8   2   0    3.17    0.36
   8  -2   0    2.80    0.43
   8   2   0    2.46    0.43
  -8   2   0    2.75    0.44
   9  -2   0    6.74    0.71
  -9   2   0    8.84    0.73
   9   2   0    7.23    0.78
   9   2   0    8.83    0.73
   9  -2   0    8.67    0.68
  -9  -2   0    9.57    1.00
   9  -2   0    9.82    0.65
  10   2   0    0.48    0.29
 -10  -2   0    0.71    0.37
  10   2   0    0.15    0.20
  10  -2   0    0.55    0.25
   0  -3   0    0.23    0.09
   0   3   0    0.18    0.12
   0  -3   0    0.12    0.12
   0   3   0    0.09    0.07
   0  -3   0    0.10    0.11
   0   3   0    0.03    0.07
   1   3   0    3.69    0.28
   1   3   0    3.97    0.24
   1  -3   0    4.00    0.21
  -1  -3   0    3.98    0.22
  -1   3   0    4.17    0.18
   1  -3   0    3.76    0.27
  -1  -3   0    3.86    0.27
   1  -3   0    3.96    0.18
  -1   3   0    3.92    0.17
  -1  -3   0    3.80    0.28
   1   3   0    3.98    0.20
   2  -3   0   32.92    1.00
   2  -3   0   31.45    1.13
   2   3   0   33.78    1.18
   2   3   0   32.91    1.15
  -2  -3   0   33.04    1.15
  -2   3   0   33.24    1.03
   2   3   0   31.92    1.00
  -2  -3   0   32.13    1.22
   3   3   0    0.98    0.18
  -3   3   0    0.95    0.15
   3  -3   0    0.65    0.12
   3   3   0    0.78    0.09
  -3  -3   0    0.91    0.21
   3  -3   0    0.69    0.09
   4  -3   0   29.74    1.00
   4   3   0   29.76    1.19
   4   3   0   27.73    0.97
  -4  -3   0   30.48    1.28
   4  -3   0   30.46    1.03
   5  -3   0    2.95    0.23
   5  -3   0    3.02    0.22
   5   3   0    3.02    0.22
   5   3   0    2.98    0.38
  -5  -3   0    2.99    0.43
   6  -3   0   71.82    2.30
   6   3   0   66.88    2.50
   6   3   0   71.19    2.25
  -6  -3   0   72.02    2.69
   7   3   0    0.18    0.17
   7  -3   0    0.11    0.10
  -7  -3   0   -0.04    0.14
   7   3   0    0.20    0.11
  -8  -3   0   13.74    1.01
   8  -3   0   13.73    0.71
   8   3   0   12.55    0.87
   9   3   0    3.97    0.58
  -9  -3   0    3.68    0.68
 -10  -3   0    0.41    0.33
  10  -3   0    0.41    0.23
  10   3   0    0.36    0.28
  10   3   0    0.40    0.28
   0   4   0  530.40   15.35
   0  -4   0  523.23   15.44
   0   4   0  522.49   15.34
   0  -4   0  522.64   15.44
   0  -4   0  542.09   15.35
  -1  -4   0    7.98    0.47
   1  -4   0    8.18    0.39
  -1   4   0    7.69    0.45
   1   4   0    8.87    0.49
   1   4   0    8.78    0.40
   1   4   0    8.07    0.36
  -1  -4   0    8.23    0.39
  -1   4   0    8.36    0.32
  -1  -4   0    8.07    0.44
   1  -4   0    8.58    0.48
  -1   4   0    8.59    0.32
  -1   4   0    8.79    0.32
   1  -4   0    8.49    0.35
  -2  -4   0   14.98    0.72
   2   4   0   14.47    0.53
   2  -4   0   15.75    0.52
  -2   4   0   16.07    0.53
  -2  -4   0   14.91    0.52
  -2  -4   0   15.60    0.70
   2   4   0   16.08    0.73
   2  -4   0   15.06    0.68
   2  -4   0   14.32    0.53
   2   4   0   13.88    0.64
   3   4   0    2.34    0.14
   3  -4   0    2.04    0.26
   3   4   0    2.20    0.28
  -3  -4   0    1.66    0.28
   3  -4   0    2.11    0.13
  -3  -4   0    1.96    0.25
   4  -4   0   37.84    1.14
   4  -4   0   34.22    1.26
   4   4   0   34.52    1.12
  -4  -4   0   33.60    1.46
   4   4   0   34.39    1.37
   5  -4   0    1.05    0.19
   5  -4   0    1.00    0.14
  -5  -4   0    0.75    0.25
   5   4   0    0.62    0.20
   5   4   0    1.07    0.14
  -6  -4   0    0.42    0.22
   6   4   0    0.33    0.18
   6  -4   0    0.60    0.14
   6   4   0    0.39    0.11
  -7  -4   0   -0.12    0.17
   7  -4   0   -0.02    0.08
   7   4   0    0.03    0.15
   8   4   0    0.14    0.19
  -8  -4   0    0.05    0.19
  -9  -4   0    0.18    0.23
   9   4   0    0.19    0.24
 -10  -4   0    0.72    0.37
  10   4   0    0.67    0.29
   0  -5   0    0.24    0.11
   0   5   0    0.43    0.14
   0  -5   0    0.40    0.11
   0  -5   0    0.24    0.13
   1   5   0    9.94    0.48
   1   5   0   10.89    0.62
  -1  -5   0   11.28    0.57
  -1  -5   0   11.26    0.62
  -1  -5   0   10.71    0.50
  -1   5   0   11.38    0.61
   1  -5   0   11.08    0.61
   1  -5   0   10.29    0.46
  -1   5   0   11.24    0.43
  -1   5   0   10.91    0.42
   1  -5   0   11.13    0.52
   2  -5   0    1.31    0.18
  -2  -5   0    1.14    0.23
   2  -5   0    1.32    0.14
  -2  -5   0    1.39    0.17
   2  -5   0    0.92    0.21
  -2  -5   0    1.42    0.25
   2   5   0    0.98    0.18
   2   5   0    1.41    0.16
   2   5   0    1.44    0.26
  -3  -5   0   17.15    0.89
   3   5   0   19.02    0.82
   3  -5   0   17.58    0.60
   3  -5   0   17.52    0.81
  -3  -5   0   17.05    0.81
   3  -5   0   17.63    0.62
   3   5   0   16.80    0.62
   4  -5   0    0.03    0.05
   4  -5   0   -0.02    0.09
  -4  -5   0    0.24    0.17
   4   5   0   -0.06    0.09
   4   5   0    0.05    0.06
  -5  -5   0    5.88    0.67
   5  -5   0    6.45    0.31
   5   5   0    6.56    0.31
   5   5   0    5.44    0.56
  -6  -5   0   21.66    1.23
   6  -5   0   22.68    0.80
   6   5   0   18.96    1.05
  -7  -5   0   11.64    0.92
   7   5   0   13.19    0.85
  -8  -5   0    3.46    0.66
   8   5   0    2.87    0.48
   9   5   0    4.63    0.64
  -9  -5   0    4.93    0.79
  10   5   0    0.24    0.25
   0  -6   0  203.34    6.09
   0  -6   0  199.15    6.06
   0   6   0  202.84    6.26
   0  -6   0  205.08    6.26
   0   6   0  204.74    5.96
  -1  -6   0   23.16    1.06
  -1  -6   0   22.65    0.90
  -1   6   0   23.71    1.06
   1  -6   0   21.88    1.04
   1  -6   0   23.86    0.94
  -1   6   0   24.02    0.80
  -1  -6   0   24.19    1.01
   1   6   0   23.48    0.89
   1  -6   0   22.72    0.88
   2  -6   0  127.42    4.05
  -2  -6   0  126.17    3.79
   2  -6   0  130.01    3.76
  -2  -6   0  122.61    4.03
   2   6   0  122.40    3.88
   2  -6   0  126.41    3.84
  -2  -6   0  122.43    4.03
   3  -6   0    0.52    0.18
  -3  -6   0    0.67    0.22
   3  -6   0    0.46    0.09
  -3  -6   0    0.80    0.20
   3   6   0    0.49    0.12
   3   6   0    0.39    0.14
   3  -6   0    0.44    0.14
  -4  -6   0    1.84    0.37
   4   6   0    1.96    0.20
   4  -6   0    1.91    0.15
   4   6   0    2.08    0.31
   5   6   0    0.03    0.13
   5  -6   0    0.03    0.06
  -5  -6   0    0.01    0.15
   5   6   0    0.04    0.08
  -6  -6   0    0.60    0.28
   6   6   0    1.07    0.28
  -7  -6   0   -0.07    0.19
   7   6   0    0.08    0.15
   8   6   0    5.31    0.66
  -8  -6   0    3.30    0.64
  -9  -6   0    2.99    0.64
   9   6   0    2.29    0.51
  10   6   0    0.74    0.35
   0  -7   0    2.41    0.31
   0   7   0    3.07    0.23
   0  -7   0    2.91    0.39
   0  -7   0    3.98    0.33
  -1  -7   0    1.64    0.33
  -1   7   0    2.39    0.38
  -1  -7   0    2.27    0.30
   1  -7   0    2.18    0.27
   1  -7   0    2.39    0.33
  -1   7   0    2.47    0.18
   1   7   0    2.63    0.40
   1  -7   0    1.66    0.31
  -1  -7   0    1.79    0.29
   1   7   0    2.12    0.24
   2  -7   0    2.93    0.24
  -2  -7   0    2.62    0.38
   2   7   0    3.12    0.33
  -2  -7   0    2.64    0.25
   2  -7   0    3.14    0.37
  -2  -7   0    2.96    0.40
   2  -7   0    2.51    0.38
   3  -7   0    7.71    0.39
   3  -7   0    7.84    0.48
  -3  -7   0    8.64    0.64
   3   7   0    9.49    0.55
  -3  -7   0    7.89    0.34
   3   7   0    7.38    0.41
  -3  -7   0    7.99    0.58
   3  -7   0    7.98    0.61
   4   7   0    5.96    0.48
  -4  -7   0    7.12    0.75
   4  -7   0    5.81    0.31
   4   7   0    6.07    0.35
  -5  -7   0    0.18    0.19
   5   7   0    0.08    0.15
  -6  -7   0   15.23    1.06
   6   7   0   13.61    0.86
  -7  -7   0   11.04    0.94
   7   7   0   10.12    0.78
  -8  -7   0   10.74    1.16
   8   7   0    9.29    0.92
   9   7   0    1.71    0.44
   0  -8   0   10.17    0.60
   0   8   0    9.87    0.48
   0   8   0    9.71    0.72
   0  -8   0   10.36    0.61
   0  -8   0    9.71    0.71
  -1  -8   0    7.85    0.63
   1   8   0    8.76    0.47
   1  -8   0    7.41    0.54
  -1  -8   0    7.14    0.49
   1  -8   0    8.42    0.65
   1  -8   0    8.09    0.50
  -1  -8   0    8.31    0.57
  -1   8   0    8.50    0.40
  -2  -8   0    4.59    0.35
   2  -8   0    5.99    0.64
   2  -8   0    5.32    0.46
  -2  -8   0    4.50    0.54
   2   8   0    4.70    0.37
   2  -8   0    5.23    0.36
  -2  -8   0    5.47    0.61
  -3  -8   0    3.65    0.48
   3  -8   0    3.97    0.29
   3   8   0    3.86    0.42
   3  -8   0    3.46    0.44
  -3  -8   0    3.11    0.23
  -3  -8   0    3.89    0.54
   4   8   0    0.03    0.12
  -4  -8   0    0.09    0.17
  -5  -8   0    0.79    0.31
   5   8   0    0.81    0.25
  -6  -8   0    0.06    0.19
   6   8   0    0.00    0.15
  -7  -8   0    0.74    0.36
   7   8   0    0.93    0.31
  -8  -8   0    2.04    0.54
   8   8   0    2.45    0.50
   9   8   0    2.17    0.49
   0  -9   0    2.38    0.37
   0  -9   0    3.22    0.51
   0  -9   0    2.71    0.39
   0   9   0    2.47    0.27
  -1  -9   0    0.22    0.16
   1  -9   0    0.27    0.21
   1  -9   0    0.34    0.16
  -1  -9   0    0.17    0.15
  -1   9   0    0.24    0.09
   1   9   0    0.11    0.09
  -1  -9   0   -0.03    0.12
   1  -9   0    0.19    0.19
  -2  -9   0    0.64    0.23
  -2  -9   0    0.38    0.16
   2  -9   0    0.44    0.24
   2  -9   0    0.12    0.13
   2   9   0    0.37    0.15
  -2  -9   0    0.07    0.18
   3   9   0    4.67    0.47
  -3  -9   0    4.45    0.58
   3  -9   0    5.19    0.48
  -3  -9   0    5.89    0.70
  -3  -9   0    4.77    0.31
  -4  -9   0    0.43    0.27
   4   9   0    0.36    0.20
  -5  -9   0    0.00    0.21
   5   9   0    0.07    0.16
  -6  -9   0    0.56    0.32
   6   9   0    0.94    0.29
   7   9   0    0.34    0.24
  -7  -9   0    0.89    0.39
   8   9   0    0.97    0.34
   0 -10   0   13.62    0.77
   0 -10   0   12.03    0.77
   0  10   0   12.93    0.61
   0 -10   0   11.56    0.89
   1 -10   0    3.08    0.42
  -1 -10   0    2.51    0.47
   1 -10   0    3.57    0.47
  -1 -10   0    3.47    0.43
  -1  10   0    3.36    0.27
  -1 -10   0    3.43    0.50
   1  10   0    2.69    0.31
   2 -10   0    4.13    0.50
  -2 -10   0    4.11    0.58
  -2 -10   0    2.64    0.49
   2  10   0    3.93    0.41
  -2 -10   0    3.74    0.35
  -3 -10   0    7.41    0.43
  -3 -10   0    6.42    0.74
   3  10   0    7.40    0.53
   3 -10   0    7.39    0.60
  -3 -10   0    9.27    0.92
   4  10   0    7.96    0.59
  -4 -10   0    7.46    0.86
   5  10   0    0.40    0.22
  -5 -10   0    0.68    0.33
  -6 -10   0    0.17    0.27
   6  10   0    0.18    0.19
   7  10   0    0.45    0.25
   0  11   0    2.19    0.28
   0 -11   0    2.14    0.36
   0 -11   0    1.80    0.36
  -1 -11   0    0.44    0.18
  -1  11   0   -0.02    0.08
  -1 -11   0   -0.15    0.19
   1  11   0    0.11    0.11
   1 -11   0    0.36    0.20
  -1 -11   0    0.10    0.18
  -2 -11   0    3.08    0.40
  -2 -11   0    2.37    0.47
   2  11   0    2.99    0.38
   2 -11   0    3.49    0.49
  -2 -11   0    2.49    0.48
  -3 -11   0    5.57    0.38
  -3 -11   0    4.92    0.71
   3 -11   0    6.05    0.56
   3  11   0    5.30    0.54
  -3 -11   0    4.59    0.68
  -4 -11   0    1.41    0.43
   4  11   0    1.35    0.31
  -5 -11   0    1.22    0.44
   5  11   0    1.14    0.30
   6  11   0    0.75    0.28
  -6 -11   0    0.38    0.37
   7  11   0    7.43    0.81
   0  12   0   11.87    0.63
   0 -12   0   13.20    0.81
   1  12   0    2.01    0.30
  -1 -12   0    2.22    0.38
   1 -12   0    3.18    0.51
  -1 -12   0    2.12    0.45
   2 -12   0    1.41    0.32
  -2 -12   0    0.79    0.33
  -2 -12   0    0.95    0.24
   2  12   0    0.81    0.22
  -2 -12   0    0.96    0.36
  -3 -12   0    0.52    0.29
  -3 -12   0    0.47    0.15
   3 -12   0    1.23    0.31
   3  12   0    0.63    0.22
   4  12   0    1.68    0.34
  -4 -12   0    1.57    0.47
   5  12   0    0.88    0.29
  -5 -12   0    0.46    0.35
   6  12   0   -0.16    0.15
   0 -13   0    2.53    0.40
   1  13   0    2.15    0.32
   1 -13   0    2.29    0.42
  -1 -13   0    1.86    0.36
   2  13   0    0.38    0.20
  -2 -13   0    0.01    0.22
   2 -13   0    0.98    0.28
  -2 -13   0    0.30    0.17
   3 -13   0    2.21    0.43
   3  13   0    0.67    0.24
  -3 -13   0    0.63    0.39
   4  13   0    0.19    0.19
  -4 -13   0   -0.15    0.22
   0 -14   0    1.50    0.32
  -1 -14   0    0.40    0.21
   1  14   0    0.44    0.19
   1 -14   0    1.09    0.30
  -2 -14   0    0.19    0.17
   2  14   0    0.18    0.17
   0   0   1   -0.01    0.00
   0   0  -1   -0.02    0.00
   1   0   1   -0.15    0.03
   1   0  -1   -0.16    0.02
  -1   0  -1   -0.17    0.03
  -1   0   1   -0.13    0.03
   1   0   1   -0.05    0.04
   1   0  -1   -0.12    0.02
   1   0  -1   -0.14    0.02
  -2   0   1  246.17    7.15
  -2   0  -1  248.28    7.18
   2   0  -1  237.53    7.11
   2   0   1  243.70    7.18
   2   0  -1  250.29    7.15
   3   0  -1   -0.09    0.04
  -3   0  -1   -0.10    0.06
  -3   0   1    0.02    0.07
   4   0  -1   23.60    0.92
  -4   0  -1   22.31    0.98
  -4   0   1   23.54    0.98
   5   0  -1    0.05    0.08
   5   0   1   -0.02    0.07
  -5   0   1   -0.05    0.09
  -5   0  -1    0.03    0.11
   5   0  -1    0.05    0.07
   6   0   1    2.27    0.33
   6   0  -1    1.88    0.27
   6   0  -1    2.08    0.33
  -6   0  -1    1.95    0.36
   6   0   1    1.85    0.30
  -6   0   1    1.82    0.33
   7   0   1    0.05    0.13
   7   0   1    0.06    0.11
   7   0   1   -0.10    0.10
  -7   0   1   -0.07    0.11
   7   0  -1   -0.04    0.11
   7   0  -1    0.00    0.11
   7   0  -1   -0.06    0.11
  -7   0  -1    0.01    0.14
   8   0  -1   40.35    1.68
   8   0  -1   39.55    1.64
   8   0   1   39.20    1.57
  -8   0  -1   38.47    1.78
  -8   0   1   40.07    1.79
   8   0   1   35.97    1.66
   8   0  -1   41.05    1.60
   8   0   1   42.46    1.68
  -9   0  -1   -0.12    0.17
   9   0   1   -0.02    0.17
   9   0   1    0.07    0.13
   9   0  -1   -0.08    0.14
  -9   0   1    0.07    0.19
   9   0   1   -0.10    0.13
   9   0  -1   -0.02    0.14
   9   0  -1    0.03    0.13
  10   0   1    6.01    0.69
  10   0  -1    5.67    0.69
 -10   0  -1    4.87    0.72
  10   0   1    6.04    0.74
 -10   0   1    7.70    0.90
  10   0  -1    5.57    0.66
  11   0   1   -0.01    0.22
   0   1  -1   -0.28    0.01
   0  -1  -1   -0.29    0.02
   0   1  -1   -0.26    0.02
   0   1  -1   -0.29    0.02
   0   1   1   -0.30    0.02
   0   1   1   -0.27    0.02
   0  -1  -1   -0.30    0.02
   0  -1  -1   -0.28    0.02
   0   1   1   -0.27    0.01
   0  -1   1   -0.28    0.01
   0   1   1   -0.29    0.02
   0  -1   1   -0.29    0.02
   0   1  -1   -0.29    0.01
   1   1  -1  126.10    3.72
  -1   1   1  128.83    3.68
  -1   1   1  118.81    3.66
   1   1  -1  128.12    3.71
   1   1  -1  130.29    3.73
   1  -1   1  124.00    3.72
   1   1  -1  128.08    3.71
  -1   1   1  129.56    3.68
  -1  -1  -1  125.82    3.75
   1   1   1  127.92    3.73
  -1  -1   1  126.94    3.70
   1  -1  -1  125.49    3.67
  -1   1  -1  126.90    3.73
  -1  -1   1  128.22    3.74
   1  -1  -1  128.53    3.68
   1   1   1  130.51    3.67
   1  -1  -1  125.11    3.68
   1   1   1  125.07    3.75
  -2  -1  -1   24.90    0.91
   2   1  -1   24.46    0.88
  -2   1   1   23.57    0.82
   2  -1   1   23.34    0.84
   2  -1   1   23.13    0.80
   2   1  -1   24.57    0.85
   2   1  -1   24.72    0.79
   2   1  -1   25.19    0.80
   2  -1  -1   23.62    0.79
   2   1   1   23.90    0.86
   2   1   1   23.47    0.90
  -2   1  -1   23.49    0.81
   2  -1  -1   24.40    0.82
  -2  -1   1   24.23    0.89
   2  -1  -1   24.14    0.73
   2   1   1   24.29    0.77
  -2   1  -1   25.58    0.85
   3  -1   1   22.96    0.81
  -3  -1  -1   21.79    0.92
  -3   1   1   21.47    0.84
   3   1  -1   22.57    0.73
   3   1  -1   22.23    0.79
   3   1  -1   21.89    0.85
   3   1   1   21.75    0.76
   3  -1  -1   21.60    0.79
  -3   1  -1   22.29    0.86
  -3  -1   1   22.45    0.91
   3  -1  -1   23.59    0.91
   3   1   1   22.22    0.87
  -4   1   1   21.65    0.88
   4  -1   1   19.94    0.82
  -4  -1  -1   21.76    0.96
   4   1  -1   19.67    0.86
   4   1  -1   21.69    0.80
   4   1   1   20.97    0.78
  -4  -1   1   20.60    0.93
   4  -1  -1   20.79    0.81
  -4   1  -1   21.74    0.90
   4   1   1   20.14    0.88
  -5   1   1   10.42    0.62
   5   1  -1   11.98    0.57
  -5  -1  -1   12.76    0.74
   5   1  -1   11.90    0.64
   5  -1   1   11.74    0.59
  -5  -1   1   11.97    0.71
   5   1   1   11.75    0.55
   5   1   1   11.75    0.65
  -5   1  -1   11.99    0.67
   5  -1  -1   12.17    0.59
  -6   1   1    0.09    0.12
   6   1  -1    0.10    0.09
   6  -1   1    0.28    0.12
   6   1  -1    0.11    0.12
  -6  -1  -1    0.07    0.13
  -6   1  -1    0.03    0.13
   6  -1  -1   -0.04    0.09
  -6  -1   1    0.23    0.16
   6   1   1    0.04    0.11
   6   1   1   -0.04    0.07
   6  -1  -1    0.19    0.12
   7  -1   1   19.17    1.02
   7   1  -1   22.11    0.96
  -7   1   1   21.05    1.08
  -7  -1  -1   21.42    1.16
   7  -1   1   21.55    1.00
   7   1  -1   21.24    1.06
   7  -1  -1   21.63    1.02
  -7   1  -1   21.93    1.11
   7  -1  -1   22.55    1.00
   7  -1  -1   22.08    1.03
   7   1   1   19.30    1.04
   7   1   1   21.91    0.93
   7   1   1   18.14    1.00
  -7  -1   1   21.90    1.16
   8  -1   1    4.25    0.51
   8   1  -1    4.02    0.44
  -8  -1  -1    3.53    0.57
  -8   1   1    3.77    0.54
   8  -1   1    3.83    0.50
   8  -1   1    3.78    0.46
   8   1  -1    3.42    0.47
   8  -1  -1    3.84    0.50
   8   1   1    3.53    0.50
   8   1   1    4.04    0.44
   8   1   1    3.64    0.50
   8  -1  -1    3.21    0.43
  -8   1  -1    3.71    0.54
  -8  -1   1    3.60    0.56
   8  -1  -1    3.19    0.44
   9   1  -1    2.60    0.45
   9  -1   1    2.05    0.36
  -9   1   1    3.16    0.54
   9  -1   1    2.07    0.40
  -9  -1  -1    1.68    0.43
   9   1  -1    2.61    0.44
   9   1  -1    2.09    0.35
   9  -1   1    2.05    0.37
   9   1   1    2.65    0.47
   9  -1  -1    2.72    0.43
   9  -1  -1    2.14    0.37
  -9  -1   1    2.54    0.52
  -9   1  -1    1.96    0.43
   9  -1  -1    1.95    0.38
   9   1   1    2.76    0.47
 -10  -1  -1    1.14    0.43
  10  -1   1    0.68    0.31
  10   1  -1    0.86    0.33
  10  -1   1    0.34    0.25
  10   1  -1    0.66    0.30
  10   1   1    0.44    0.25
 -10  -1   1    0.38    0.27
  10   1   1    0.86    0.31
  10  -1  -1    0.62    0.25
 -10   1  -1    0.88    0.36
  11   1  -1    0.94    0.33
  11   1   1    1.59    0.44
 -11  -1   1    1.03    0.50
  11   1   1    1.29    0.39
   0  -2  -1    0.03    0.06
   0  -2   1   -0.01    0.03
   0  -2  -1    0.00    0.05
   0   2  -1   -0.01    0.05
   0   2   1   -0.03    0.02
   0   2   1   -0.04    0.04
   0  -2  -1   -0.01    0.03
   0   2   1    0.02    0.05
   0   2  -1    0.05    0.03
   0   2   1   -0.01    0.03
   0   2  -1    0.00    0.04
   0   2  -1   -0.04    0.04
   0   2  -1    0.01    0.03
   0  -2   1   -0.07    0.05
   0  -2   1   -0.05    0.04
  -1   2   1    1.76    0.08
   1   2  -1    1.86    0.14
   1   2  -1    1.93    0.15
  -1  -2  -1    1.55    0.10
   1  -2   1    1.82    0.10
   1  -2   1    1.88    0.10
  -1  -2  -1    1.70    0.17
   1   2  -1    2.17    0.17
   1   2  -1    1.67    0.10
  -1  -2  -1    1.94    0.17
  -1   2   1    1.72    0.15
   1   2   1    1.77    0.18
  -1  -2   1    1.52    0.17
   1  -2  -1    1.63    0.08
  -1  -2   1    2.00    0.19
  -1   2  -1    1.92    0.10
   1   2   1    1.94    0.15
   1  -2  -1    1.68    0.15
   1   2   1    1.62    0.17
   1   2   1    1.72    0.09
  -1  -2   1    1.84    0.11
   2  -2   1   30.34    0.96
   2   2  -1   30.06    1.06
   2   2  -1   30.19    1.04
  -2  -2  -1   32.62    1.14
  -2   2   1   30.34    0.96
   2  -2   1   30.79    1.03
   2  -2  -1   30.02    1.00
   2  -2  -1   31.03    0.94
   2   2   1   30.95    0.93
   2   2   1   31.63    1.05
  -2  -2   1   29.97    1.11
   2   2   1   29.56    1.08
   2  -2  -1   30.93    0.99
  -2  -2   1   31.06    1.03
  -2   2  -1   31.20    0.99
   3   2  -1   29.81    1.00
   3  -2   1   31.77    1.02
   3   2  -1   28.72    1.10
  -3  -2  -1   30.26    1.19
  -3   2   1   30.69    1.05
   3   2  -1   30.79    1.05
   3   2   1   32.00    1.05
   3  -2  -1   29.93    0.99
   3   2   1   30.78    0.97
   3   2   1   30.64    1.14
   3  -2  -1   30.68    1.06
   3  -2  -1   28.31    0.99
  -3  -2   1   31.39    1.19
   4   2  -1    0.93    0.19
  -4  -2  -1    1.04    0.23
  -4   2   1    1.13    0.18
   4  -2   1    1.44    0.19
   4   2  -1    1.33    0.16
   4  -2  -1    1.25    0.11
   4  -2  -1    1.14    0.16
   4   2   1    0.77    0.18
   4   2   1    1.23    0.15
  -4   2  -1    1.13    0.19
  -4  -2   1    1.10    0.24
   5   2  -1   93.35    2.98
  -5  -2  -1   94.54    3.29
  -5   2   1   97.38    3.11
   5   2  -1   97.64    3.17
   5  -2   1   92.00    3.01
   5   2   1   99.29    3.20
   5  -2  -1   99.11    3.02
  -5   2  -1   98.70    3.14
  -5  -2   1   95.20    3.27
   5   2   1   95.50    2.96
   5  -2  -1   97.75    2.85
  -6  -2  -1    0.41    0.21
  -6   2   1    0.25    0.14
   6   2  -1    0.19    0.11
   6   2  -1    0.19    0.15
   6  -2   1    0.22    0.13
  -6  -2   1   -0.02    0.14
   6   2   1    0.25    0.16
  -6   2  -1    0.49    0.18
   6   2   1    0.27    0.11
   6  -2  -1    0.37    0.14
   7  -2   1    0.37    0.16
  -7  -2  -1    0.54    0.24
   7   2  -1    0.36    0.14
   7   2  -1    0.32    0.19
  -7   2   1    0.24    0.17
  -7   2  -1    0.29    0.19
   7   2   1    0.13    0.17
   7  -2  -1    0.49    0.19
   7  -2  -1    0.32    0.15
  -7  -2   1    0.11    0.18
   7   2   1    0.34    0.14
   8   2  -1    4.83    0.47
  -8   2   1    3.97    0.53
  -8  -2  -1    4.56    0.64
   8  -2   1    5.15    0.59
   8   2  -1    3.85    0.52
   8  -2   1    5.30    0.44
  -8  -2   1    4.51    0.65
   8  -2  -1    4.74    0.48
  -8   2  -1    4.61    0.58
   8  -2  -1    4.35    0.52
   8   2   1    3.90    0.54
   9  -2   1    5.44    0.62
   9   2  -1    3.48    0.52
   9  -2   1    4.36    0.51
  -9   2   1    5.69    0.70
  -9  -2  -1    4.52    0.69
   9  -2   1    4.50    0.57
  -9  -2   1    5.81    0.80
   9   2   1    5.31    0.65
   9  -2  -1    4.77    0.57
   9  -2  -1    4.49    0.57
   9   2   1    5.96    0.71
  10  -2   1    2.10    0.42
 -10  -2  -1    2.59    0.57
  10   2  -1    2.71    0.50
  10   2  -1    3.13    0.54
  10  -2  -1    3.29    0.52
  10   2   1    2.37    0.50
  10   2   1    2.89    0.54
 -10  -2   1    4.10    0.70
   0   3  -1    0.01    0.03
   0  -3   1   -0.06    0.08
   0  -3  -1   -0.07    0.09
   0  -3  -1   -0.01    0.06
   0   3   1    0.02    0.07
   0  -3   1   -0.01    0.06
   0  -3   1   -0.04    0.03
   0   3   1   -0.02    0.03
   0  -3  -1    0.01    0.04
   0   3   1    0.08    0.04
   0   3  -1   -0.02    0.05
   0   3  -1   -0.04    0.02
   1   3  -1   76.74    2.26
   1   3  -1   74.97    2.31
  -1   3   1   77.23    2.22
  -1   3   1   75.97    2.22
   1  -3   1   74.77    2.27
  -1  -3  -1   73.95    2.29
   1  -3   1   76.85    2.25
   1   3  -1   73.15    2.41
  -1  -3  -1   75.58    2.39
   1  -3   1   76.39    2.40
  -1  -3  -1   75.09    2.40
   1  -3  -1   75.93    2.24
  -1  -3   1   74.99    2.37
   1  -3  -1   76.44    2.26
  -1  -3   1   76.02    2.41
  -1   3  -1   77.03    2.22
  -1   3  -1   80.97    2.24
  -1  -3   1   75.78    2.29
   1   3   1   74.53    2.33
   1   3   1   77.20    2.42
   1  -3  -1   75.99    2.39
   2   3  -1   27.38    0.99
  -2  -3  -1   28.14    1.00
   2  -3   1   28.98    0.87
  -2   3   1   32.47    0.88
   2  -3   1   26.37    0.99
   2   3  -1   27.26    0.87
  -2  -3  -1   27.75    1.08
   2   3  -1   28.35    1.03
   2  -3  -1   26.93    0.99
   2  -3  -1   24.82    0.84
   2   3   1   28.49    1.04
  -2  -3   1   26.35    1.00
   2   3   1   26.73    1.01
  -2  -3   1   27.71    1.07
  -2   3  -1   26.26    0.89
   2   3   1   27.16    0.85
   3  -3   1    9.56    0.37
   3   3  -1    9.08    0.49
  -3  -3  -1    9.89    0.57
   3   3  -1    9.35    0.37
  -3   3   1    9.10    0.39
   3   3   1    9.26    0.50
   3  -3  -1    9.20    0.35
  -3  -3   1    8.71    0.43
   3  -3  -1    9.02    0.43
  -3  -3   1    9.23    0.55
   3   3   1    9.05    0.34
   3  -3  -1    9.09    0.42
   4   3  -1   17.94    0.84
  -4  -3  -1   19.58    0.95
   4  -3   1   19.07    0.70
   4   3  -1   19.54    0.69
   4  -3  -1   20.78    0.70
   4   3   1   17.00    0.65
  -4  -3   1   19.47    0.94
   4  -3  -1   18.71    0.72
   4   3   1   18.29    0.86
   5  -3   1   11.26    0.53
   5   3  -1   12.11    0.68
  -5  -3  -1   12.16    0.77
   5   3  -1   12.20    0.52
   5   3   1   10.62    0.67
   5  -3  -1   12.60    0.54
  -5  -3   1   12.57    0.78
   5   3   1   12.85    0.51
   5  -3  -1   12.25    0.52
  -6  -3  -1    2.00    0.41
   6   3  -1    2.01    0.24
   6   3  -1    1.60    0.31
   6  -3   1    1.77    0.24
   6   3   1    2.19    0.36
   6   3   1    2.36    0.25
  -6  -3   1    2.22    0.42
   6  -3  -1    1.74    0.23
   7  -3   1    0.99    0.20
   7   3  -1    1.18    0.20
   7   3  -1    1.08    0.29
  -7  -3  -1    1.16    0.35
   7   3   1    0.99    0.18
   7   3   1    1.02    0.29
  -7  -3   1    0.74    0.28
   7  -3  -1    1.11    0.21
   8  -3   1    6.68    0.49
   8   3  -1    8.20    0.66
  -8  -3  -1    7.30    0.85
  -8  -3   1    7.79    0.87
   8   3   1    8.27    0.81
   8  -3  -1    7.22    0.49
   8  -3  -1    7.17    0.56
   9   3  -1    3.25    0.53
  -9  -3  -1    2.14    0.51
   9  -3   1    3.12    0.48
   9   3   1    2.73    0.49
  -9  -3   1    2.74    0.57
 -10  -3  -1    3.79    0.70
  10  -3   1    3.62    0.56
  10   3  -1    3.58    0.59
  10   3  -1    4.79    0.66
  10   3   1    4.41    0.66
  10  -3  -1    3.09    0.53
  10   3   1    4.35    0.66
 -10  -3   1    4.27    0.75
   0  -4   1    0.04    0.06
   0  -4  -1   -0.10    0.06
   0  -4  -1   -0.07    0.09
   0  -4   1   -0.12    0.07
   0   4   1   -0.03    0.04
   0  -4  -1    0.01    0.06
   0   4   1   -0.08    0.07
   0  -4   1   -0.13    0.08
   0   4  -1   -0.02    0.04
   0   4   1   -0.08    0.04
   0   4  -1   -0.11    0.08
   1  -4   1    0.45    0.12
  -1   4   1    0.36    0.06
  -1   4   1    0.40    0.12
   1   4  -1    0.27    0.08
   1   4  -1    0.24    0.11
   1  -4   1    0.56    0.14
  -1  -4  -1    0.27    0.12
   1   4  -1    0.36    0.09
  -1  -4  -1    0.19    0.09
  -1   4   1    0.38    0.06
   1  -4   1    0.48    0.08
  -1  -4  -1    0.37    0.10
  -1   4  -1    0.32    0.07
  -1  -4   1    0.39    0.14
   1  -4  -1    0.31    0.07
   1   4   1    0.44    0.14
   1   4   1    0.42    0.10
  -1   4  -1    0.32    0.06
   1  -4  -1    0.31    0.11
  -1  -4   1    0.37    0.12
   1  -4  -1    0.39    0.13
  -1  -4   1    0.25    0.09
   2  -4   1   41.38    1.29
  -2  -4  -1   39.98    1.47
  -2  -4  -1   44.25    1.55
   2   4  -1   41.12    1.31
   2  -4   1   41.85    1.48
  -2   4   1   42.84    1.46
   2  -4   1   42.15    1.31
   2   4  -1   39.29    1.42
   2   4  -1   41.59    1.52
  -2  -4  -1   41.52    1.29
  -2   4   1   43.92    1.28
   2  -4  -1   40.59    1.47
  -2  -4   1   41.60    1.49
   2  -4  -1   41.92    1.27
   2   4   1   41.88    1.29
  -2  -4   1   41.23    1.52
   2  -4  -1   41.31    1.29
   2   4   1   42.92    1.52
  -2  -4   1   42.30    1.29
   2   4   1   43.20    1.46
   3   4  -1   22.48    0.93
  -3   4   1   22.94    0.79
   3  -4   1   22.11    0.91
   3  -4   1   24.05    0.76
  -3  -4  -1   22.60    1.03
   3   4  -1   22.05    0.76
   3  -4  -1   22.84    0.83
  -3  -4   1   24.24    1.05
   3  -4  -1   22.45    0.73
   3   4   1   23.00    0.95
   3   4   1   23.75    0.74
  -3  -4   1   22.80    0.92
   3  -4  -1   22.60    0.92
   4  -4   1   47.26    1.45
  -4  -4  -1   45.92    1.81
   4   4  -1   45.42    1.44
   4   4  -1   47.83    1.69
   4  -4   1   46.97    1.58
   4   4   1   43.08    1.67
   4  -4  -1   45.76    1.42
   4  -4  -1   45.56    1.58
   4   4   1   43.60    1.40
  -4  -4   1   44.01    1.78
   5  -4   1    5.15    0.35
   5   4  -1    5.34    0.52
   5   4  -1    4.16    0.26
  -5  -4  -1    4.18    0.54
   5  -4   1    5.61    0.30
   5   4   1    5.12    0.26
  -5  -4   1    5.14    0.58
   5   4   1    5.04    0.53
   5  -4  -1    5.60    0.37
   6   4  -1    2.88    0.23
   6   4  -1    3.27    0.44
  -6  -4  -1    2.95    0.49
   6  -4   1    3.32    0.26
   6   4   1    3.12    0.22
   6   4   1    3.10    0.44
  -6  -4   1    3.28    0.51
   6  -4  -1    3.27    0.25
   7   4  -1    1.71    0.36
  -7  -4  -1    1.61    0.42
   7  -4   1    1.47    0.22
  -7  -4   1    1.16    0.35
   7  -4  -1    1.14    0.19
   7   4   1    1.29    0.33
   8   4  -1    2.89    0.48
  -8  -4  -1    4.05    0.67
   8   4   1    2.91    0.50
  -8  -4   1    3.41    0.60
  -9  -4  -1   -0.14    0.22
   9   4  -1    0.13    0.22
   9   4   1    0.05    0.21
  -9  -4   1    0.28    0.26
  10   4  -1    0.38    0.27
 -10  -4  -1    0.12    0.27
 -10  -4   1    0.03    0.25
  10   4   1    0.18    0.24
  10  -4  -1    0.12    0.24
  10   4   1    0.16    0.24
   0  -5  -1   -0.08    0.08
   0   5  -1    0.06    0.04
   0   5   1   -0.05    0.06
   0  -5   1   -0.04    0.05
   0  -5   1    0.07    0.09
   0  -5   1   -0.02    0.09
   0  -5  -1    0.09    0.07
   0   5  -1    0.06    0.08
   0  -5  -1   -0.05    0.09
   0   5   1   -0.01    0.04
   1  -5   1   95.65    2.92
  -1  -5  -1   93.29    3.06
   1  -5   1   96.22    2.97
   1   5  -1   97.65    2.95
  -1   5   1   95.52    2.85
   1  -5   1   96.78    3.13
   1   5  -1   89.51    3.13
  -1  -5  -1   99.66    3.14
  -1  -5  -1   95.81    2.96
  -1   5   1   97.76    3.12
  -1   5   1   96.01    2.86
   1   5   1   98.97    3.16
   1  -5  -1   96.44    2.92
   1   5   1   95.87    2.96
  -1  -5   1   92.47    3.05
  -1   5  -1   99.25    2.87
   1  -5  -1   97.91    3.13
  -1   5  -1   97.11    2.87
  -1  -5   1   98.84    3.14
   1  -5  -1   96.60    2.97
  -1  -5   1   94.65    2.96
  -2   5   1    7.62    0.47
  -2  -5  -1    7.39    0.50
  -2   5   1    7.89    0.34
   2   5  -1    7.57    0.58
   2  -5   1    7.51    0.38
   2  -5   1    7.64    0.34
   2   5  -1    7.62    0.42
  -2  -5  -1    7.32    0.48
  -2  -5  -1    7.74    0.36
   2  -5   1    7.56    0.49
   2   5  -1    7.20    0.35
  -2  -5   1    8.18    0.37
  -2  -5   1    7.59    0.49
   2   5   1    8.12    0.44
   2   5   1    8.53    0.61
   2  -5  -1    7.59    0.33
   2  -5  -1    7.47    0.37
  -2  -5   1    8.18    0.51
   2  -5  -1    6.76    0.47
   2   5   1    7.53    0.34
  -3  -5  -1   19.28    0.98
   3  -5   1   21.95    0.71
  -3  -5  -1   19.41    0.89
   3  -5   1   20.45    0.71
   3  -5   1   21.20    0.92
   3   5  -1   21.20    0.89
   3   5  -1   20.86    0.73
  -3  -5   1   19.43    0.90
   3  -5  -1   21.69    0.69
   3   5   1   20.40    0.71
  -3  -5   1   20.80    1.00
   3  -5  -1   21.01    0.92
   3  -5  -1   20.12    0.70
   3   5   1   20.66    0.91
   4   5  -1   39.07    1.52
   4  -5   1   39.29    1.49
   4   5  -1   41.12    1.29
   4  -5   1   41.41    1.28
  -4  -5  -1   38.80    1.66
   4   5   1   38.67    1.53
   4   5   1   39.89    1.25
   4  -5  -1   41.79    1.25
  -4  -5   1   37.33    1.64
   4  -5  -1   38.63    1.48
  -5  -5  -1   15.71    0.95
   5  -5   1   14.20    0.56
   5   5  -1   14.06    0.56
   5   5  -1   15.01    0.81
   5   5   1   13.52    0.53
   5   5   1   14.10    0.81
  -5  -5   1   14.15    0.90
   5  -5  -1   15.62    0.55
   6  -5   1   30.66    1.05
  -6  -5  -1   29.05    1.49
   6   5  -1   31.72    1.36
   6   5  -1   28.53    1.02
   6   5   1   29.22    1.35
   6  -5  -1   30.38    1.02
  -6  -5   1   25.80    1.43
   7  -5   1    4.23    0.48
   7   5  -1    3.75    0.51
  -7  -5  -1    3.71    0.61
   7   5   1    4.31    0.57
  -7  -5   1    3.91    0.63
   8   5  -1   11.02    0.79
  -8  -5  -1    7.35    0.92
  -8  -5   1    8.34    0.96
   8   5   1    9.36    0.76
   9   5  -1    3.50    0.58
  -9  -5  -1    2.43    0.56
  -9  -5   1    1.43    0.47
   9   5   1    3.19    0.57
  10   5  -1    0.09    0.24
  10   5   1    0.03    0.24
   0   6   1    0.07    0.06
   0   6   1   -0.15    0.08
   0  -6  -1   -0.01    0.07
   0  -6  -1   -0.18    0.09
   0  -6   1   -0.06    0.06
   0  -6  -1    0.02    0.12
   0   6  -1   -0.12    0.10
   0  -6   1   -0.07    0.10
   0   6  -1    0.09    0.06
   0  -6   1   -0.17    0.09
  -1  -6  -1    0.52    0.15
  -1  -6  -1    0.79    0.17
   1  -6   1    0.78    0.21
  -1   6   1    0.67    0.20
  -1  -6  -1    0.73    0.20
   1  -6   1    0.71    0.14
   1  -6   1    0.96    0.21
  -1   6   1    0.62    0.10
   1   6  -1    0.90    0.23
   1   6  -1    0.74    0.14
   1  -6  -1    0.75    0.20
  -1   6  -1    0.74    0.11
   1   6   1    0.86    0.22
  -1  -6   1    0.58    0.20
  -1  -6   1    0.82    0.17
  -1  -6   1    0.64    0.18
   1   6   1    0.57    0.13
   1  -6  -1    0.72    0.14
   1  -6  -1    0.39    0.16
   2   6  -1   20.50    0.81
   2   6  -1   22.00    0.89
   2  -6   1   22.39    1.02
  -2  -6  -1   23.07    1.03
  -2  -6  -1   22.98    0.83
   2  -6   1   20.47    0.86
  -2  -6  -1   19.87    0.99
   2  -6   1   22.29    0.80
   2   6   1   20.20    0.89
  -2  -6   1   22.17    0.83
  -2  -6   1   22.01    1.02
   2  -6  -1   21.41    1.01
   2  -6  -1   22.01    0.86
   2  -6  -1   22.36    0.79
  -2  -6   1   22.56    1.02
   3  -6   1   10.00    0.43
   3   6  -1    9.59    0.56
  -3  -6  -1   10.05    0.62
   3  -6   1   10.28    0.63
   3  -6   1   10.39    0.49
  -3  -6  -1   11.07    0.70
   3   6  -1   10.55    0.46
   3   6   1   10.64    0.45
   3  -6  -1    9.95    0.63
  -3  -6   1   10.56    0.63
   3  -6  -1   10.56    0.42
   3   6   1   10.25    0.59
   3  -6  -1   10.18    0.48
  -3  -6   1   10.99    0.70
   4   6  -1   21.54    0.79
   4  -6   1   21.93    0.77
   4   6  -1   22.05    1.00
  -4  -6  -1   20.32    1.12
  -4  -6   1   20.69    0.98
   4  -6  -1   22.75    0.75
   4   6   1   21.73    0.77
   4   6   1   22.66    1.03
  -4  -6   1   22.23    1.15
   5   6  -1    9.46    0.43
   5   6  -1    9.47    0.63
   5  -6   1    9.64    0.42
  -5  -6  -1    9.24    0.74
   5  -6  -1    9.35    0.39
  -5  -6   1   10.38    0.77
   5   6   1    9.53    0.65
   6   6  -1   12.55    0.79
  -6  -6  -1   12.34    0.92
  -6  -6   1   12.56    0.92
   6   6   1   12.94    0.82
   7   6  -1    0.91    0.30
  -7  -6  -1    1.31    0.39
  -7  -6   1    1.48    0.42
   7   6   1    1.79    0.39
  -8  -6  -1    4.65    0.76
   8   6  -1    4.58    0.63
   8   6   1    5.16    0.67
  -8  -6   1    5.19    0.79
  -9  -6  -1    0.62    0.39
   9   6  -1    0.94    0.33
   9   6   1    0.62    0.31
  -9  -6   1    0.89    0.40
  10   6  -1    5.99    0.77
  10   6   1    5.11    0.75
   0  -7   1   -0.19    0.10
   0   7  -1   -0.03    0.05
   0  -7   1   -0.09    0.05
   0   7  -1    0.01    0.12
   0  -7  -1   -0.18    0.11
   0  -7   1    0.08    0.15
   0   7   1   -0.04    0.05
   0   7   1   -0.02    0.11
   0  -7  -1   -0.11    0.12
   0  -7  -1   -0.04    0.08
  -1   7   1   14.31    0.55
   1   7  -1   14.99    0.85
  -1  -7  -1   13.07    0.65
   1  -7   1   13.87    0.81
   1   7  -1   13.41    0.61
   1  -7   1   13.94    0.69
  -1   7   1   14.83    0.82
  -1  -7  -1   13.53    0.74
   1  -7   1   13.45    0.64
  -1  -7  -1   14.35    0.82
   1  -7  -1   14.26    0.65
   1   7   1   13.26    0.81
   1  -7  -1   12.96    0.68
  -1   7  -1   14.20    0.55
  -1  -7   1   12.73    0.79
   1  -7  -1   15.07    0.83
   1   7   1   13.99    0.62
  -1  -7   1   13.24    0.65
  -1  -7   1   14.01    0.74
   2  -7   1    0.12    0.17
  -2  -7  -1    0.40    0.18
   2   7  -1    0.51    0.15
  -2  -7  -1    0.29    0.13
   2  -7   1    0.36    0.11
  -2  -7  -1    0.23    0.15
   2  -7   1    0.54    0.21
  -2  -7   1    0.38    0.13
   2  -7  -1    0.73    0.22
   2  -7  -1    0.41    0.19
   2   7   1    0.40    0.14
   2  -7  -1    0.30    0.10
  -2  -7   1    0.54    0.19
  -2  -7   1    0.29    0.17
  -3  -7  -1   13.08    0.82
   3  -7   1   13.68    0.82
  -3  -7  -1   12.78    0.77
  -3  -7  -1   13.14    0.49
   3   7  -1   12.13    0.58
   3   7  -1   12.49    0.68
   3  -7   1   13.72    0.57
   3  -7   1   14.02    0.67
   3  -7  -1   12.89    0.55
   3  -7  -1   13.85    0.82
   3   7   1   13.96    0.71
  -3  -7   1   12.05    0.79
  -3  -7   1   12.61    0.76
   3  -7  -1   14.05    0.65
   4   7  -1    3.43    0.27
   4   7  -1    3.42    0.41
   4  -7   1    3.29    0.23
  -4  -7  -1    3.97    0.55
  -4  -7   1    3.25    0.51
   4   7   1    2.93    0.40
   4   7   1    3.68    0.29
  -4  -7   1    3.79    0.46
   4  -7  -1    3.62    0.23
  -5  -7  -1    3.37    0.55
   5  -7   1    3.45    0.23
   5   7  -1    3.07    0.42
  -5  -7   1    3.18    0.53
   5   7   1    2.96    0.44
  -6  -7  -1    0.57    0.30
   6   7  -1    1.05    0.29
  -6  -7   1    0.44    0.28
   6   7   1    0.29    0.19
  -7  -7  -1    0.82    0.34
   7   7  -1    0.76    0.28
   7   7   1    0.82    0.28
  -7  -7   1    0.44    0.31
  -8  -7  -1    0.80    0.37
   8   7  -1    0.89    0.31
   8   7   1    1.26    0.37
  -8  -7   1    0.47    0.32
   9   7  -1    5.75    0.73
   9   7   1    6.22    0.79
   0  -8  -1    0.13    0.11
   0   8   1    0.01    0.06
   0  -8   1   -0.26    0.12
   0   8   1   -0.14    0.13
   0   8  -1   -0.09    0.05
   0  -8   1   -0.18    0.11
   0   8  -1   -0.15    0.12
   0  -8  -1    0.00    0.13
   0  -8   1    0.01    0.09
   0  -8  -1   -0.24    0.13
   1  -8   1    3.05    0.39
   1  -8   1    2.42    0.32
  -1  -8  -1    3.90    0.50
  -1  -8  -1    2.80    0.36
  -1   8   1    2.60    0.21
  -1  -8  -1    3.16    0.41
   1   8  -1    2.45    0.27
   1  -8   1    3.97    0.54
  -1  -8   1    2.61    0.39
   1  -8  -1    2.29    0.30
   1  -8  -1    2.99    0.45
   1   8   1    2.81    0.29
  -1   8  -1    3.01    0.22
   1  -8  -1    3.01    0.41
  -1  -8   1    3.03    0.46
  -1  -8   1    2.74    0.35
  -2  -8  -1   12.90    0.83
   2  -8   1   13.26    0.64
   2  -8   1   13.40    0.86
   2  -8   1   14.64    0.75
  -2  -8  -1   14.38    0.84
  -2  -8  -1   13.66    0.65
   2   8  -1   13.29    0.67
   2  -8  -1   13.90    0.73
  -2  -8   1   13.35    0.85
   2  -8  -1   12.83    0.84
   2   8   1   13.68    0.68
  -2  -8   1   13.02    0.64
   2  -8  -1   13.92    0.64
  -2  -8   1   13.38    0.82
  -3  -8  -1    3.00    0.47
  -3  -8  -1    2.41    0.41
   3  -8   1    2.87    0.28
   3  -8   1    3.29    0.41
  -3  -8  -1    2.37    0.20
   3   8  -1    2.58    0.35
   3  -8  -1    2.73    0.38
   3   8   1    2.31    0.33
   3  -8  -1    2.66    0.27
  -3  -8   1    2.13    0.38
  -3  -8   1    2.49    0.43
  -3  -8   1    2.54    0.20
   4  -8   1    1.83    0.21
   4   8  -1    1.70    0.31
  -4  -8  -1    1.46    0.36
   4   8  -1    1.56    0.24
  -4  -8   1    1.88    0.36
  -4  -8   1    1.83    0.42
   4   8   1    1.25    0.27
   5   8  -1    3.86    0.49
  -5  -8  -1    3.94    0.61
   5   8   1    4.48    0.52
  -5  -8   1    3.26    0.56
   6   8  -1    0.61    0.24
  -6  -8  -1    0.22    0.25
  -6  -8   1    0.32    0.28
   6   8   1    0.76    0.27
  -7  -8  -1    7.07    0.92
   7   8  -1    6.69    0.71
   7   8   1    7.09    0.79
  -7  -8   1    5.22    0.79
  -8  -8  -1    2.45    0.58
   8   8  -1    2.72    0.51
   8   8   1    2.56    0.50
  -8  -8   1    2.28    0.58
   9   8  -1    0.64    0.31
   9   8   1    0.44    0.27
   0  -9  -1    0.00    0.17
   0  -9  -1   -0.05    0.16
   0   9   1    0.08    0.07
   0  -9  -1   -0.10    0.10
   0   9  -1   -0.08    0.06
   0  -9   1   -0.07    0.16
   0  -9   1    0.03    0.12
   0  -9   1   -0.10    0.14
  -1  -9  -1    1.47    0.33
   1   9  -1    1.66    0.24
   1  -9   1    1.52    0.31
  -1   9   1    1.63    0.20
  -1  -9  -1    1.39    0.32
   1  -9   1    1.11    0.31
   1  -9   1    2.07    0.32
  -1  -9  -1    1.27    0.27
  -1   9  -1    1.38    0.19
  -1  -9   1    1.16    0.28
   1  -9  -1    2.25    0.43
   1  -9  -1    1.63    0.28
   1   9   1    1.54    0.23
  -1  -9   1    1.60    0.37
  -1  -9   1    1.48    0.28
   1  -9  -1    1.55    0.34
   2   9  -1    3.29    0.36
  -2  -9  -1    3.02    0.49
  -2  -9  -1    3.31    0.32
   2  -9   1    2.66    0.40
   2  -9   1    2.86    0.34
  -2  -9  -1    3.12    0.49
   2  -9  -1    2.81    0.34
  -2  -9   1    3.02    0.31
   2  -9  -1    3.34    0.46
  -2  -9   1    3.77    0.53
   2   9   1    2.71    0.33
  -2  -9   1    2.21    0.43
  -3  -9  -1    2.31    0.45
  -3  -9  -1    2.29    0.44
  -3  -9  -1    2.56    0.23
   3   9  -1    3.04    0.39
   3  -9   1    2.83    0.42
   3  -9   1    2.62    0.31
  -3  -9   1    2.62    0.23
   3   9   1    2.69    0.36
  -3  -9   1    2.33    0.46
  -3  -9   1    2.96    0.48
   3  -9  -1    2.99    0.42
   4   9  -1    1.49    0.30
  -4  -9  -1    1.43    0.40
   4   9   1    0.96    0.26
  -4  -9   1    1.33    0.36
  -4  -9   1    1.66    0.36
   5   9  -1    4.92    0.56
  -5  -9  -1    4.67    0.70
  -5  -9   1    5.07    0.73
   5   9   1    5.14    0.58
   6   9  -1    2.17    0.40
  -6  -9  -1    2.20    0.51
  -6  -9   1    1.87    0.49
   6   9   1    2.15    0.43
  -7  -9  -1    2.01    0.53
   7   9  -1    0.99    0.32
   7   9   1    2.24    0.45
  -7  -9   1    1.14    0.44
   8   9  -1    0.70    0.31
   8   9   1    1.50    0.40
   0 -10   1    0.11    0.14
   0  10  -1    0.00    0.08
   0 -10  -1    0.01    0.14
   0 -10  -1    0.21    0.16
   0  10   1   -0.06    0.08
   0 -10  -1   -0.07    0.18
   0 -10   1    0.01    0.18
   0 -10   1   -0.05    0.12
  -1 -10  -1    2.03    0.43
  -1 -10  -1    2.84    0.45
  -1  10   1    2.83    0.28
   1 -10   1    2.88    0.40
   1  10  -1    2.74    0.32
   1 -10   1    3.13    0.44
  -1 -10  -1    2.96    0.40
  -1 -10   1    3.17    0.47
   1 -10  -1    2.80    0.40
   1 -10  -1    3.02    0.43
  -1 -10   1    3.36    0.42
  -1 -10   1    2.58    0.50
   1  10   1    2.94    0.33
  -1  10  -1    2.84    0.29
  -2 -10  -1   11.44    0.80
   2 -10   1    9.23    0.61
  -2 -10  -1   10.62    0.60
  -2 -10  -1    9.39    0.78
   2  10  -1    9.45    0.58
   2 -10   1   10.29    0.68
   2 -10  -1    9.33    0.67
  -2 -10   1   10.04    0.59
  -2 -10   1    9.51    0.79
  -2 -10   1   10.84    0.80
   2  10   1    9.98    0.59
  -3 -10  -1    9.30    0.80
   3  10  -1    8.48    0.59
   3 -10   1    9.89    0.67
  -3 -10  -1    9.13    0.48
  -3 -10  -1    9.03    0.77
  -3 -10   1    7.45    0.83
   3 -10  -1    9.47    0.68
   3  10   1    9.60    0.62
  -3 -10   1    9.06    0.77
  -3 -10   1    9.32    0.48
  -4 -10  -1    5.21    0.74
   4  10  -1    5.57    0.57
  -4 -10   1    5.30    0.75
  -4 -10   1    5.48    0.65
   4  10   1    4.74    0.54
  -5 -10  -1    2.76    0.58
   5  10  -1    3.33    0.48
   5  10   1    3.45    0.50
  -5 -10   1    3.30    0.63
   6  10  -1    6.89    0.71
  -6 -10  -1    6.48    0.88
  -6 -10   1    6.89    0.93
   6  10   1    4.93    0.63
   7  10  -1    1.59    0.39
   7  10   1    0.86    0.32
   0 -11  -1    0.22    0.16
   0 -11   1    0.30    0.17
   0 -11  -1    0.01    0.16
   0  11   1    0.02    0.08
   0 -11   1    0.00    0.15
   0  11  -1    0.00    0.08
  -1 -11  -1    8.17    0.81
  -1 -11  -1    5.80    0.75
   1  11  -1    7.22    0.47
   1 -11   1    5.99    0.64
  -1  11   1    6.75    0.41
  -1 -11  -1    6.49    0.52
   1 -11   1    7.07    0.59
   1  11   1    7.96    0.49
  -1  11  -1    7.23    0.43
  -1 -11   1    5.85    0.75
   1 -11  -1    7.72    0.61
  -1 -11   1    7.60    0.79
  -1 -11   1    6.52    0.52
  -2 -11  -1    1.87    0.31
  -2 -11  -1    1.51    0.43
   2 -11   1    2.54    0.43
   2  11  -1    1.74    0.30
  -2 -11  -1    1.35    0.36
   2 -11  -1    1.95    0.39
  -2 -11   1    2.12    0.49
  -2 -11   1    1.93    0.32
   2  11   1    1.62    0.29
  -2 -11   1    1.35    0.38
   3  11  -1    4.24    0.48
   3 -11   1    5.79    0.54
  -3 -11  -1    3.80    0.60
  -3 -11  -1    5.13    0.36
  -3 -11  -1    4.54    0.68
   3  11   1    5.40    0.55
  -3 -11   1    4.46    0.63
  -3 -11   1    5.93    0.78
  -3 -11   1    5.41    0.37
   3 -11  -1    5.37    0.54
  -4 -11  -1    2.39    0.52
   4  11  -1    2.25    0.38
   4  11   1    2.21    0.38
  -4 -11   1    2.10    0.51
  -5 -11  -1    0.62    0.35
   5  11  -1    1.05    0.30
  -5 -11   1    0.41    0.28
   5  11   1    1.17    0.32
   6  11  -1    2.40    0.43
  -6 -11  -1    2.16    0.63
   6  11   1    2.26    0.44
   7  11  -1    1.51    0.38
   7  11   1    2.04    0.45
   0  12   1   -0.03    0.09
   0 -12   1    0.37    0.16
   0 -12  -1    0.37    0.18
   0  12  -1    0.11    0.12
  -1 -12  -1    3.84    0.50
  -1  12   1    3.56    0.35
  -1 -12  -1    3.19    0.55
   1 -12   1    4.69    0.48
   1  12  -1    3.19    0.37
  -1 -12   1    2.46    0.50
   1  12   1    3.15    0.37
   1 -12  -1    4.18    0.58
  -1 -12   1    3.97    0.52
   2  12  -1    9.13    0.59
  -2 -12  -1    8.56    0.98
   2 -12   1   10.84    0.74
  -2 -12  -1    9.03    0.59
  -2 -12  -1    8.20    0.91
  -2 -12   1    7.66    0.88
  -2 -12   1    8.63    0.59
   2 -12  -1   10.36    0.74
  -2 -12   1    7.52    0.88
   2  12   1    9.12    0.60
   3  12  -1    7.49    0.57
   3 -12   1   10.35    0.73
  -3 -12  -1    9.15    1.00
  -3 -12  -1    7.88    0.47
  -3 -12   1    7.83    0.48
   3 -12  -1    8.25    0.68
  -3 -12   1    7.48    0.91
   3  12   1    8.04    0.60
  -4 -12  -1    6.39    0.89
   4  12  -1    7.38    0.59
   4  12   1    6.85    0.67
  -4 -12   1    7.60    0.95
   5  12  -1    0.81    0.28
  -5 -12  -1    0.73    0.35
  -5 -12   1    0.52    0.38
   5  12   1    0.62    0.26
   6  12  -1    1.26    0.37
   6  12   1    1.30    0.35
   0 -13   1    0.49    0.19
   0 -13  -1    0.45    0.19
   0  13   1    0.16    0.14
   0  13  -1    0.01    0.12
   1 -13   1    5.22    0.52
   1  13  -1    4.50    0.46
  -1 -13  -1    4.38    0.56
  -1 -13   1    3.70    0.51
   1  13   1    3.59    0.41
   1 -13  -1    5.31    0.54
   2  13  -1    1.73    0.31
  -2 -13  -1    2.32    0.37
   2 -13   1    3.38    0.52
  -2 -13   1    1.59    0.44
  -2 -13   1    2.57    0.39
   2 -13  -1    2.72    0.48
   2  13   1    1.83    0.33
   3  13  -1    5.37    0.57
  -3 -13  -1    5.66    0.84
   3 -13   1    8.00    0.66
  -3 -13   1    5.79    0.86
   3 -13  -1    6.50    0.62
   3  13   1    5.39    0.58
   4  13  -1    2.67    0.45
  -4 -13  -1    2.22    0.55
   4  13   1    2.35    0.42
   0 -14  -1    0.58    0.21
   0 -14   1    0.33    0.16
  -1 -14  -1    2.41    0.43
   1  14  -1    2.03    0.33
   1 -14   1    2.78    0.47
   1  14   1    1.31    0.31
  -1 -14   1    2.72    0.44
   1 -14  -1    3.10    0.51
   2 -14   1    2.50    0.44
   2  14  -1    1.10    0.26
  -2 -14  -1    1.41    0.31
   2 -14  -1    2.82    0.50
   2  14   1    1.42    0.30
  -2 -14   1    1.37    0.30
   0   0  -2    9.82    0.32
   1   0   2   -0.72    0.03
  -1   0  -2   -0.74    0.03
  -1   0  -2   -0.74    0.04
   1   0   2   -0.65    0.04
   1   0  -2   -0.77    0.02
  -1   0   2   -0.74    0.02
   1   0  -2   -0.72    0.02
   1   0  -2   -0.74    0.02
   2   0  -2   85.92    2.63
   2   0  -2   88.01    2.66
  -2   0  -2   86.63    2.72
   2   0  -2   90.77    2.66
   2   0   2   87.86    2.67
   2   0   2   88.55    2.72
  -2   0   2   89.96    2.68
   3   0  -2   -0.05    0.05
  -3   0   2   -0.05    0.05
   3   0  -2    0.02    0.06
   3   0   2   -0.02    0.06
   3   0  -2   -0.03    0.02
  -3   0  -2   -0.03    0.06
   4   0  -2   56.85    1.65
   4   0  -2   58.06    1.86
  -4   0   2   57.18    1.94
   4   0  -2   53.09    1.84
  -4   0  -2   54.23    1.95
   4   0   2   54.37    1.87
   5   0  -2    0.04    0.08
   5   0  -2    0.03    0.07
   5   0   2    0.08    0.09
  -5   0   2    0.04    0.11
  -5   0  -2    0.07    0.11
   6   0  -2   45.40    1.63
  -6   0   2   45.40    1.76
   6   0  -2   44.46    1.66
  -6   0  -2   41.74    1.76
   6   0   2   43.07    1.66
   7   0   2    0.01    0.11
   7   0  -2   -0.02    0.09
   7   0   2    0.14    0.13
  -7   0  -2    0.00    0.16
  -7   0   2    0.10    0.16
   7   0   2   -0.01    0.11
   7   0  -2   -0.02    0.10
   8   0   2    7.11    0.58
   8   0  -2    7.88    0.57
   8   0  -2    7.75    0.61
   8   0  -2    7.63    0.59
   8   0   2    7.88    0.56
   8   0   2    8.20    0.65
  -8   0  -2    6.67    0.76
  -8   0   2    7.65    0.78
   9   0   2    0.06    0.18
   9   0   2    0.16    0.15
  -9   0  -2    0.11    0.17
   9   0  -2    0.02    0.14
  -9   0   2    0.00    0.18
   9   0   2   -0.11    0.14
   9   0  -2   -0.08    0.12
   9   0  -2    0.07    0.15
  10   0  -2    4.24    0.57
  10   0   2    4.72    0.66
 -10   0  -2    4.96    0.75
  10   0  -2    5.90    0.69
 -10   0   2    5.76    0.78
  10   0   2    5.30    0.65
 -11   0  -2   -0.35    0.20
  11   0   2    0.04    0.21
   0  -1  -2  188.67    5.51
   0   1  -2  185.47    5.50
   0   1  -2  194.49    5.53
   0  -1  -2  185.72    5.48
   0   1   2  193.58    5.51
   0  -1   2  189.65    5.52
   0  -1   2  180.03    5.50
   0   1   2  185.15    5.52
   0   1   2  185.89    5.45
   0   1  -2  188.02    5.49
   1  -1   2   80.29    2.44
  -1  -1  -2   80.89    2.52
  -1   1   2   85.20    2.41
   1   1  -2   81.21    2.46
   1   1  -2   82.32    2.48
  -1   1   2   85.88    2.47
   1   1  -2   82.02    2.44
   1  -1  -2   82.40    2.40
   1  -1  -2   82.39    2.47
  -1  -1   2   82.52    2.48
  -1  -1   2   84.22    2.49
   1   1   2   89.57    2.54
  -1   1  -2   83.55    2.45
   1   1   2   86.28    2.42
   2   1  -2   34.92    1.09
   2   1  -2   33.60    1.09
   2  -1   2   32.67    1.09
   2   1  -2   33.95    1.15
  -2  -1  -2   32.65    1.19
  -2   1   2   34.73    1.10
   2   1  -2   34.67    1.12
   2  -1   2   33.68    1.15
  -2   1  -2   35.07    1.15
  -2  -1   2   33.38    1.17
  -2   1  -2   33.56    1.11
   2  -1  -2   35.48    1.09
  -2  -1   2   34.31    1.06
   2  -1  -2   34.39    1.05
   3   1  -2    3.22    0.24
  -3   1   2    3.15    0.24
   3  -1   2    2.48    0.20
   3   1  -2    3.27    0.19
  -3  -1  -2    4.11    0.32
   3   1  -2    3.28    0.21
   3  -1  -2    3.07    0.23
  -3  -1   2    3.58    0.28
   3  -1  -2    3.15    0.15
  -3   1  -2    3.26    0.32
   4   1  -2    1.10    0.17
   4  -1   2    0.83    0.15
   4   1  -2    0.73    0.16
  -4   1   2    1.25    0.21
  -4  -1  -2    0.96    0.23
  -4   1  -2    0.99    0.20
   4  -1  -2    0.89    0.07
  -4  -1   2    0.83    0.20
  -5  -1  -2   23.22    1.08
   5   1  -2   21.84    0.96
  -5   1   2   22.71    0.99
   5  -1   2   22.91    0.93
   5   1  -2   22.02    0.89
   5  -1  -2   21.67    0.92
  -5  -1   2   22.63    1.05
   5   1   2   20.59    0.98
  -5   1  -2   23.46    1.03
   5   1   2   22.75    0.87
  -6   1   2    0.66    0.21
   6   1  -2    1.01    0.24
   6   1  -2    0.97    0.20
  -6  -1  -2    1.35    0.32
   6  -1   2    1.26    0.24
   6   1   2    1.17    0.27
  -6   1  -2    0.95    0.25
   6  -1  -2    0.97    0.20
   6   1   2    0.90    0.19
   6  -1  -2    0.94    0.22
  -6  -1   2    1.03    0.27
   7   1  -2    4.62    0.46
   7   1  -2    4.74    0.53
   7  -1   2    5.40    0.53
  -7  -1  -2    4.90    0.63
  -7   1   2    4.26    0.51
   7  -1  -2    4.91    0.51
  -7  -1   2    5.55    0.65
  -7   1  -2    5.20    0.59
   7   1   2    4.11    0.51
   7   1   2    5.46    0.40
   7  -1  -2    4.87    0.42
   7  -1  -2    4.97    0.52
   7   1   2    4.94    0.55
   8  -1   2    0.64    0.26
   8  -1   2    1.09    0.27
  -8   1   2    0.59    0.24
   8   1  -2    1.17    0.27
   8   1  -2    0.43    0.20
  -8  -1  -2    0.87    0.30
   8   1   2    1.07    0.30
   8  -1  -2    0.55    0.23
   8  -1  -2    0.79    0.24
   8  -1  -2    0.76    0.25
   8   1   2    0.74    0.21
   8   1   2    0.86    0.27
  -8   1  -2    0.58    0.26
  -8  -1   2    0.74    0.28
   9   1  -2    1.13    0.32
  -9  -1  -2    0.65    0.30
   9  -1   2    0.68    0.24
   9  -1   2    1.13    0.30
   9   1  -2    0.85    0.25
   9   1  -2    1.06    0.30
  -9   1   2    0.55    0.26
   9  -1   2    0.70    0.27
   9   1   2    0.90    0.30
   9  -1  -2    1.33    0.31
   9  -1  -2    0.85    0.26
  -9  -1   2    0.89    0.35
  -9   1  -2    1.38    0.37
   9   1   2    1.05    0.32
   9  -1  -2    0.78    0.24
  10   1  -2    1.71    0.41
  10  -1   2    1.48    0.40
  10   1  -2    1.71    0.40
 -10  -1  -2    1.44    0.48
  10  -1   2    1.90    0.38
  10   1   2    1.18    0.33
  10   1   2    1.41    0.40
  10  -1  -2    0.93    0.31
 -10   1  -2    1.37    0.41
 -10  -1   2    1.28    0.41
  11   1   2    2.38    0.53
   0   2  -2  190.34    5.54
   0  -2   2  188.88    5.57
   0  -2  -2  189.61    5.56
   0  -2  -2  190.99    5.53
   0   2   2  187.05    5.56
   0  -2   2  191.36    5.57
   0   2  -2  196.14    5.55
   0   2   2  188.72    5.49
   0  -2   2  179.82    6.71
   0   2   2  192.44    5.56
   0   2   2  190.69    5.48
   0   2  -2  186.10    5.47
  -1  -2  -2  143.05    4.97
   1  -2   2  158.51    4.63
   1   2  -2  157.57    4.62
  -1   2   2  156.16    4.63
   1   2  -2  159.81    4.59
  -1   2   2  150.01    4.52
  -1  -2  -2  160.32    4.67
   1   2  -2  154.52    4.57
   1   2  -2  153.30    4.66
   1  -2   2  163.84    4.58
   1   2   2  157.34    4.63
  -1  -2   2  154.81    4.64
  -1   2  -2  157.69    4.61
  -1  -2   2  160.24    4.66
   1  -2  -2  157.31    4.64
   1   2   2  161.58    4.66
   1   2   2  159.00    4.66
  -1  -2   2  158.04    4.64
   1  -2  -2  161.88    4.69
   2   2  -2   22.62    0.86
  -2  -2  -2   24.76    0.95
  -2   2   2   24.19    0.80
   2  -2   2   23.01    0.78
   2   2  -2   24.68    0.79
   2   2  -2   23.03    0.85
   2   2   2   23.20    0.89
   2  -2  -2   22.30    0.74
   2  -2  -2   24.04    0.78
   2   2   2   25.70    0.87
  -2   2  -2   26.70    0.82
   2  -2  -2   23.71    0.83
   2   2   2   24.67    0.72
  -2  -2   2   23.91    0.91
  -2  -2   2   23.58    0.84
   3  -2   2   59.51    2.07
   3   2  -2   67.56    2.13
  -3   2   2   68.69    2.10
   3   2  -2   65.50    2.17
  -3  -2  -2   69.12    2.30
   3   2  -2   70.24    2.08
   3   2   2   68.74    2.02
   3   2   2   65.66    2.22
   3  -2  -2   69.70    2.07
  -3  -2   2   66.58    2.26
   3  -2  -2   68.73    2.05
  -3  -2   2   70.12    2.06
   3  -2  -2   69.87    2.12
   4  -2   2    0.11    0.07
  -4   2   2    0.01    0.07
   4   2  -2    0.26    0.11
  -4  -2  -2    0.23    0.14
   4   2  -2    0.16    0.08
   4   2   2    0.17    0.07
  -4  -2   2    0.07    0.10
   4  -2  -2    0.15    0.07
   4  -2  -2    0.15    0.06
   4   2   2    0.01    0.08
  -5  -2  -2   46.90    1.87
   5   2  -2   46.98    1.73
   5   2  -2   49.24    1.61
  -5   2   2   47.69    1.68
   5  -2   2   45.86    1.62
   5   2   2   45.89    1.77
   5   2   2   48.19    1.55
  -5   2  -2   49.38    1.75
   5  -2  -2   46.08    1.59
  -5  -2   2   45.60    1.83
   5  -2  -2   48.88    1.48
   6   2  -2    8.79    0.58
  -6  -2  -2    8.77    0.68
   6  -2   2    9.02    0.51
  -6   2   2    8.41    0.55
   6   2  -2    8.92    0.49
  -6  -2   2    8.66    0.65
  -6   2  -2    8.37    0.58
   6   2   2    7.59    0.58
   6  -2  -2    8.61    0.52
   6   2   2    8.46    0.44
   6  -2  -2    7.99    0.48
  -7  -2  -2   19.52    1.11
   7  -2   2   17.65    0.85
  -7   2   2   18.75    0.94
   7   2  -2   18.52    0.83
   7   2  -2   17.88    0.95
   7   2   2   18.09    1.00
   7  -2  -2   16.38    0.86
  -7  -2   2   19.34    1.09
  -7   2  -2   16.95    0.96
   7   2   2   17.51    0.77
   7  -2  -2   17.39    0.83
   8   2  -2    0.64    0.20
  -8   2   2    0.16    0.18
   8  -2   2    0.42    0.19
  -8  -2  -2    0.19    0.21
   8   2  -2    0.15    0.15
   8  -2  -2    0.45    0.20
   8   2   2    0.49    0.21
   8   2   2    0.19    0.22
  -8  -2   2    0.04    0.18
   8  -2  -2    0.18    0.15
   8  -2  -2    0.29    0.15
   9   2  -2    0.49    0.24
   9  -2   2    0.13    0.13
  -9  -2  -2    0.37    0.29
   9  -2   2    0.38    0.23
   9   2   2    0.35    0.23
   9  -2  -2    0.15    0.17
  -9  -2   2    0.28    0.26
   9   2   2    0.21    0.19
 -10  -2  -2    2.49    0.57
  10   2  -2    2.47    0.48
  10  -2   2    1.85    0.38
  10   2  -2    3.11    0.53
  10  -2   2    2.41    0.45
  10  -2  -2    2.72    0.48
  10   2   2    3.45    0.57
  10   2   2    2.10    0.48
 -10  -2   2    2.58    0.57
   0   3  -2  120.38    3.51
   0  -3  -2  121.16    3.55
   0   3  -2  119.70    3.55
   0  -3   2  119.74    3.66
   0   3   2  119.82    3.65
   0   3   2  122.88    3.53
   0  -3   2  118.70    3.55
   0  -3   2  117.28    3.54
   0  -3  -2  119.13    3.55
   0  -3  -2  111.90    3.63
   0   3   2  124.13    3.51
  -1   3   2   12.87    0.41
   1   3  -2   13.14    0.50
   1   3  -2   12.46    0.47
  -1  -3  -2   12.77    0.57
  -1  -3  -2   12.90    0.49
   1  -3   2   12.89    0.45
   1   3  -2   13.38    0.59
  -1  -3  -2   12.72    0.57
   1  -3   2   12.73    0.49
  -1   3   2   13.48    0.42
   1  -3   2   13.71    0.58
   1  -3  -2   12.70    0.44
   1  -3  -2   12.59    0.56
   1   3   2   12.85    0.53
  -1   3  -2   13.18    0.43
  -1  -3   2   12.97    0.55
   1   3   2   12.88    0.58
  -1  -3   2   13.22    0.59
   1  -3  -2   12.97    0.46
  -1  -3   2   12.79    0.49
   2   3  -2   75.65    2.32
   2   3  -2   76.39    2.43
   2  -3   2   79.36    2.26
   2   3  -2   78.67    2.50
  -2   3   2   79.01    2.29
  -2  -3  -2   75.52    2.53
  -2   3   2   78.97    2.42
   2  -3   2   75.67    2.32
   2   3   2   83.16    2.50
   2  -3  -2   76.23    2.44
   2  -3  -2   76.20    2.26
  -2  -3   2   78.51    2.52
   2   3   2   79.66    2.28
  -2  -3   2   79.85    2.48
   2   3   2   79.91    2.48
  -3  -3  -2   21.88    0.98
   3  -3   2   22.25    0.76
   3   3  -2   21.66    0.75
   3   3  -2   23.49    0.89
   3  -3  -2   20.58    0.71
  -3  -3   2   21.56    0.83
   3   3   2   22.80    0.69
   3  -3  -2   22.48    0.83
   3  -3  -2   21.87    0.79
  -3  -3   2   23.02    0.98
   3   3   2   21.45    0.91
  -4  -3  -2   19.21    0.96
   4  -3   2   19.65    0.72
   4   3  -2   20.77    0.72
   4   3  -2   20.04    0.85
   4   3   2   17.70    0.64
   4  -3  -2   16.55    0.66
   4   3   2   18.83    0.88
   4  -3  -2   19.46    0.74
  -4  -3   2   19.99    0.95
  -5  -3  -2    4.73    0.56
   5   3  -2    5.10    0.31
   5   3  -2    4.37    0.46
   5  -3   2    5.06    0.32
  -5  -3   2    5.30    0.59
   5   3   2    5.07    0.27
   5   3   2    5.51    0.53
   5  -3  -2    4.29    0.28
   5  -3  -2    4.76    0.30
   6   3  -2   10.12    0.64
  -6  -3  -2    9.30    0.74
   6   3  -2    9.86    0.50
   6  -3   2    9.39    0.51
   6  -3  -2   10.01    0.50
   6   3   2   10.51    0.69
  -6  -3   2   10.19    0.75
   6   3   2    9.50    0.45
   7   3  -2    0.69    0.23
   7  -3   2    0.68    0.17
  -7  -3  -2    0.40    0.24
   7   3  -2    0.88    0.19
   7  -3  -2    0.52    0.16
   7  -3  -2    0.45    0.17
  -7  -3   2    0.96    0.34
   7   3   2    0.62    0.24
  -8  -3  -2    2.08    0.47
   8   3  -2    2.56    0.36
   8  -3   2    2.56    0.35
   8   3  -2    2.85    0.46
  -8  -3   2    2.91    0.54
   8   3   2    2.35    0.45
  -9  -3  -2    2.44    0.54
   9   3  -2    2.05    0.41
   9  -3  -2    2.99    0.49
  -9  -3   2    1.73    0.47
   9   3   2    1.56    0.39
   9   3   2    2.18    0.47
  10   3  -2    4.94    0.67
 -10  -3  -2    4.31    0.72
  10  -3  -2    4.26    0.63
  10   3   2    3.66    0.61
  10   3   2    5.38    0.73
 -10  -3   2    4.27    0.74
   0   4   2    7.16    0.33
   0  -4   2    6.63    0.35
   0  -4  -2    7.34    0.38
   0  -4  -2    6.92    0.43
   0  -4   2    7.61    0.46
   0   4   2    7.49    0.32
   0   4   2    7.41    0.45
   0  -4   2    7.20    0.37
   0  -4  -2    7.12    0.36
   1  -4   2   38.32    1.23
  -1  -4  -2   38.19    1.40
  -1   4   2   38.27    1.18
   1   4  -2   39.34    1.28
  -1   4   2   41.46    1.41
   1   4  -2   39.82    1.43
   1   4  -2   37.40    1.25
   1  -4   2   37.04    1.27
  -1  -4  -2   38.70    1.28
   1  -4   2   39.07    1.41
  -1   4   2   40.08    1.18
  -1  -4  -2   38.02    1.36
   1  -4  -2   37.45    1.22
   1  -4  -2   37.99    1.39
  -1   4  -2   39.51    1.21
   1  -4  -2   39.15    1.26
  -1   4  -2   38.61    1.21
  -1  -4   2   38.71    1.41
   1   4   2   37.72    1.30
   1   4   2   39.15    1.42
  -1  -4   2   39.77    1.28
  -1  -4   2   40.02    1.36
  -2   4   2   11.22    0.54
   2  -4   2    9.99    0.54
  -2  -4  -2   10.48    0.59
  -2   4   2   10.55    0.38
   2  -4   2   11.55    0.44
  -2  -4  -2   11.69    0.41
  -2  -4  -2   11.11    0.56
   2   4  -2   10.89    0.43
   2   4  -2   11.30    0.52
   2  -4   2   11.20    0.42
  -2  -4   2   10.97    0.57
   2   4   2   10.83    0.40
   2  -4  -2   10.06    0.54
   2   4   2   11.00    0.54
   2   4   2   11.18    0.59
  -2  -4   2   11.44    0.42
  -2  -4   2   11.15    0.59
   2  -4  -2   10.74    0.41
   2  -4  -2   11.08    0.38
   3   4  -2   52.72    1.67
  -3   4   2   52.73    1.66
  -3  -4  -2   52.67    1.96
   3  -4   2   54.68    1.83
   3  -4   2   53.39    1.66
   3   4  -2   50.53    1.82
   3  -4  -2   53.00    1.70
   3  -4  -2   54.86    1.83
   3  -4  -2   56.09    1.61
  -3  -4   2   55.57    1.97
   3   4   2   55.85    1.89
   3   4   2   55.29    1.61
  -3  -4   2   54.06    1.83
  -4  -4  -2    1.89    0.34
   4  -4   2    2.54    0.29
   4  -4   2    2.34    0.17
   4   4  -2    2.38    0.31
   4   4  -2    2.51    0.18
  -4  -4   2    2.34    0.25
   4   4   2    2.44    0.14
  -4  -4   2    1.96    0.33
   4  -4  -2    2.31    0.15
   4   4   2    2.29    0.32
   4  -4  -2    2.79    0.30
   5   4  -2   85.94    2.69
   5   4  -2   91.46    2.97
   5  -4   2   89.00    2.80
  -5  -4  -2   86.74    3.13
   5  -4   2   83.78    2.70
   5  -4  -2   86.41    2.79
   5  -4  -2   95.22    2.67
   5   4   2   84.97    2.61
   5   4   2   87.92    3.01
  -5  -4   2   86.16    3.11
  -6  -4  -2    0.26    0.20
   6   4  -2    0.26    0.16
   6   4  -2    0.58    0.13
   6  -4   2    0.46    0.13
  -6  -4   2    0.40    0.22
   6  -4  -2    0.28    0.10
   6   4   2    0.60    0.22
   7   4  -2    7.11    0.58
  -7  -4  -2    6.16    0.76
   7  -4   2    6.14    0.41
   7   4  -2    6.77    0.40
  -7  -4   2    5.69    0.72
   7   4   2    7.14    0.73
  -8  -4  -2    4.39    0.69
   8  -4   2    4.39    0.37
   8   4  -2    4.50    0.59
   8   4   2    4.67    0.62
  -8  -4   2    5.50    0.77
   9   4  -2    0.30    0.25
  -9  -4  -2    0.54    0.33
  -9  -4   2    0.25    0.30
   9   4   2    0.69    0.32
  10   4  -2    0.38    0.27
  10   4   2    0.25    0.29
 -10  -4   2    0.13    0.27
  10  -4  -2    0.47    0.27
  10   4   2   -0.02    0.31
   0  -5   2    5.57    0.34
   0   5   2    6.01    0.43
   0  -5  -2    5.38    0.35
   0   5  -2    5.67    0.28
   0   5   2    5.54    0.28
   0  -5   2    6.23    0.35
   0  -5   2    5.14    0.41
   0  -5  -2    4.93    0.40
   0  -5  -2    4.73    0.32
   1  -5   2    4.78    0.32
  -1   5   2    4.93    0.38
   1  -5   2    5.10    0.28
   1   5  -2    4.68    0.29
  -1   5   2    4.24    0.21
   1  -5   2    4.43    0.37
  -1   5   2    4.44    0.22
  -1  -5  -2    4.12    0.29
   1   5  -2    4.95    0.29
  -1  -5  -2    5.03    0.36
  -1  -5  -2    4.97    0.39
  -1   5  -2    4.77    0.25
   1  -5  -2    4.91    0.38
  -1  -5   2    4.22    0.29
   1   5   2    4.36    0.29
  -1  -5   2    4.97    0.35
   1  -5  -2    4.69    0.27
  -1   5  -2    4.61    0.24
   1  -5  -2    4.29    0.30
  -1  -5   2    4.75    0.39
   1   5   2    4.84    0.40
   2   5  -2    5.94    0.31
  -2  -5  -2    6.20    0.44
   2   5  -2    6.72    0.54
  -2  -5  -2    6.20    0.45
  -2  -5  -2    6.59    0.32
   2  -5   2    6.83    0.31
  -2   5   2    5.86    0.25
   2  -5   2    6.11    0.35
   2   5  -2    6.91    0.39
  -2   5   2    6.83    0.43
   2  -5   2    6.93    0.46
   2  -5  -2    6.17    0.44
   2   5   2    5.65    0.38
  -2  -5   2    5.52    0.42
   2  -5  -2    6.08    0.32
  -2  -5   2    6.06    0.31
   2  -5  -2    6.19    0.28
  -2  -5   2    6.51    0.46
  -3   5   2    9.32    0.38
   3  -5   2    8.75    0.38
   3  -5   2    9.40    0.40
   3   5  -2    9.53    0.52
   3   5  -2    9.60    0.41
  -3  -5  -2    9.57    0.62
   3  -5   2    9.81    0.56
   3  -5  -2    9.51    0.35
   3  -5  -2    9.01    0.54
   3   5   2    8.92    0.37
   3   5   2    9.16    0.54
  -3  -5   2    9.21    0.61
  -3  -5   2    8.82    0.54
   3  -5  -2    9.03    0.37
  -4  -5  -2   34.73    1.56
   4  -5   2   38.22    1.42
   4   5  -2   38.90    1.22
   4   5  -2   38.07    1.44
  -4  -5   2   36.73    1.57
   4  -5  -2   35.47    1.14
   4  -5  -2   35.45    1.39
  -4  -5   2   37.05    1.39
   4   5   2   37.16    1.16
   4   5   2   36.76    1.47
   5   5  -2    8.21    0.55
   5   5  -2    7.59    0.37
  -5  -5  -2    7.14    0.74
   5  -5   2    7.26    0.36
  -5  -5   2    7.87    0.64
   5   5   2    7.71    0.35
   5  -5  -2    6.46    0.31
   5   5   2    8.49    0.59
  -6  -5  -2    2.87    0.50
   6  -5   2    3.10    0.24
   6   5  -2    3.44    0.45
   6   5  -2    3.62    0.25
   6  -5  -2    3.56    0.36
  -6  -5   2    3.27    0.52
   6   5   2    3.04    0.45
  -7  -5  -2    3.53    0.60
   7   5  -2    2.84    0.45
   7  -5   2    3.46    0.28
   7   5   2    3.70    0.52
  -7  -5   2    2.75    0.53
   8   5  -2    0.75    0.28
  -8  -5  -2    0.84    0.37
  -8  -5   2    1.05    0.38
   8   5   2    1.02    0.35
   9   5  -2    0.11    0.24
  -9  -5  -2    0.17    0.25
  -9  -5   2    0.43    0.33
   9   5   2    0.82    0.33
  10   5  -2    1.21    0.39
  10   5   2    1.95    0.51
   0  -6   2    1.91    0.24
   0   6   2    2.11    0.17
   0  -6  -2    2.11    0.27
   0   6   2    2.17    0.33
   0  -6   2    2.36    0.29
   0  -6   2    1.72    0.30
   0  -6  -2    2.09    0.26
   0  -6  -2    1.88    0.32
   0   6  -2    2.43    0.18
   1   6  -2   11.33    0.68
   1  -6   2   10.56    0.54
  -1   6   2   10.75    0.42
  -1  -6  -2   10.21    0.63
   1   6  -2   10.90    0.50
  -1  -6  -2    9.95    0.52
  -1  -6  -2   10.92    0.60
   1  -6   2   10.58    0.50
   1  -6   2   10.20    0.64
  -1   6  -2   10.50    0.44
   1   6   2    9.79    0.49
   1  -6  -2   10.48    0.55
  -1  -6   2   10.23    0.51
   1  -6  -2   10.76    0.64
   1  -6  -2    9.89    0.48
  -1  -6   2   10.26    0.64
  -1  -6   2    9.33    0.56
   1   6   2   12.17    0.69
   2  -6   2   10.47    0.54
   2   6  -2   10.73    0.50
  -2  -6  -2   11.38    0.67
   2  -6   2   10.82    0.48
  -2   6   2   10.44    0.62
  -2  -6  -2   11.11    0.50
   2   6  -2   11.11    0.55
   2  -6   2   12.69    0.70
  -2  -6  -2   11.26    0.66
   2   6   2   10.36    0.56
   2  -6  -2   10.78    0.46
   2  -6  -2   11.15    0.66
   2  -6  -2   10.78    0.53
  -2  -6   2   10.81    0.65
  -2  -6   2   10.74    0.66
  -2  -6   2   11.34    0.51
   3  -6   2   31.94    1.08
   3   6  -2   31.81    1.24
   3   6  -2   31.84    1.10
   3  -6   2   33.57    1.35
   3  -6   2   33.11    1.14
  -3  -6  -2   31.16    1.39
   3   6   2   33.54    1.29
   3  -6  -2   32.22    1.05
  -3  -6   2   30.07    1.31
   3  -6  -2   31.85    1.33
  -3  -6   2   31.54    1.39
   3  -6  -2   31.85    1.11
   4   6  -2   16.34    0.63
  -4  -6  -2   14.84    0.93
   4  -6   2   16.07    0.60
   4   6  -2   15.59    0.79
  -4  -6   2   14.71    0.91
   4   6   2   15.80    0.58
   4  -6  -2   15.99    0.56
   4   6   2   15.33    0.82
  -4  -6   2   15.54    0.80
   5   6  -2    6.27    0.34
  -5  -6  -2    6.97    0.76
   5  -6   2    6.60    0.33
   5   6  -2    5.17    0.54
   5   6   2    6.15    0.61
  -5  -6   2    6.11    0.71
   6  -6   2    2.07    0.22
  -6  -6  -2    3.19    0.56
   6   6  -2    3.23    0.46
  -6  -6   2    2.12    0.46
   6   6   2    2.59    0.43
   7   6  -2    0.63    0.24
  -7  -6  -2    0.80    0.34
  -7  -6   2    0.65    0.30
   7   6   2    0.62    0.26
   8   6  -2    0.23    0.20
  -8  -6  -2    0.33    0.28
  -8  -6   2    0.45    0.32
   8   6   2    0.21    0.23
  -9  -6  -2    0.98    0.40
   9   6  -2    1.40    0.39
  -9  -6   2    1.64    0.50
   9   6   2    1.82    0.46
  10   6  -2    1.28    0.41
  10   6   2    0.86    0.40
   0   7   2    1.18    0.30
   0  -7   2    1.30    0.25
   0  -7   2    1.16    0.21
   0  -7  -2    1.17    0.26
   0  -7  -2    0.46    0.20
   0  -7  -2    1.06    0.21
   0  -7   2    1.28    0.30
   0   7  -2    0.96    0.15
   0   7   2    1.31    0.17
   1   7  -2    0.38    0.12
   1   7  -2    0.16    0.14
  -1   7   2    0.26    0.16
   1  -7   2    0.59    0.22
  -1  -7  -2    0.39    0.16
  -1  -7  -2    0.51    0.19
   1  -7   2    0.45    0.14
  -1   7   2    0.39    0.09
   1  -7   2    0.14    0.15
  -1  -7  -2    0.51    0.18
   1   7   2    0.37    0.11
  -1   7  -2    0.36    0.09
   1  -7  -2    0.29    0.18
   1  -7  -2    0.38    0.18
   1   7   2    0.60    0.21
  -1  -7   2    0.27    0.14
  -1  -7   2    0.22    0.13
  -1  -7   2    0.64    0.23
   1  -7  -2    0.46    0.13
   2  -7   2    7.90    0.50
   2   7  -2    6.87    0.42
  -2  -7  -2    6.57    0.52
   2  -7   2    6.98    0.55
  -2  -7  -2    6.22    0.52
  -2  -7  -2    6.47    0.39
   2  -7   2    6.56    0.38
   2   7  -2    6.03    0.39
  -2  -7   2    6.93    0.55
   2  -7  -2    6.80    0.54
   2  -7  -2    7.33    0.38
   2   7   2    6.72    0.44
  -2  -7   2    6.39    0.52
   2  -7  -2    6.81    0.47
  -2  -7   2    6.63    0.40
  -3  -7  -2   18.08    0.63
  -3  -7  -2   17.27    0.97
   3  -7   2   17.61    0.70
   3   7  -2   17.58    0.83
   3  -7   2   17.52    1.06
   3  -7   2   18.94    0.82
   3   7  -2   17.37    0.73
  -3  -7   2   17.44    0.98
   3  -7  -2   18.90    0.78
   3  -7  -2   17.96    0.68
  -3  -7   2   17.08    0.93
   3  -7  -2   19.35    1.08
   3   7   2   16.68    0.85
   4   7  -2   11.92    0.55
   4   7  -2   12.50    0.70
  -4  -7  -2   12.20    0.84
   4  -7   2   12.53    0.53
   4  -7  -2   12.58    0.63
   4   7   2   12.47    0.73
  -4  -7   2   12.15    0.73
  -4  -7   2   11.17    0.82
   5   7  -2   13.31    0.77
   5   7  -2   12.76    0.58
   5  -7   2   12.65    0.54
  -5  -7  -2   12.42    0.91
  -5  -7   2   13.30    0.93
   5   7   2   13.85    0.82
   6   7  -2    9.23    0.67
  -6  -7  -2    7.81    0.88
   6   7   2    9.39    0.70
  -6  -7   2   10.11    1.02
  -7  -7  -2    0.23    0.25
   7   7  -2    0.09    0.18
   7   7   2    0.14    0.20
  -7  -7   2    0.06    0.22
  -8  -7  -2    2.43    0.58
   8   7  -2    2.20    0.45
  -8  -7   2    1.29    0.45
   8   7   2    2.52    0.48
   9   7  -2    3.71    0.62
   9   7   2    4.06    0.66
   0  -8   2   25.72    1.11
   0   8   2   25.50    0.97
   0   8  -2   26.67    0.98
   0  -8  -2   26.49    1.13
   0  -8  -2   27.72    1.30
   0  -8  -2   26.67    1.12
   0  -8   2   27.25    1.31
   0  -8   2   25.83    1.13
   0   8   2   27.52    1.31
  -1   8   2    0.56    0.11
  -1  -8  -2    0.28    0.19
   1   8  -2    0.43    0.12
   1  -8   2    0.21    0.18
   1  -8   2    0.37    0.19
  -1  -8  -2    0.49    0.19
  -1  -8  -2    0.42    0.18
   1  -8   2    0.30    0.13
  -1  -8   2    0.49    0.22
  -1  -8   2    0.31    0.16
  -1   8  -2    0.37    0.11
   1  -8  -2    0.22    0.21
   1   8   2    0.50    0.15
  -1  -8   2    0.32    0.17
   1  -8  -2    0.83    0.27
   1  -8  -2    0.56    0.16
   2   8  -2    2.13    0.28
  -2  -8  -2    2.84    0.33
  -2  -8  -2    2.75    0.43
   2  -8   2    2.94    0.39
   2  -8   2    2.47    0.29
  -2  -8  -2    2.64    0.41
   2  -8   2    2.75    0.45
  -2  -8   2    2.37    0.39
  -2  -8   2    2.35    0.41
  -2  -8   2    2.92    0.34
   2  -8  -2    2.54    0.43
   2  -8  -2    2.71    0.30
   2   8   2    2.63    0.32
   2  -8  -2    2.81    0.39
   3   8  -2    9.82    0.59
   3   8  -2   11.05    0.55
  -3  -8  -2    9.89    0.44
   3  -8   2   10.10    0.62
  -3  -8  -2    9.38    0.72
   3  -8   2   10.22    0.51
  -3  -8   2    8.03    0.66
  -3  -8   2    9.89    0.73
   3  -8  -2    9.50    0.60
   3  -8  -2   10.12    0.53
  -3  -8   2   10.03    0.45
   3   8   2   10.58    0.62
  -4  -8  -2    1.21    0.34
   4  -8   2    1.75    0.22
   4   8  -2    1.67    0.24
   4   8  -2    1.72    0.30
   4   8   2    1.26    0.28
  -4  -8   2    1.44    0.32
  -4  -8   2    1.07    0.33
  -5  -8  -2   23.01    1.32
   5   8  -2   22.60    1.10
   5   8   2   22.64    1.13
  -5  -8   2   20.16    1.25
  -6  -8  -2    0.03    0.24
   6   8  -2    0.31    0.18
   6   8   2    0.12    0.20
  -6  -8   2    0.34    0.27
   7   8  -2    0.54    0.24
  -7  -8  -2   -0.07    0.21
   7   8   2    0.37    0.23
  -7  -8   2    0.04    0.24
  -8  -8  -2    3.78    0.73
   8   8  -2    2.85    0.51
  -8  -8   2    3.57    0.70
   8   8   2    2.71    0.51
   9   8  -2    0.37    0.27
   9   8   2    0.02    0.21
   0  -9   2   33.81    1.37
   0  -9  -2   34.56    1.59
   0  -9  -2   35.44    1.43
   0  -9  -2   31.45    1.35
   0   9   2   34.01    1.21
   0  -9   2   33.71    1.41
   0   9  -2   33.89    1.22
   0  -9   2   33.76    1.59
   1  -9   2    3.14    0.50
  -1  -9  -2    2.70    0.38
   1   9  -2    2.97    0.32
   1  -9   2    2.84    0.41
   1  -9   2    2.99    0.38
  -1  -9  -2    2.76    0.46
  -1  -9  -2    2.97    0.44
  -1   9   2    2.79    0.22
  -1  -9   2    2.57    0.44
  -1   9  -2    2.80    0.28
   1  -9  -2    3.24    0.46
  -1  -9   2    3.35    0.42
   1  -9  -2    2.27    0.43
   1  -9  -2    3.25    0.39
   1   9   2    2.67    0.31
  -1  -9   2    2.42    0.39
   2  -9   2   16.34    0.85
  -2  -9  -2   16.05    0.99
  -2  -9  -2   15.59    0.75
   2   9  -2   16.66    0.78
   2  -9   2   16.03    0.78
  -2  -9  -2   16.32    0.96
   2  -9  -2   15.48    0.86
   2   9   2   14.94    0.77
   2  -9  -2   16.90    0.78
  -2  -9   2   15.90    0.76
  -2  -9   2   16.14    1.00
  -2  -9   2   15.86    0.96
  -3  -9  -2    2.09    0.43
   3  -9   2    3.19    0.44
   3   9  -2    2.91    0.38
   3  -9   2    2.49    0.31
  -3  -9  -2    2.47    0.23
  -3  -9   2    2.48    0.44
   3   9   2    2.49    0.36
  -3  -9   2    2.78    0.24
   3  -9  -2    2.55    0.41
  -3  -9   2    2.88    0.48
   4   9  -2    3.06    0.41
  -4  -9  -2    2.83    0.52
  -4  -9   2    2.56    0.43
  -4  -9   2    2.50    0.48
   4   9   2    3.40    0.44
  -5  -9  -2    3.35    0.59
   5   9  -2    4.46    0.53
   5   9   2    4.04    0.54
  -5  -9   2    4.60    0.70
   6   9  -2   -0.03    0.16
  -6  -9  -2    0.03    0.24
  -6  -9   2    0.13    0.24
   6   9   2   -0.18    0.12
   7   9  -2    0.19    0.21
  -7  -9  -2    0.00    0.21
   7   9   2    0.07    0.19
  -7  -9   2    0.08    0.26
   8   9  -2    2.08    0.45
   8   9   2    1.72    0.44
   0  10   2    0.88    0.17
   0  10  -2    0.40    0.13
   0 -10  -2    0.88    0.26
   0 -10  -2    0.74    0.23
   0 -10   2    0.75    0.30
   0 -10   2    0.59    0.23
   0 -10   2    0.92    0.24
   0 -10  -2    0.79    0.30
  -1 -10  -2    2.97    0.52
  -1 -10  -2    3.41    0.50
  -1 -10  -2    2.68    0.39
  -1  10   2    2.44    0.25
   1 -10   2    2.13    0.35
   1  10  -2    2.48    0.31
   1 -10   2    2.96    0.43
  -1 -10   2    2.44    0.43
   1  10   2    2.28    0.30
   1 -10  -2    2.77    0.43
  -1 -10   2    1.47    0.39
   1 -10  -2    2.34    0.36
  -1  10  -2    2.03    0.24
  -1 -10   2    2.30    0.35
   2 -10   2    2.52    0.41
   2 -10   2    1.44    0.28
  -2 -10  -2    1.98    0.42
   2  10  -2    1.59    0.28
  -2 -10  -2    1.83    0.30
  -2 -10  -2    1.25    0.35
   2 -10  -2    1.95    0.37
   2  10   2    1.44    0.26
  -2 -10   2    2.02    0.31
  -2 -10   2    1.44    0.36
  -2 -10   2    1.64    0.43
  -3 -10  -2   20.52    1.22
   3  10  -2   20.81    0.98
   3 -10   2   20.84    1.04
  -3 -10  -2   20.75    0.84
  -3 -10   2   21.90    1.25
   3  10   2   22.32    1.03
   3 -10  -2   19.48    1.03
  -3 -10   2   20.42    0.84
  -3 -10   2   19.95    1.20
  -4 -10  -2    1.94    0.44
   4  10  -2    1.28    0.30
  -4 -10   2    1.71    0.44
  -4 -10   2    1.21    0.35
   4  10   2    2.18    0.38
  -5 -10  -2   12.73    1.04
   5  10  -2   12.62    0.81
   5  10   2   14.23    0.88
  -5 -10   2   14.06    1.09
   6  10  -2   -0.15    0.14
  -6 -10  -2    0.01    0.27
  -6 -10   2    0.05    0.22
   6  10   2    0.05    0.17
   7  10  -2   -0.14    0.17
   7  10   2    0.06    0.22
   0 -11  -2    1.34    0.37
   0  11   2    2.18    0.27
   0 -11   2    2.81    0.46
   0  11  -2    1.82    0.27
   0 -11   2    2.56    0.40
   0 -11  -2    2.41    0.39
  -1 -11  -2    1.62    0.37
  -1 -11  -2    0.64    0.29
  -1  11   2    1.48    0.22
   1 -11   2    1.64    0.34
  -1 -11  -2    1.76    0.33
   1 -11   2    2.94    0.46
   1  11  -2    1.59    0.25
  -1 -11   2    1.75    0.32
  -1 -11   2    1.42    0.37
   1 -11  -2    1.91    0.36
  -1 -11   2    1.68    0.44
   1  11   2    1.69    0.27
   2  11  -2    7.69    0.52
  -2 -11  -2    7.25    0.51
   2 -11   2    7.65    0.60
  -2 -11  -2    7.41    0.82
  -2 -11  -2    6.75    0.79
  -2 -11   2    6.21    0.76
  -2 -11   2    6.98    0.51
   2 -11  -2    6.43    0.59
   2  11   2    7.61    0.52
  -2 -11   2    6.60    0.80
   3 -11   2    8.20    0.63
  -3 -11  -2    6.94    0.43
  -3 -11  -2    7.43    0.86
   3  11  -2    7.39    0.55
  -3 -11   2    6.52    0.82
   3  11   2    6.04    0.59
   3 -11  -2    7.88    0.65
  -3 -11   2    7.30    0.44
  -3 -11   2    7.84    0.89
  -4 -11  -2    0.27    0.29
   4  11  -2    0.39    0.20
  -4 -11   2    1.20    0.40
   4  11   2    0.88    0.26
  -5 -11  -2    5.02    0.79
   5  11  -2    4.95    0.59
  -5 -11   2    3.50    0.66
   5  11   2    4.28    0.56
  -6 -11  -2    1.56    0.57
   6  11  -2    1.53    0.38
   6  11   2    1.44    0.36
   7  11  -2   -0.21    0.16
   7  11   2    0.47    0.28
   0  12   2    1.64    0.25
   0  12  -2    1.13    0.22
   0 -12  -2    1.69    0.35
   0 -12   2    1.90    0.34
   0 -12   2    1.65    0.39
  -1 -12  -2    3.03    0.45
   1  12  -2    2.73    0.35
   1 -12   2    3.24    0.48
   1  12   2    2.27    0.31
  -1 -12   2    2.40    0.48
  -1 -12   2    3.46    0.47
   1 -12  -2    3.19    0.50
  -2 -12  -2    1.14    0.38
   2 -12   2    2.38    0.40
  -2 -12  -2    0.97    0.35
  -2 -12  -2    1.31    0.28
   2  12  -2    1.28    0.28
  -2 -12   2    1.46    0.29
  -2 -12   2    0.68    0.31
  -2 -12   2    1.25    0.41
   2  12   2    1.10    0.25
   2 -12  -2    2.43    0.44
   3 -12   2    5.18    0.51
  -3 -12  -2    2.98    0.57
   3  12  -2    3.61    0.46
  -3 -12  -2    2.73    0.28
   3  12   2    2.43    0.39
  -3 -12   2    3.11    0.30
  -3 -12   2    3.14    0.60
   3 -12  -2    3.45    0.53
  -4 -12  -2    5.22    0.79
   4  12  -2    6.06    0.63
   4  12   2    6.87    0.68
  -4 -12   2    5.42    0.82
   5  12  -2    0.75    0.26
  -5 -12  -2    0.80    0.38
   5  12   2    0.92    0.31
   6  12  -2    0.76    0.30
   6  12   2    1.51    0.38
   0 -13   2    1.96    0.38
   0 -13  -2    2.10    0.39
   0  13  -2    1.47    0.26
  -1 -13  -2    1.64    0.33
   1 -13   2    1.86    0.36
   1  13  -2    1.66    0.29
   1  13   2    1.30    0.26
  -1 -13   2    1.44    0.33
   1 -13  -2    2.47    0.46
  -2 -13  -2    1.78    0.32
   2  13  -2    1.96    0.33
   2 -13   2    3.07    0.47
   2 -13  -2    2.56    0.46
  -2 -13   2    1.78    0.34
   2  13   2    1.98    0.32
  -2 -13   2    1.50    0.45
   3 -13   2   16.39    0.96
   3  13  -2   13.42    0.79
  -3 -13  -2    9.50    1.06
   3  13   2   12.24    0.78
  -3 -13   2   11.90    1.04
   3 -13  -2   12.18    0.88
   4  13  -2    1.40    0.31
  -4 -13  -2    0.52    0.36
   4  13   2    1.34    0.32
   0 -14  -2    5.85    0.56
   0 -14   2    5.70    0.55
   0  14  -2    4.17    0.46
   1 -14   2    1.37    0.31
  -1 -14  -2    0.87    0.28
   1  14  -2    0.59    0.22
  -1 -14   2    1.23    0.30
   1 -14  -2    1.20    0.32
   2  14  -2   -0.16    0.15
  -2 -14  -2    0.40    0.18
   2  14   2    0.21    0.17
  -2 -14   2    0.13    0.16
   2 -14  -2    1.12    0.30
   0   0   3   -0.67    0.01
   0   0  -3   -0.66    0.01
   0   0  -3   -0.62    0.02
  -1   0   3   -0.07    0.02
   1   0   3   -0.04    0.04
  -1   0  -3   -0.06    0.03
  -1   0  -3   -0.04    0.05
   1   0  -3   -0.05    0.02
   1   0  -3   -0.07    0.02
   1   0  -3   -0.07    0.03
   1   0   3   -0.08    0.03
  -2   0  -3   77.27    2.43
   2   0  -3   78.23    2.34
  -2   0   3   75.74    2.36
   2   0  -3   76.30    2.31
   2   0  -3   78.09    2.36
   2   0   3   78.26    2.37
  -3   0   3    0.03    0.07
   3   0  -3    0.07    0.06
  -3   0  -3    0.02    0.07
   3   0   3   -0.04    0.06
   3   0  -3    0.02    0.05
  -4   0  -3   88.11    2.96
   4   0  -3   87.92    2.82
   4   0  -3   92.19    2.85
  -4   0   3   93.55    2.92
   4   0   3   89.10    2.87
   5   0  -3   -0.03    0.06
  -5   0   3   -0.01    0.09
   5   0  -3    0.05    0.09
  -5   0  -3    0.00    0.09
   5   0   3    0.03    0.09
  -6   0   3    3.01    0.43
   6   0   3    3.25    0.39
   6   0  -3    2.94    0.35
  -6   0  -3    2.93    0.41
   6   0  -3    2.93    0.35
  -7   0   3    0.00    0.14
   7   0  -3    0.09    0.12
   7   0   3   -0.07    0.13
   7   0   3   -0.02    0.11
  -7   0  -3    0.31    0.21
   7   0  -3    0.00    0.10
   8   0  -3    3.26    0.43
   8   0  -3    2.91    0.42
   8   0   3    2.78    0.43
  -8   0   3    3.10    0.51
  -8   0  -3    1.80    0.41
   8   0   3    3.06    0.47
   8   0   3    2.62    0.38
   8   0  -3    2.53    0.39
   9   0   3    0.06    0.17
  -9   0   3   -0.06    0.17
   9   0  -3   -0.13    0.13
  -9   0  -3   -0.06    0.16
   9   0  -3    0.03    0.12
   9   0  -3   -0.06    0.12
   9   0   3    0.06    0.19
  10   0   3    4.50    0.60
 -10   0  -3    3.55    0.65
  10   0  -3    3.91    0.53
  10   0   3    4.16    0.65
  11   0   3    0.16    0.24
  11   0   3   -0.17    0.16
   0   1  -3   -0.05    0.02
   0   1  -3   -0.05    0.03
   0   1   3   -0.07    0.02
   0   1   3   -0.03    0.03
   0   1  -3    0.00    0.02
   0  -1  -3   -0.06    0.02
   0  -1  -3   -0.05    0.02
   0  -1   3   -0.05    0.03
   0  -1   3   -0.05    0.02
   0   1  -3   -0.05    0.02
   0  -1  -3   -0.05    0.02
   0  -1  -3   -0.06    0.03
   1   1  -3   28.12    0.91
   1  -1   3   29.16    0.86
  -1  -1  -3   29.74    0.85
  -1  -1  -3   29.94    0.99
  -1   1   3   29.58    0.86
   1   1  -3   29.65    0.93
   1  -1   3   27.91    0.91
   1   1  -3   29.65    0.91
   1  -1  -3   28.62    0.85
  -1  -1   3   28.85    0.94
   1   1   3   28.88    0.99
   2  -1   3    8.40    0.36
   2   1  -3    8.47    0.39
   2  -1   3    8.56    0.46
  -2   1   3    8.58    0.35
   2   1  -3    8.58    0.36
  -2  -1  -3    8.37    0.44
  -2   1   3    8.50    0.32
   2   1  -3    8.99    0.37
   2  -1  -3    8.50    0.32
  -2  -1   3    8.68    0.36
  -2   1  -3    9.12    0.39
   2  -1  -3    8.90    0.34
  -2  -1   3    8.66    0.41
   3   1  -3   14.78    0.62
   3  -1   3   15.14    0.62
   3   1  -3   15.11    0.61
  -3   1   3   15.60    0.63
  -3  -1  -3   14.57    0.71
   3  -1  -3   16.07    0.62
   3  -1  -3   15.69    0.59
  -3  -1   3   16.39    0.70
  -3   1  -3   15.76    0.68
   4   1  -3   15.40    0.66
   4  -1   3   16.66    0.69
  -4  -1  -3   15.58    0.79
   4   1  -3   15.75    0.69
  -4   1   3   15.84    0.70
   4  -1  -3   14.99    0.64
  -4  -1   3   15.25    0.76
  -4   1  -3   15.96    0.75
   5  -1   3   13.12    0.64
   5   1  -3   11.90    0.63
   5   1  -3   13.34    0.62
  -5   1   3   12.96    0.67
  -5  -1  -3   11.96    0.74
   5  -1  -3   12.06    0.60
  -5  -1   3   13.07    0.73
  -5   1  -3   12.45    0.70
   6   1  -3   50.57    1.89
  -6  -1  -3   52.97    2.08
  -6   1   3   52.66    1.95
   6  -1   3   51.38    1.87
   6   1  -3   54.87    1.86
   6  -1  -3   53.70    1.92
   6   1   3   52.44    1.95
   6  -1  -3   51.21    1.84
   6   1   3   54.89    1.79
  -6   1  -3   53.13    2.01
   6   1   3   51.35    1.99
   6  -1  -3   51.90    1.86
  -6  -1   3   50.38    2.02
  -7   1   3   47.67    1.89
  -7  -1  -3   47.58    2.02
   7  -1   3   48.34    1.81
   7   1  -3   48.91    1.77
   7   1  -3   49.06    1.85
   7  -1  -3   47.89    1.83
   7  -1  -3   47.59    1.79
  -7   1  -3   49.25    1.97
   7   1   3   44.85    1.85
   7   1   3   48.26    1.70
  -7  -1   3   46.55    1.97
   7   1   3   48.91    1.94
   7  -1  -3   47.26    1.77
   8  -1   3    0.61    0.25
  -8   1   3    1.11    0.31
   8   1  -3    0.74    0.24
   8   1  -3    1.10    0.25
  -8  -1  -3    0.67    0.30
   8  -1   3    1.14    0.27
   8  -1  -3    1.02    0.26
   8   1   3    0.98    0.27
   8   1   3    0.53    0.24
  -8  -1   3    1.04    0.33
   8  -1  -3    0.79    0.24
  -8   1  -3    0.35    0.22
   8  -1  -3    0.83    0.24
   8   1   3    1.42    0.30
  -9  -1  -3    3.76    0.62
   9   1  -3    2.26    0.37
   9   1  -3    2.91    0.47
  -9   1   3    3.67    0.57
   9   1  -3    3.35    0.50
   9  -1   3    3.09    0.52
   9  -1   3    3.19    0.45
   9  -1   3    3.57    0.49
   9  -1  -3    3.10    0.46
  -9  -1   3    2.65    0.52
   9   1   3    4.02    0.56
   9  -1  -3    3.49    0.51
   9   1   3    3.27    0.53
   9  -1  -3    2.81    0.44
  -9   1  -3    2.70    0.50
 -10  -1  -3    3.98    0.67
  10  -1   3    3.17    0.54
  10   1  -3    3.78    0.56
  10  -1   3    4.73    0.58
  10   1  -3    3.24    0.51
 -10  -1   3    5.08    0.76
  10  -1  -3    3.45    0.52
  10   1   3    2.80    0.51
 -10   1  -3    4.41    0.69
  10   1   3    3.15    0.58
  11  -1   3   -0.12    0.20
  11   1   3    0.50    0.32
   0   2  -3    0.05    0.05
   0  -2   3   -0.04    0.04
   0  -2  -3    0.01    0.04
   0   2   3   -0.02    0.05
   0   2   3    0.02    0.03
   0  -2  -3    0.03    0.06
   0  -2   3    0.01    0.03
   0   2  -3    0.00    0.02
   0   2   3    0.00    0.04
   0   2  -3    0.02    0.03
   1   2  -3  124.00    3.58
  -1  -2  -3  125.88    3.68
   1   2  -3  123.00    3.60
   1  -2   3  117.54    3.59
   1  -2   3  116.07    3.54
  -1   2   3  122.49    3.64
   1   2  -3  119.63    3.55
  -1  -2  -3  125.15    3.56
  -1   2  -3  119.34    3.57
  -1  -2   3  125.08    3.59
   1   2   3  121.99    3.63
   1  -2  -3  120.97    3.65
  -1   2  -3  123.29    3.56
  -1  -2   3  121.67    3.67
   1   2   3  126.12    3.67
  -1  -2   3  118.27    3.62
   2   2  -3   96.22    3.05
   2  -2   3  103.08    3.05
  -2   2   3  102.27    3.07
   2   2  -3  102.26    3.11
  -2  -2  -3  104.57    3.23
   2   2   3  102.18    3.18
   2  -2  -3  112.35    2.98
   2  -2  -3  103.07    3.10
  -2  -2   3  101.30    3.12
  -2  -2   3  104.03    3.19
   2  -2  -3  102.85    3.01
   3   2  -3  110.50    3.45
   3   2  -3  115.11    3.52
   3   2  -3  113.67    3.53
  -3  -2  -3  117.81    3.69
  -3   2   3  116.76    3.45
   3  -2   3  115.63    3.47
   3  -2  -3  116.64    3.46
  -3  -2   3  116.79    3.45
  -3  -2   3  115.17    3.63
   3  -2  -3  117.17    3.46
   3  -2  -3  114.97    3.41
   3   2   3  119.57    3.37
   3   2   3  113.95    3.61
   4   2  -3   15.18    0.71
   4   2  -3   16.21    0.65
  -4   2   3   16.45    0.68
  -4  -2  -3   16.91    0.85
   4  -2   3   15.39    0.65
   4  -2  -3   16.22    0.62
  -4  -2   3   17.08    0.82
   4   2   3   16.30    0.78
   4  -2  -3   15.50    0.60
   4   2   3   15.74    0.58
   5  -2   3   14.94    0.67
  -5   2   3   14.87    0.69
   5   2  -3   14.54    0.64
   5   2  -3   14.38    0.72
  -5  -2  -3   15.10    0.85
   5  -2  -3   14.38    0.56
   5   2   3   14.29    0.78
   5   2   3   14.17    0.58
   5  -2  -3   14.78    0.63
   5  -2  -3   13.69    0.64
  -5  -2   3   14.57    0.82
   6   2  -3    4.15    0.33
   6  -2   3    4.42    0.35
  -6   2   3    4.41    0.46
  -6  -2  -3    4.65    0.58
   6   2  -3    3.70    0.42
   6  -2  -3    4.75    0.34
   6   2   3    3.88    0.47
  -6  -2   3    3.75    0.50
   6  -2  -3    3.92    0.39
   6   2   3    4.02    0.29
   7  -2   3    4.13    0.44
   7   2  -3    3.58    0.38
   7   2  -3    2.74    0.40
  -7  -2  -3    3.10    0.53
  -7   2   3    3.00    0.42
   7   2   3    3.65    0.50
   7   2   3    3.73    0.30
   7  -2  -3    3.75    0.43
   7  -2  -3    3.83    0.47
   7  -2  -3    3.66    0.38
   7   2   3    3.39    0.46
  -7  -2   3    3.36    0.53
   8   2  -3    2.75    0.36
  -8  -2  -3    2.82    0.53
   8   2  -3    2.58    0.41
   8  -2   3    3.47    0.44
  -8   2   3    2.58    0.42
   8   2   3    2.44    0.44
   8   2   3    1.83    0.38
   8  -2  -3    2.71    0.45
  -8  -2   3    2.46    0.49
   8  -2  -3    2.92    0.37
   8  -2  -3    2.30    0.36
   9  -2   3    4.19    0.51
   9   2  -3    4.59    0.59
   9   2  -3    4.59    0.55
  -9  -2  -3    3.99    0.66
   9  -2   3    4.87    0.61
   9   2   3    3.35    0.56
   9   2   3    4.88    0.63
   9  -2  -3    5.46    0.65
  -9  -2   3    4.93    0.73
  10  -2   3    3.21    0.56
 -10  -2  -3    2.04    0.54
  10  -2   3    1.70    0.42
  10   2  -3    3.39    0.53
  10   2  -3    2.74    0.49
  10   2   3    3.08    0.55
 -10  -2   3    2.12    0.52
  10  -2  -3    3.12    0.54
  10   2   3    3.40    0.58
   0  -3   3   -0.05    0.04
   0  -3  -3   -0.09    0.04
   0   3   3   -0.06    0.03
   0   3   3    0.06    0.08
   0  -3   3   -0.10    0.05
   0   3  -3   -0.05    0.03
   0  -3   3    0.01    0.07
   0   3  -3   -0.04    0.06
   0  -3  -3    0.04    0.08
   0   3   3    0.02    0.05
   0  -3  -3   -0.02    0.07
  -1   3   3    6.66    0.22
  -1   3   3    6.66    0.23
   1   3  -3    6.11    0.30
   1   3  -3    5.76    0.28
  -1  -3  -3    6.28    0.30
  -1  -3  -3    6.08    0.36
   1  -3   3    6.43    0.31
   1  -3   3    6.42    0.27
   1  -3  -3    6.36    0.25
  -1  -3   3    6.77    0.30
   1  -3  -3    6.68    0.28
   1   3   3    6.17    0.33
   1  -3  -3    6.41    0.37
  -1  -3   3    6.48    0.39
  -1   3  -3    6.42    0.25
   1   3   3    6.23    0.38
  -1  -3   3    6.24    0.34
   2  -3   3   24.46    0.75
  -2  -3  -3   23.88    0.98
   2  -3   3   23.43    0.79
  -2   3   3   24.01    0.74
   2   3  -3   25.13    0.89
  -2   3   3   24.49    0.89
   2   3  -3   24.97    0.96
   2   3  -3   25.26    0.81
  -2  -3   3   24.26    0.93
   2  -3  -3   23.97    0.76
   2   3   3   23.65    0.93
   2   3   3   23.96    0.94
   2  -3  -3   24.69    0.91
  -2  -3   3   22.90    0.94
   2  -3  -3   24.29    0.72
   3   3  -3   14.37    0.57
  -3  -3  -3   14.95    0.77
   3  -3   3   16.17    0.58
   3   3  -3   15.05    0.67
   3  -3  -3   15.12    0.57
   3  -3  -3   15.20    0.64
  -3  -3   3   15.31    0.76
   3   3   3   14.93    0.48
   3  -3  -3   17.76    0.52
   3   3   3   14.11    0.71
  -3  -3   3   16.46    0.66
   4   3  -3   33.12    1.29
   4  -3   3   34.42    1.17
   4   3  -3   33.76    1.16
  -4  -3  -3   34.06    1.44
  -4  -3   3   35.62    1.43
   4   3   3   33.79    1.07
   4  -3  -3   34.93    1.20
  -4  -3   3   33.79    1.16
   4   3   3   34.22    1.36
   4  -3  -3   37.65    1.48
   4  -3  -3   35.24    1.11
  -5  -3  -3    8.59    0.64
   5   3  -3    7.77    0.52
   5  -3   3    8.85    0.45
   5   3  -3    8.61    0.43
   5   3   3    8.64    0.58
   5  -3  -3    8.40    0.42
   5   3   3    8.28    0.36
  -5  -3   3    7.97    0.61
   5  -3  -3    8.10    0.40
  -6  -3  -3  100.21    3.63
   6  -3   3  104.37    3.26
   6   3  -3  100.68    3.41
   6   3  -3  106.27    3.23
  -6   3   3  108.14    3.32
  -6  -3   3   99.98    3.59
   6  -3  -3  104.98    3.20
   6   3   3  101.30    3.51
   6   3   3  100.51    3.12
   7   3  -3    4.30    0.34
   7   3  -3    3.54    0.47
  -7  -3  -3    3.89    0.59
   7  -3   3    4.69    0.37
  -7   3   3    5.02    0.43
   7  -3  -3    4.62    0.46
  -7  -3   3    4.55    0.63
   7  -3  -3    3.55    0.31
   7   3   3    3.63    0.52
   8   3  -3    0.11    0.12
  -8  -3  -3    0.17    0.21
   8  -3   3    0.49    0.17
   8   3  -3    0.48    0.22
   8   3   3    0.16    0.21
  -8  -3   3    0.13    0.20
   9   3  -3    1.57    0.37
  -9  -3  -3    1.54    0.46
   9  -3   3    2.08    0.34
  -9  -3   3    2.59    0.55
   9   3   3    1.86    0.43
   9  -3  -3    2.11    0.41
   9   3   3    2.48    0.48
 -10  -3  -3    0.91    0.38
  10   3  -3    0.75    0.31
  10   3   3    1.31    0.41
 -10  -3   3    1.31    0.41
  10   3   3    1.54    0.42
  10  -3  -3    1.54    0.39
   0  -4   3   -0.09    0.06
   0  -4  -3    0.00    0.08
   0  -4   3    0.00    0.07
   0   4   3   -0.02    0.04
   0   4  -3   -0.03    0.05
   0  -4   3   -0.02    0.05
   0   4   3   -0.11    0.07
   0  -4  -3    0.10    0.10
   0   4   3   -0.02    0.04
   0  -4  -3   -0.07    0.05
   0   4  -3   -0.03    0.03
  -1   4   3  107.55    3.12
   1  -4   3  105.34    3.37
   1   4  -3  102.14    3.20
  -1  -4  -3  106.71    3.23
  -1  -4  -3  110.61    3.38
  -1   4   3  109.12    3.12
  -1   4   3  106.03    3.36
   1   4  -3  104.11    3.22
   1  -4   3  107.14    3.19
   1  -4   3  108.56    3.23
  -1  -4  -3  108.61    3.34
   1  -4  -3  107.58    3.21
  -1  -4   3  102.09    3.37
   1  -4  -3  109.43    3.37
   1   4   3  111.82    3.40
   1   4   3  107.43    3.26
  -1  -4   3  108.34    3.31
   1  -4  -3  103.72    3.17
  -1   4  -3  107.47    3.16
  -1  -4   3  107.93    3.23
  -2   4   3    4.68    0.32
   2  -4   3    3.35    0.19
   2   4  -3    3.75    0.27
   2   4  -3    4.59    0.35
  -2  -4  -3    3.37    0.37
   2   4  -3    3.34    0.21
   2  -4   3    3.55    0.23
  -2   4   3    4.09    0.16
  -2  -4  -3    3.78    0.20
  -2  -4   3    3.68    0.31
   2  -4  -3    3.63    0.30
   2   4   3    3.58    0.29
   2  -4  -3    3.66    0.20
   2   4   3    3.61    0.38
  -2  -4   3    3.76    0.32
   2  -4  -3    3.73    0.17
   3  -4   3   53.34    1.67
  -3   4   3   52.33    1.64
   3   4  -3   54.01    1.69
   3  -4   3   54.51    1.60
  -3  -4  -3   55.69    1.99
   3   4  -3   55.12    1.83
   3   4   3   54.02    1.60
   3  -4  -3   54.44    1.68
   3  -4  -3   53.62    1.59
   3  -4  -3   54.98    1.84
  -3  -4   3   52.72    1.94
  -3  -4   3   54.81    1.85
   3   4   3   53.17    1.89
   4   4  -3    3.29    0.22
   4  -4   3    2.67    0.20
  -4  -4  -3    3.33    0.44
   4   4  -3    3.81    0.39
   4   4   3    3.22    0.15
   4  -4  -3    3.57    0.17
   4  -4  -3    3.25    0.24
   4   4   3    3.11    0.39
   4  -4  -3    3.55    0.35
  -4  -4   3    3.21    0.42
  -4  -4   3    3.14    0.31
  -5  -4  -3   13.94    0.88
   5   4  -3   13.84    0.58
   5  -4   3   14.33    0.59
   5   4  -3   14.46    0.75
  -5  -4   3   14.34    0.87
   5  -4  -3   13.97    0.65
   5   4   3   14.07    0.80
   5   4   3   12.77    0.48
   5  -4  -3   14.04    0.53
   6  -4   3   21.41    0.79
   6   4  -3   17.13    0.73
   6   4  -3   17.25    0.91
  -6  -4  -3   17.17    1.06
   6  -4  -3   16.84    0.68
   6   4   3   17.12    0.97
  -6  -4   3   16.81    1.04
  -7  -4  -3    7.35    0.82
   7   4  -3    7.62    0.44
   7  -4   3    7.80    0.46
   7   4  -3    7.13    0.58
   7   4   3    7.47    0.76
  -7  -4   3    6.38    0.76
   8   4  -3    9.02    0.71
  -8  -4  -3    8.58    0.95
   8  -4   3    9.19    0.55
   8   4   3    9.51    0.91
  -8  -4   3    8.30    0.94
   9   4  -3    1.28    0.36
  -9  -4  -3    0.87    0.38
  -9  -4   3    1.84    0.51
   9  -4  -3    1.04    0.33
   9   4   3    1.02    0.36
   9   4   3    1.57    0.41
  10   4  -3    0.05    0.23
 -10  -4   3    0.47    0.31
  10  -4  -3    0.16    0.23
  10   4   3    0.27    0.23
   0   5   3    0.01    0.08
   0   5  -3   -0.02    0.04
   0  -5   3   -0.06    0.07
   0   5   3    0.04    0.05
   0  -5  -3   -0.07    0.10
   0  -5   3    0.04    0.06
   0  -5  -3   -0.04    0.05
   0  -5  -3   -0.04    0.08
   0  -5   3   -0.01    0.08
  -1  -5  -3   19.19    0.89
  -1   5   3   21.41    0.91
  -1   5   3   20.11    0.66
  -1   5   3   19.52    0.66
   1  -5   3   19.62    0.73
  -1  -5  -3   20.21    0.86
   1  -5   3   18.84    0.89
   1  -5   3   19.10    0.77
   1   5  -3   19.27    0.75
   1   5  -3   20.27    0.75
  -1  -5  -3   18.79    0.76
  -1  -5   3   19.19    0.83
  -1   5  -3   20.12    0.70
  -1  -5   3   19.07    0.77
  -1   5  -3   20.02    0.70
   1  -5  -3   19.88    0.90
   1  -5  -3   19.42    0.76
  -1  -5   3   20.82    0.92
   1   5   3   20.28    0.78
   1  -5  -3   18.87    0.72
   1   5   3   21.02    0.93
  -2   5   3   22.86    0.72
  -2  -5  -3   21.96    1.00
   2  -5   3   22.44    0.79
   2   5  -3   23.99    0.89
  -2  -5  -3   22.88    0.81
   2   5  -3   22.47    0.82
   2  -5   3   23.37    1.00
   2  -5   3   22.52    0.85
  -2   5   3   22.37    0.96
  -2  -5   3   24.07    0.82
   2  -5  -3   23.14    0.82
   2   5   3   23.30    0.93
   2  -5  -3   22.14    0.76
  -2  -5   3   23.58    1.01
  -2  -5   3   21.50    0.98
   2  -5  -3   22.20    0.98
  -3  -5  -3   29.39    1.29
   3  -5   3   30.25    1.01
   3   5  -3   28.92    1.14
   3  -5   3   29.03    1.20
   3   5  -3   29.08    1.01
  -3   5   3   29.88    0.96
  -3   5   3   29.23    1.14
   3  -5   3   33.34    1.01
  -3  -5   3   29.21    1.20
   3  -5  -3   28.95    0.99
   3  -5  -3   29.80    1.19
  -3  -5   3   29.20    1.27
   3   5   3   29.52    1.20
   3  -5  -3   30.00    0.93
  -4  -5  -3   27.47    1.30
   4  -5   3   27.29    1.15
   4   5  -3   28.68    0.98
   4   5  -3   28.22    1.15
   4  -5  -3   28.36    1.14
   4   5   3   28.28    0.89
   4  -5  -3   27.74    0.99
   4   5   3   28.65    1.23
  -4  -5   3   27.89    1.29
   4  -5  -3   28.00    0.88
  -4  -5   3   27.36    1.12
  -5  -5  -3    3.48    0.52
   5   5  -3    4.12    0.27
   5  -5   3    4.53    0.27
   5   5  -3    3.85    0.44
   5   5   3    4.97    0.54
  -5  -5   3    4.54    0.57
   5  -5  -3    4.77    0.22
   6   5  -3    0.04    0.08
   6  -5   3    0.18    0.09
   6   5  -3    0.13    0.15
  -6  -5  -3   -0.01    0.16
  -6  -5   3    0.22    0.21
   6   5   3    0.14    0.15
  -7  -5  -3    0.11    0.19
   7  -5   3    0.08    0.09
   7   5  -3    0.47    0.22
  -7  -5   3    0.19    0.22
   7   5   3   -0.03    0.15
   8   5  -3    5.77    0.66
  -8  -5  -3    7.27    0.92
   8   5   3    5.70    0.71
  -8  -5   3    6.58    0.85
   9   5  -3    2.46    0.46
  -9  -5  -3    2.11    0.55
   9   5   3    1.71    0.43
  -9  -5   3    1.89    0.53
  10   5  -3    2.00    0.46
  10  -5  -3    1.17    0.38
  10   5   3    0.93    0.38
   0  -6   3    0.04    0.12
   0   6   3    0.02    0.05
   0  -6  -3   -0.05    0.09
   0  -6  -3   -0.12    0.12
   0  -6   3   -0.14    0.09
   0  -6  -3    0.07    0.09
   0   6  -3    0.00    0.05
   0  -6   3   -0.03    0.07
   0   6   3   -0.06    0.09
  -1   6   3    8.01    0.55
  -1  -6  -3    8.73    0.47
   1   6  -3    8.19    0.45
  -1   6   3    8.91    0.36
   1  -6   3    8.77    0.44
  -1  -6  -3    8.11    0.56
  -1  -6  -3    8.71    0.53
   1  -6   3    8.33    0.48
   1  -6   3    8.48    0.57
   1   6  -3    7.80    0.42
   1  -6  -3    9.17    0.44
  -1   6  -3    7.99    0.38
  -1  -6   3    8.36    0.58
   1   6   3    9.33    0.61
   1   6   3    8.01    0.44
   1  -6  -3    8.95    0.49
   1  -6  -3    8.91    0.58
  -1  -6   3    8.61    0.46
  -1  -6   3    9.00    0.53
   2  -6   3    3.71    0.25
  -2  -6  -3    4.23    0.46
   2   6  -3    4.01    0.28
   2  -6   3    4.71    0.50
  -2  -6  -3    4.10    0.46
  -2   6   3    2.95    0.37
   2  -6   3    4.58    0.35
   2   6  -3    3.46    0.28
  -2  -6  -3    4.30    0.28
  -2   6   3    3.94    0.19
   2  -6  -3    3.92    0.24
   2   6   3    3.69    0.37
   2  -6  -3    4.27    0.44
   2  -6  -3    4.18    0.31
  -2  -6   3    4.85    0.52
  -2  -6   3    3.91    0.27
  -2  -6   3    4.11    0.46
   3  -6   3    9.21    0.48
  -3  -6  -3    9.88    0.67
   3   6  -3    9.70    0.54
   3  -6   3    8.82    0.41
  -3   6   3    9.85    0.38
   3  -6   3    9.37    0.61
   3   6  -3    9.26    0.45
  -3  -6   3    8.53    0.58
  -3  -6   3    9.32    0.65
   3   6   3    9.42    0.57
   3  -6  -3    8.84    0.44
   3  -6  -3    9.38    0.38
   3  -6  -3   10.00    0.61
   4   6  -3   13.93    0.57
   4  -6   3   12.05    0.52
  -4  -6  -3   14.15    0.87
   4   6  -3   13.63    0.71
  -4  -6   3   12.62    0.83
   4  -6  -3   13.95    0.48
  -4  -6   3   12.36    0.71
   4   6   3   13.60    0.76
   5   6  -3    0.80    0.23
   5   6  -3    0.75    0.15
  -5  -6  -3    0.63    0.27
   5  -6   3    0.58    0.12
  -5  -6   3    0.61    0.25
   5   6   3    1.03    0.26
   6   6  -3    2.80    0.27
   6  -6   3    3.26    0.24
  -6  -6  -3    2.90    0.52
   6   6  -3    2.16    0.37
  -6  -6   3    2.62    0.50
   6   6   3    3.00    0.46
  -7  -6  -3   -0.10    0.19
   7   6  -3    0.32    0.22
   7   6   3   -0.01    0.18
  -7  -6   3    0.07    0.23
  -8  -6  -3    6.69    0.90
   8   6  -3    6.61    0.71
  -8  -6   3    7.72    0.95
   8   6   3    8.66    0.89
  -9  -6  -3    1.27    0.45
   9   6  -3    0.87    0.33
  -9  -6   3    1.48    0.50
   9   6   3    1.78    0.44
  10   6  -3   -0.03    0.22
  10   6   3    0.25    0.29
   0   7  -3   -0.01    0.06
   0  -7  -3   -0.16    0.14
   0  -7  -3   -0.02    0.08
   0   7   3   -0.02    0.05
   0  -7   3   -0.12    0.10
   0   7   3   -0.21    0.10
   0  -7   3    0.09    0.10
   0  -7  -3   -0.13    0.12
   0  -7   3   -0.09    0.11
   1  -7   3    1.98    0.36
  -1  -7  -3    1.82    0.30
  -1   7   3    2.04    0.16
   1   7  -3    1.55    0.21
   1  -7   3    2.03    0.26
  -1  -7  -3    2.39    0.37
  -1  -7  -3    1.81    0.28
  -1   7   3    1.57    0.30
   1  -7   3    2.05    0.30
   1   7   3    1.76    0.23
   1  -7  -3    1.51    0.30
  -1  -7   3    1.85    0.36
  -1  -7   3    1.80    0.27
  -1   7  -3    1.59    0.18
   1   7   3    1.96    0.36
   1  -7  -3    1.57    0.22
   1  -7  -3    2.07    0.31
  -1  -7   3    1.90    0.30
   2  -7   3    2.95    0.41
  -2  -7  -3    2.86    0.26
  -2  -7  -3    3.47    0.45
   2   7  -3    2.83    0.31
   2   7  -3    3.52    0.33
   2  -7   3    3.60    0.40
   2  -7   3    3.22    0.25
  -2  -7  -3    2.35    0.38
  -2  -7   3    2.70    0.26
   2  -7  -3    2.83    0.23
   2  -7  -3    3.29    0.36
   2  -7  -3    3.03    0.43
   2   7   3    2.65    0.32
  -2  -7   3    2.76    0.40
  -2  -7   3    3.26    0.43
  -3  -7  -3    3.03    0.19
   3  -7   3    3.13    0.24
   3  -7   3    3.64    0.39
   3   7  -3    3.43    0.28
   3   7  -3    3.62    0.39
  -3  -7  -3    3.02    0.47
   3  -7  -3    3.39    0.37
  -3  -7   3    2.54    0.39
   3   7   3    2.92    0.37
  -3  -7   3    3.25    0.47
   3  -7  -3    3.24    0.22
   4  -7   3    1.92    0.21
   4   7  -3    1.62    0.22
   4   7  -3    1.40    0.27
  -4  -7  -3    1.04    0.31
  -4  -7   3    1.02    0.30
  -4  -7   3    1.11    0.27
   4   7   3    1.70    0.32
  -5  -7  -3    3.62    0.56
   5   7  -3    4.29    0.50
   5  -7   3    3.07    0.23
   5   7  -3    3.47    0.28
  -5  -7   3    2.78    0.50
  -5  -7   3    3.45    0.41
   5   7   3    3.30    0.47
   6   7  -3    0.25    0.18
  -6  -7  -3    0.43    0.27
  -6  -7   3    0.13    0.20
   6   7   3    0.39    0.22
  -7  -7  -3   21.00    1.33
   7   7  -3   18.92    1.07
  -7  -7   3   18.75    1.28
   7   7   3   19.72    1.15
  -8  -7  -3    4.11    0.73
   8   7  -3    6.20    0.72
   8   7   3    5.27    0.70
  -8  -7   3    4.39    0.75
   9   7  -3    1.96    0.45
   9   7   3    1.97    0.48
   0   8   3   -0.01    0.16
   0   8  -3   -0.01    0.07
   0   8   3    0.15    0.08
   0  -8   3    0.03    0.15
   0  -8  -3    0.19    0.18
   0  -8   3    0.00    0.09
   0  -8  -3    0.00    0.11
   0  -8   3   -0.07    0.14
   0  -8  -3   -0.20    0.15
   1  -8   3   14.29    0.72
   1   8  -3   15.32    0.67
   1  -8   3   14.74    0.91
  -1   8   3   15.34    0.59
   1  -8   3   15.72    0.78
  -1  -8  -3   15.36    0.82
  -1  -8  -3   13.72    0.72
  -1  -8  -3   14.06    0.88
  -1   8  -3   15.86    0.63
   1  -8  -3   15.08    0.72
  -1  -8   3   14.08    0.72
   1  -8  -3   13.69    0.87
  -1  -8   3   14.52    0.90
   1   8   3   15.23    0.68
   1  -8  -3   15.55    0.79
  -1  -8   3   13.91    0.80
   2  -8   3    1.47    0.37
  -2  -8  -3    1.37    0.31
   2  -8   3    1.20    0.29
   2  -8   3    1.31    0.21
  -2  -8  -3    1.28    0.30
   2   8  -3    0.98    0.20
  -2  -8  -3    0.85    0.20
   2  -8  -3    0.85    0.27
  -2  -8   3    1.36    0.25
   2  -8  -3    1.13    0.19
   2   8   3    1.21    0.23
   2  -8  -3    1.32    0.30
  -2  -8   3    1.31    0.32
  -2  -8   3    1.10    0.28
   3   8  -3   23.73    1.03
   3  -8   3   23.55    1.04
  -3  -8  -3   23.95    0.85
   3  -8   3   24.06    0.93
   3   8  -3   24.71    0.98
  -3  -8  -3   24.19    1.24
   3  -8  -3   23.97    1.02
  -3  -8   3   23.15    1.19
   3   8   3   22.14    1.05
  -3  -8   3   22.94    1.21
  -4  -8  -3   11.86    0.87
   4  -8   3   11.85    0.56
   4   8  -3   11.63    0.69
   4   8  -3   12.99    0.61
   4   8   3   11.29    0.72
  -4  -8   3   12.27    0.79
  -4  -8   3   13.69    0.92
  -5  -8  -3    6.87    0.80
   5   8  -3    5.62    0.57
  -5  -8   3    5.07    0.56
   5   8   3    5.85    0.64
  -5  -8   3    5.00    0.69
  -6  -8  -3    5.29    0.76
   6   8  -3    5.76    0.64
  -6  -8   3    5.52    0.77
   6   8   3    5.56    0.64
   7   8  -3    4.75    0.60
  -7  -8  -3    3.30    0.64
  -7  -8   3    3.54    0.67
   7   8   3    2.48    0.48
  -8  -8  -3    3.95    0.72
   8   8  -3    2.97    0.51
   8   8   3    6.03    0.75
  -8  -8   3    4.18    0.76
   9   8  -3    0.98    0.35
   9   8   3    0.53    0.32
   0  -9   3    0.09    0.17
   0  -9  -3   -0.03    0.12
   0   9   3    0.08    0.08
   0  -9  -3    0.10    0.16
   0  -9   3    0.16    0.14
   0  -9  -3    0.04    0.17
   0  -9   3   -0.08    0.13
   0   9  -3   -0.01    0.08
  -1  -9  -3    2.68    0.38
  -1  -9  -3    4.16    0.57
   1   9  -3    2.89    0.31
  -1  -9  -3    2.75    0.42
  -1   9   3    3.04    0.23
   1  -9   3    2.74    0.36
   1  -9   3    3.13    0.51
   1  -9   3    2.88    0.41
  -1  -9   3    2.55    0.46
   1  -9  -3    2.82    0.37
   1  -9  -3    3.36    0.46
  -1  -9   3    2.91    0.38
   1  -9  -3    2.45    0.43
  -1  -9   3    2.29    0.38
  -1   9  -3    2.94    0.29
   1   9   3    2.55    0.30
   2  -9   3   11.10    0.68
   2  -9   3   11.02    0.61
   2   9  -3   11.00    0.60
  -2  -9  -3   10.96    0.77
  -2  -9  -3   11.20    0.80
  -2  -9  -3   10.21    0.58
  -2  -9   3   10.63    0.76
   2  -9  -3   10.53    0.68
   2   9   3   11.60    0.63
  -2  -9   3   10.35    0.59
  -2  -9   3    9.89    0.78
   3  -9   3    2.69    0.32
   3   9  -3    2.89    0.37
  -3  -9  -3    3.31    0.52
  -3  -9  -3    3.08    0.25
   3  -9   3    3.19    0.43
  -3  -9   3    3.01    0.51
   3  -9  -3    3.51    0.46
  -3  -9   3    3.84    0.55
   3   9   3    2.59    0.37
  -3  -9   3    3.04    0.25
   4   9  -3    7.26    0.53
  -4  -9  -3    6.64    0.78
   4   9  -3    8.14    0.56
  -4  -9   3    7.41    0.76
  -4  -9   3    7.25    0.82
   4   9   3    6.74    0.65
   5   9  -3    0.04    0.13
  -5  -9  -3   -0.09    0.21
   5   9   3    0.12    0.16
  -5  -9   3    0.08    0.17
  -5  -9   3    0.01    0.21
  -6  -9  -3    6.31    0.86
   6   9  -3    6.89    0.69
   6   9   3    6.92    0.72
  -6  -9   3    7.53    0.92
   7   9  -3   12.74    0.89
  -7  -9  -3   13.18    1.10
  -7  -9   3   12.58    1.09
   7   9   3   12.90    0.93
   8   9  -3    1.08    0.36
   8   9   3    2.02    0.48
   0 -10   3    0.10    0.16
   0  10  -3    0.09    0.09
   0 -10   3    0.10    0.11
   0 -10  -3   -0.03    0.17
   0 -10   3   -0.18    0.15
   0  10   3    0.05    0.09
   0 -10  -3    0.18    0.16
   0 -10  -3    0.15    0.17
  -1 -10  -3   13.78    0.76
  -1 -10  -3   14.07    0.98
  -1  10   3   14.57    0.61
  -1 -10  -3   13.00    0.85
   1 -10   3   14.43    0.81
   1  10  -3   14.71    0.69
   1 -10   3   13.74    0.80
   1 -10  -3   13.85    0.81
  -1 -10   3   14.23    0.99
  -1 -10   3   14.21    0.89
   1  10   3   13.44    0.68
  -1 -10   3   14.17    0.77
  -1  10  -3   13.70    0.64
  -2 -10  -3    4.01    0.56
  -2 -10  -3    5.17    0.41
   2  10  -3    5.78    0.43
   2 -10   3    6.13    0.51
  -2 -10  -3    5.12    0.64
   2 -10   3    4.60    0.49
  -2 -10   3    4.63    0.63
   2 -10  -3    4.84    0.51
  -2 -10   3    5.31    0.70
  -2 -10   3    5.58    0.43
   2  10   3    4.49    0.45
   3 -10   3   14.17    0.82
  -3 -10  -3   14.61    0.64
   3  10  -3   14.15    0.77
  -3 -10  -3   13.60    0.97
  -3 -10   3   13.56    0.96
   3  10   3   15.03    0.81
  -3 -10   3   14.44    0.64
   3 -10  -3   13.04    0.82
  -3 -10   3   12.61    0.94
  -4 -10  -3    3.33    0.59
   4  10  -3    4.48    0.50
  -4 -10   3    3.89    0.57
   4  10   3    4.10    0.51
  -4 -10   3    3.70    0.62
  -5 -10  -3    0.76    0.36
   5  10  -3    1.49    0.32
   5  10   3    0.85    0.29
  -5 -10   3    0.79    0.34
  -6 -10  -3    1.25    0.43
   6  10  -3    1.04    0.30
   6  10   3    1.23    0.35
  -6 -10   3    1.45    0.45
   7  10  -3    1.00    0.32
   7  10   3    0.86    0.31
   0 -11   3    0.24    0.14
   0  11  -3   -0.10    0.06
   0  11   3    0.03    0.09
   0 -11   3   -0.13    0.14
   0 -11  -3    0.38    0.19
  -1 -11  -3    1.43    0.30
   1 -11   3    1.05    0.28
  -1 -11  -3    0.96    0.34
  -1 -11  -3    1.16    0.33
   1 -11   3    1.56    0.32
  -1  11   3    1.24    0.20
   1  11  -3    1.27    0.24
  -1 -11   3    1.64    0.31
   1 -11  -3    1.60    0.34
  -1 -11   3    1.50    0.38
  -1 -11   3    0.82    0.31
   1  11   3    1.39    0.24
  -2 -11  -3    6.27    0.48
   2  11  -3    6.21    0.47
  -2 -11  -3    5.07    0.68
   2 -11   3    7.13    0.58
   2 -11  -3    6.63    0.59
   2  11   3    6.70    0.48
  -2 -11   3    7.27    0.51
  -2 -11   3    5.91    0.75
  -2 -11   3    5.48    0.75
  -3 -11  -3    8.21    0.47
  -3 -11  -3    8.72    0.93
   3 -11   3    8.37    0.64
   3  11  -3    9.04    0.60
  -3 -11   3    8.53    0.90
  -3 -11   3    8.70    0.49
   3 -11  -3    8.43    0.69
  -3 -11   3    6.85    0.85
   3  11   3    9.45    0.63
   4  11  -3    0.33    0.20
  -4 -11  -3    0.71    0.32
  -4 -11   3    0.31    0.29
   4  11   3    0.31    0.21
  -5 -11  -3    0.06    0.26
   5  11  -3    0.34    0.20
  -5 -11   3    0.18    0.27
   5  11   3    0.16    0.19
  -6 -11  -3   -0.05    0.23
   6  11  -3    0.40    0.26
   6  11   3    0.48    0.24
   7  11  -3    0.37    0.25
   7  11   3    0.70    0.32
   0  12   3   -0.09    0.08
   0  12  -3    0.03    0.11
   0 -12  -3    0.30    0.18
   0 -12   3    0.40    0.16
   0 -12   3    0.11    0.21
   1 -12   3    1.41    0.30
   1  12  -3    0.68    0.19
  -1 -12  -3    1.41    0.30
   1 -12  -3    1.57    0.36
  -1 -12   3    1.08    0.36
   1  12   3    0.82    0.21
  -1 -12   3    0.92    0.24
  -2 -12  -3    2.21    0.35
   2  12  -3    1.70    0.30
   2 -12   3    2.73    0.42
  -2 -12  -3    1.28    0.39
  -2 -12   3    1.57    0.30
  -2 -12   3    0.86    0.35
   2  12   3    1.54    0.29
  -2 -12   3    1.40    0.42
   2 -12  -3    2.01    0.40
   3  12  -3    2.12    0.35
  -3 -12  -3    2.12    0.29
  -3 -12  -3    2.22    0.51
  -3 -12   3    1.83    0.47
   3  12   3    1.19    0.29
   3 -12  -3    2.45    0.47
  -3 -12   3    1.80    0.27
   4  12  -3    1.81    0.35
  -4 -12  -3    2.07    0.52
   4  12   3    1.95    0.38
  -4 -12   3    2.21    0.52
  -5 -12  -3    0.32    0.32
   5  12  -3    0.84    0.28
   5  12   3    0.34    0.23
   6  12  -3    0.02    0.19
   6  12   3   -0.15    0.18
   0 -13  -3    0.37    0.18
   0  13  -3    0.11    0.13
   0 -13   3    0.45    0.17
   1  13  -3    0.05    0.12
  -1 -13  -3    0.29    0.17
  -1 -13   3    0.18    0.24
   1 -13  -3    0.45    0.24
  -1 -13   3    0.31    0.16
   1  13   3    0.01    0.12
   2  13  -3    0.70    0.22
  -2 -13  -3    0.96    0.25
   2 -13   3    2.13    0.39
   2 -13  -3    2.11    0.42
  -2 -13   3    1.27    0.29
   2  13   3    0.60    0.21
  -2 -13   3    1.31    0.44
   3  13  -3    5.45    0.58
   3  13   3    4.94    0.54
   3 -13  -3    5.19    0.67
  -3 -13   3    4.26    0.73
   4  13  -3    1.14    0.30
  -4 -13  -3    0.86    0.41
   4  13   3    0.85    0.28
   0 -14  -3    0.42    0.19
   0 -14   3    0.54    0.20
   1  14  -3    6.84    0.54
  -1 -14  -3    7.09    0.61
   1 -14   3    8.59    0.68
  -1 -14   3    7.55    0.62
   1 -14  -3    8.52    0.71
   2  14  -3    0.49    0.22
  -2 -14  -3    0.67    0.21
  -2 -14   3    0.52    0.21
   2  14   3    0.95    0.25
   2 -14  -3    1.29    0.31
   0   0   4  134.45    3.69
   0   0  -4  110.10    3.65
   0   0  -4  135.78    3.71
   1   0   4   -0.01    0.02
  -1   0  -4   -0.05    0.03
   1   0  -4    0.01    0.04
  -1   0  -4   -0.01    0.03
   1   0   4    0.02    0.03
  -1   0   4   -0.02    0.02
   1   0  -4    0.02    0.02
   1   0   4   -0.02    0.04
   1   0  -4   -0.01    0.02
   2   0   4  488.18   14.30
  -2   0  -4  483.87   14.31
   2   0  -4  495.63   14.23
   2   0  -4  480.36   14.11
  -2   0   4  495.48   14.30
   2   0  -4  485.78   14.11
   3   0  -4   -0.10    0.03
  -3   0   4   -0.01    0.06
  -3   0  -4    0.18    0.10
   3   0   4   -0.07    0.05
   3   0  -4    0.00    0.05
   4   0  -4    2.52    0.26
   4   0  -4    2.84    0.29
  -4   0   4    3.41    0.35
   4   0   4    3.22    0.28
  -4   0  -4    2.95    0.36
  -5   0  -4   -0.06    0.11
   5   0  -4    0.00    0.07
  -5   0   4    0.09    0.11
   5   0   4   -0.07    0.06
   5   0  -4   -0.03    0.07
   6   0  -4   29.74    1.19
   6   0   4   29.59    1.22
   6   0  -4   27.78    1.15
  -6   0  -4   29.06    1.33
  -6   0   4   26.46    1.24
   7   0   4   -0.06    0.10
  -7   0   4    0.04    0.13
   7   0  -4    0.19    0.13
   7   0  -4   -0.01    0.10
  -7   0  -4    0.01    0.14
   8   0   4   25.08    1.12
   8   0  -4   26.00    1.19
  -8   0  -4   25.52    1.37
  -8   0   4   28.21    1.36
   8   0  -4   24.88    1.18
   8   0   4   26.69    1.24
   8   0   4   22.65    1.25
   9   0   4   -0.07    0.16
   9   0   4    0.10    0.17
  -9   0   4    0.20    0.21
   9   0  -4    0.17    0.17
   9   0  -4    0.09    0.14
  -9   0  -4   -0.12    0.14
   9   0  -4    0.08    0.16
  10   0  -4    0.34    0.21
  10   0   4    0.32    0.23
  10   0   4    0.35    0.27
 -10   0  -4    0.50    0.31
  11   0   4    0.28    0.26
   0   1  -4  160.88    4.78
   0  -1   4  165.61    4.83
   0   1   4  171.41    4.74
   0  -1  -4  163.59    4.74
   0   1  -4  162.78    4.82
   0  -1  -4  157.79    4.75
   0   1   4  162.79    4.76
   0  -1   4  161.80    4.82
   0   1  -4  168.76    4.79
  -1  -1  -4  328.37    9.29
  -1   1   4  288.48   10.00
  -1  -1  -4  305.02    9.57
   1   1  -4  342.20    9.43
  -1  -1  -4  332.64    9.47
   1  -1   4  324.02    9.39
  -1  -1  -4  317.47   10.10
   1  -1   4  330.89    9.30
   1   1   4  331.55    9.39
  -1   1  -4  333.40    9.29
   1  -1  -4  277.33    9.48
  -1  -1   4  334.05    9.48
   1  -1  -4  330.21    9.41
   1   1   4  335.18    9.28
  -1   1  -4  302.12    9.34
   2   1  -4  109.42    3.24
  -2   1   4  108.09    3.22
  -2  -1  -4  109.74    3.38
   2   1  -4  110.51    3.26
  -2   1   4  112.01    3.22
   2  -1   4  108.00    3.25
  -2  -1   4  108.12    3.30
   2  -1  -4  106.83    3.17
   2  -1  -4  111.05    3.19
   2  -1  -4  107.93    3.30
   2   1   4  109.26    3.31
   3  -1   4   54.01    1.69
  -3  -1  -4   51.47    1.82
   3   1  -4   51.77    1.67
   3   1  -4   51.58    1.68
  -3   1   4   52.34    1.67
   3   1   4   50.64    1.74
  -3   1  -4   52.86    1.77
  -3  -1   4   50.97    1.57
   3  -1  -4   53.17    1.65
  -3  -1   4   50.44    1.75
   3  -1  -4   50.87    1.61
  -4  -1  -4   28.61    1.17
   4   1  -4   26.52    1.00
   4  -1   4   27.47    1.02
  -4   1   4   25.83    1.02
   4   1  -4   26.77    1.00
   4  -1  -4   28.00    1.06
  -4  -1   4   25.20    1.08
   4  -1  -4   26.16    0.96
   4   1   4   24.99    1.05
  -4   1  -4   26.66    1.10
   5  -1   4   36.63    1.35
   5   1  -4   36.78    1.33
  -5  -1  -4   35.20    1.50
  -5   1   4   35.14    1.37
   5   1  -4   36.25    1.34
  -5  -1   4   35.53    1.45
  -5   1  -4   37.37    1.46
   5  -1  -4   34.17    1.28
   5   1   4   35.01    1.39
   5  -1  -4   36.61    1.38
  -6   1   4    1.14    0.25
  -6  -1  -4    1.13    0.30
   6   1  -4    1.39    0.26
   6   1  -4    1.14    0.22
   6  -1   4    1.44    0.25
  -6   1  -4    0.84    0.24
   6   1   4    1.19    0.27
  -6  -1   4    1.71    0.34
   6  -1  -4    1.67    0.26
   6  -1  -4    1.34    0.26
   6   1   4    1.22    0.20
  -7  -1  -4    2.59    0.48
  -7   1   4    2.81    0.44
   7   1  -4    2.77    0.39
   7  -1   4    2.35    0.35
   7   1  -4    3.27    0.39
  -7   1  -4    3.33    0.50
   7   1   4    2.94    0.34
   7  -1  -4    2.62    0.36
   7  -1  -4    3.04    0.38
  -7  -1   4    3.39    0.50
   7  -1  -4    2.58    0.38
   7   1   4    1.70    0.33
   7   1   4    3.24    0.48
  -8   1   4    0.12    0.17
  -8  -1  -4    0.65    0.29
   8   1  -4    0.03    0.14
   8  -1   4    0.12    0.15
   8   1  -4    0.07    0.13
   8  -1  -4    0.23    0.17
  -8   1  -4    0.00    0.18
   8   1   4    0.55    0.22
   8  -1  -4    0.12    0.13
   8   1   4   -0.10    0.10
   8  -1  -4    0.10    0.15
  -8  -1   4    0.23    0.20
   9  -1   4    3.85    0.50
   9  -1   4    2.46    0.46
   9   1  -4    2.59    0.43
   9  -1   4    3.14    0.45
  -9  -1  -4    3.62    0.64
   9   1  -4    2.92    0.42
  -9  -1   4    3.11    0.55
   9   1   4    3.69    0.53
  -9   1  -4    4.40    0.63
   9  -1  -4    3.29    0.48
   9   1   4    3.27    0.53
 -10  -1  -4    3.67    0.66
  10  -1   4    4.22    0.57
  10   1  -4    3.56    0.57
  10  -1   4    4.17    0.64
  10   1  -4    3.79    0.54
  10  -1  -4    5.23    0.64
 -10  -1   4    4.10    0.67
  10   1   4    3.62    0.60
  10   1   4    4.05    0.60
   0   2  -4  932.37   30.11
   0   2   4 1000.00   29.38
   0   2  -4  924.92   30.03
   0  -2   4  907.36   30.58
   0   2  -4  937.40   29.54
   0   2   4  972.56   29.29
   0  -2  -4  943.96   29.81
   0  -2  -4  934.88   30.11
   0  -2   4  971.93   29.36
   1  -2   4   49.79    1.57
  -1  -2  -4   51.64    1.58
   1  -2   4   50.00    1.58
  -1  -2  -4   52.47    1.69
  -1  -2  -4   50.90    1.52
   1   2  -4   51.91    1.58
   1   2  -4   51.42    1.59
  -1   2  -4   59.42    1.60
  -1   2  -4   51.81    1.63
  -1  -2   4   51.37    1.64
   1   2   4   52.45    1.69
  -2   2   4   12.15    0.49
  -2  -2  -4   11.82    0.59
  -2   2   4   12.33    0.40
   2   2  -4   11.92    0.46
   2  -2   4   12.14    0.46
   2   2  -4   12.21    0.49
   2  -2  -4   11.71    0.39
  -2  -2   4   11.78    0.52
   2  -2  -4   12.30    0.39
  -2  -2   4   12.10    0.55
   3  -2   4   33.98    1.11
  -3   2   4   32.89    1.02
  -3  -2  -4   32.85    1.29
   3   2  -4   31.28    1.14
   3   2  -4   32.22    1.10
  -3   2   4   32.57    1.07
   3  -2  -4   32.16    1.05
   3   2   4   33.15    0.99
  -3  -2   4   32.47    1.10
   3  -2  -4   32.79    1.04
  -3  -2   4   32.77    1.24
   3  -2  -4   32.61    1.07
  -4  -2  -4   11.44    0.69
   4   2  -4   12.22    0.59
   4  -2   4   12.74    0.55
  -4   2   4   11.57    0.53
   4   2  -4   12.45    0.54
   4  -2  -4   11.90    0.50
   4   2   4   11.79    0.45
  -4  -2   4   11.95    0.67
   4  -2  -4   11.97    0.51
  -4  -2   4   11.92    0.43
   4   2   4   10.97    0.63
   5   2  -4    3.62    0.38
   5   2  -4    3.80    0.29
   5  -2   4    4.44    0.32
  -5   2   4    3.63    0.30
  -5  -2  -4    3.54    0.48
   5   2   4    3.91    0.45
   5  -2  -4    3.41    0.27
   5  -2  -4    3.50    0.26
   5   2   4    3.61    0.23
  -5  -2   4    3.31    0.43
  -6   2   4    0.45    0.16
   6  -2   4    0.48    0.15
   6   2  -4    0.47    0.14
  -6  -2  -4    0.16    0.20
   6   2  -4    0.32    0.15
   6  -2  -4    0.38    0.13
  -6  -2   4    0.59    0.22
   6  -2  -4    0.29    0.13
   6   2   4    0.46    0.20
   6   2   4    0.61    0.14
  -7  -2  -4   13.11    0.92
  -7   2   4   14.20    0.79
   7   2  -4   13.72    0.71
   7  -2   4   15.33    0.76
   7   2  -4   12.88    0.78
   7  -2  -4   15.06    0.72
  -7  -2   4   12.53    0.88
   7   2   4   13.66    0.83
   7   2   4   14.75    0.90
   7  -2  -4   15.37    0.85
   7  -2  -4   12.66    0.71
   8   2  -4    2.51    0.41
   8   2  -4    2.58    0.35
  -8   2   4    3.04    0.45
   8  -2   4    3.29    0.42
  -8  -2  -4    2.38    0.51
   8  -2  -4    2.05    0.39
   8   2   4    2.36    0.43
  -8  -2   4    3.06    0.54
   8   2   4    2.59    0.46
   9   2  -4    5.35    0.61
   9   2  -4    4.74    0.51
  -9  -2  -4    4.20    0.66
   9  -2   4    4.62    0.52
   9  -2  -4    3.83    0.55
   9   2   4    4.95    0.70
   9   2   4    4.60    0.63
  -9  -2   4    4.67    0.70
  10   2  -4    2.79    0.48
  10  -2   4    2.94    0.46
  10  -2   4    2.91    0.53
 -10  -2  -4    2.18    0.55
  10  -2  -4    2.56    0.47
  10   2   4    3.54    0.59
 -10  -2   4    3.06    0.64
  10   2   4    2.36    0.52
   0  -3   4   43.02    1.38
   0  -3  -4   42.07    1.38
   0   3  -4   41.10    1.37
   0   3   4   45.40    1.50
   0   3   4   45.96    1.38
   0   3   4   42.32    1.34
   0  -3  -4   43.01    1.37
   0  -3   4   42.44    1.37
  -1  -3  -4  203.66    6.12
  -1   3   4  214.57    6.13
   1  -3   4  206.66    6.01
   1   3  -4  207.12    6.01
   1  -3   4  196.89    5.97
  -1  -3  -4  200.52    6.09
  -1   3   4  212.70    5.96
   1   3  -4  203.39    5.99
   1  -3  -4  203.39    6.12
  -1  -3   4  211.49    6.16
  -1   3  -4  216.17    6.01
   1   3   4  217.79    6.17
  -1  -3   4  196.74    6.07
   1  -3  -4  203.70    6.06
  -1  -3   4  205.38    6.05
   1   3   4  203.30    6.07
   1  -3  -4  202.85    5.93
   2  -3   4   40.31    1.29
  -2   3   4   41.79    1.40
   2   3  -4   41.80    1.37
   2  -3   4   37.90    1.26
  -2  -3  -4   44.56    1.52
  -2  -3   4   41.89    1.46
   2  -3  -4   41.93    1.42
   2   3   4   42.11    1.45
   2   3   4   39.64    1.43
  -2  -3   4   41.84    1.44
   3   3  -4   17.50    0.73
  -3   3   4   17.97    0.66
  -3  -3  -4   16.74    0.84
   3   3  -4   17.41    0.65
   3  -3   4   17.06    0.64
   3   3   4   16.78    0.79
   3  -3  -4   17.22    0.60
   3  -3  -4   17.64    0.72
   3  -3  -4   17.68    0.55
   3   3   4   17.73    0.52
  -3  -3   4   17.87    0.73
  -3  -3   4   17.96    0.82
  -4  -3  -4   30.55    1.32
   4   3  -4   29.49    1.05
   4  -3   4   32.79    1.07
   4   3  -4   32.18    1.17
  -4  -3   4   29.84    1.05
   4   3   4   29.96    1.25
   4  -3  -4   26.42    0.96
   4  -3  -4   30.50    1.09
   4  -3  -4   29.76    1.04
   4   3   4   30.72    0.93
  -4  -3   4   29.51    1.27
   5   3  -4    4.97    0.32
  -5   3   4    4.85    0.32
   5  -3   4    4.79    0.32
   5   3  -4    5.05    0.39
  -5  -3  -4    4.87    0.58
   5  -3  -4    4.68    0.28
   5   3   4    5.52    0.56
   5  -3  -4    5.01    0.32
  -5  -3   4    4.78    0.54
   5   3   4    4.53    0.23
  -6   3   4   21.55    0.92
  -6  -3  -4   21.87    1.19
   6  -3   4   22.64    0.92
   6   3  -4   22.83    0.90
   6   3  -4   21.52    1.01
  -6  -3   4   21.13    1.15
   6   3   4   20.31    1.08
   6  -3  -4   21.05    0.84
   6  -3  -4   21.01    0.89
   7   3  -4    1.92    0.27
  -7   3   4    2.30    0.33
   7  -3   4    2.01    0.29
   7   3  -4    1.82    0.34
  -7  -3  -4    1.40    0.39
  -7  -3   4    2.35    0.47
   7  -3  -4    1.80    0.31
   7   3   4    1.83    0.37
   7  -3  -4    1.54    0.23
  -8  -3  -4    2.30    0.52
   8  -3   4    2.26    0.33
   8   3  -4    2.57    0.34
   8   3  -4    2.03    0.37
   8   3   4    1.83    0.40
   8   3   4    1.85    0.39
  -8  -3   4    1.88    0.44
   8  -3  -4    2.82    0.47
  -9  -3  -4    0.24    0.24
   9   3  -4    0.51    0.25
   9  -3   4    0.90    0.25
   9   3   4    0.39    0.26
   9  -3  -4    0.61    0.26
  -9  -3   4    0.61    0.33
   9   3   4    0.53    0.27
 -10  -3  -4    2.61    0.59
  10   3  -4    2.65    0.48
  10  -3   4    2.87    0.51
 -10  -3   4    3.37    0.65
  10  -3  -4    2.28    0.48
  10   3   4    3.02    0.58
  10   3   4    2.67    0.54
   0  -4   4    4.85    0.28
   0   4   4    5.65    0.28
   0  -4   4    4.76    0.36
   0  -4  -4    4.66    0.30
   0   4  -4    4.53    0.24
   0   4  -4    4.59    0.28
   0   4   4    4.22    0.24
   0   4   4    4.65    0.35
   0  -4  -4    4.50    0.28
   0  -4  -4    4.41    0.35
   0  -4   4    5.01    0.30
  -1   4   4   28.66    1.12
  -1   4   4   29.37    0.89
   1   4  -4   28.74    0.98
   1  -4   4   30.23    0.97
  -1   4   4   29.86    0.89
   1  -4   4   29.72    1.01
  -1  -4  -4   26.13    1.07
  -1  -4  -4   29.04    1.01
   1   4   4   27.58    1.02
   1  -4  -4   28.64    1.12
   1   4   4   29.81    1.15
  -1   4  -4   26.58    0.94
   1  -4  -4   29.20    0.98
   1  -4  -4   28.87    0.94
  -1  -4   4   28.93    1.00
  -1  -4   4   28.36    1.06
  -1  -4   4   29.84    1.15
   2  -4   4   85.31    2.66
  -2   4   4   86.81    2.79
   2  -4   4   89.63    2.64
  -2  -4  -4   89.96    2.62
   2   4  -4   90.15    2.74
  -2  -4  -4   91.25    2.89
  -2   4   4   84.70    2.54
   2   4  -4   86.65    2.65
   2   4   4   91.87    2.88
  -2  -4   4   86.38    2.84
  -2  -4   4   90.06    2.86
   2  -4  -4   87.33    2.56
   2   4   4   84.81    2.79
   2  -4  -4   86.89    2.82
   3   4  -4   38.18    1.37
   3  -4   4   39.49    1.25
  -3  -4  -4   37.09    1.52
  -3   4   4   38.64    1.34
   3   4  -4   37.89    1.26
   3  -4   4   38.35    1.19
  -3  -4   4   40.48    1.52
   3  -4  -4   38.69    1.40
   3  -4  -4   37.67    1.20
  -3  -4   4   38.35    1.42
   3  -4  -4   40.33    1.15
   3   4   4   39.04    1.46
   4   4  -4   11.41    0.60
   4  -4   4   12.41    0.50
  -4  -4  -4   11.67    0.74
   4   4  -4   10.74    0.49
  -4  -4   4   11.58    0.71
   4  -4  -4   10.93    0.39
   4  -4  -4   11.56    0.48
   4   4   4   11.76    0.38
   4  -4  -4   12.08    0.59
  -4  -4   4   11.13    0.56
   4   4   4   11.46    0.67
   5   4  -4    2.24    0.32
   5  -4   4    2.29    0.24
  -5  -4  -4    2.38    0.42
   5   4  -4    2.05    0.22
   5   4   4    1.94    0.34
   5  -4  -4    2.28    0.16
   5  -4  -4    2.30    0.28
  -5  -4   4    2.62    0.42
   6   4  -4    3.20    0.41
   6  -4   4    2.91    0.30
   6   4  -4    2.87    0.29
  -6  -4  -4    3.32    0.52
   6   4   4    2.55    0.42
  -6  -4   4    2.93    0.49
   6  -4  -4    3.25    0.23
  -7  -4  -4   13.75    0.99
   7   4  -4   13.43    0.81
   7  -4   4   14.39    0.68
   7   4  -4   14.13    0.66
  -7  -4   4   12.19    0.93
   7   4   4   12.26    0.86
   8  -4   4    3.35    0.38
   8   4  -4    3.68    0.52
  -8  -4  -4    3.61    0.63
  -8  -4   4    3.17    0.58
   8   4   4    3.52    0.55
  -9  -4  -4    4.01    0.72
   9   4  -4    4.65    0.61
   9  -4  -4    4.80    0.64
   9   4   4    4.84    0.67
  -9  -4   4    4.84    0.77
   9   4   4    5.64    0.75
  10   4  -4    0.34    0.25
  10   4   4   -0.03    0.23
  10  -4  -4    0.15    0.22
 -10  -4   4    0.28    0.28
   0  -5   4    3.46    0.26
   0  -5  -4    3.25    0.29
   0  -5   4    3.07    0.26
   0  -5   4    2.87    0.36
   0   5   4    3.28    0.21
   0  -5  -4    3.00    0.35
   0   5   4    2.54    0.32
   0   5  -4    3.50    0.26
   0  -5  -4    3.81    0.27
   1  -5   4   13.53    0.55
  -1   5   4   14.24    0.71
   1  -5   4   13.32    0.60
  -1   5   4   13.61    0.48
  -1  -5  -4   13.35    0.66
   1  -5   4   13.89    0.72
   1   5  -4   14.16    0.58
  -1   5   4   13.51    0.47
  -1  -5  -4   13.27    0.59
  -1   5  -4   13.02    0.53
  -1  -5   4   13.94    0.73
   1  -5  -4   12.79    0.58
  -1  -5   4   13.33    0.58
   1  -5  -4   13.11    0.54
   1   5   4   12.70    0.58
   1   5   4   14.17    0.74
   1  -5  -4   13.64    0.70
  -1  -5   4   13.16    0.64
  -2   5   4    4.60    0.19
  -2  -5  -4    4.59    0.27
  -2  -5  -4    3.68    0.41
   2  -5   4    5.42    0.33
   2   5  -4    4.90    0.29
   2  -5   4    4.32    0.38
   2   5  -4    4.55    0.30
  -2   5   4    4.58    0.36
   2  -5   4    4.63    0.26
   2  -5  -4    4.67    0.22
  -2  -5   4    4.50    0.27
   2   5   4    4.11    0.33
  -2  -5   4    4.22    0.45
   2  -5  -4    4.32    0.37
   2  -5  -4    4.52    0.27
  -2  -5   4    4.55    0.37
  -3  -5  -4    8.74    0.60
   3  -5   4   10.78    0.45
  -3   5   4    8.70    0.50
   3  -5   4    8.34    0.39
  -3   5   4    8.73    0.34
   3  -5   4    9.02    0.56
   3   5  -4    8.89    0.50
   3   5  -4    8.82    0.41
   3  -5  -4    9.44    0.33
   3  -5  -4    9.07    0.36
   3  -5  -4    9.10    0.55
   3   5   4    8.77    0.54
  -3  -5   4    8.96    0.59
  -3  -5   4    8.52    0.55
   4   5  -4    4.67    0.44
   4  -5   4    4.84    0.28
   4   5  -4    5.22    0.30
   4  -5   4    4.70    0.41
  -4  -5  -4    4.76    0.56
   4  -5  -4    5.06    0.20
   4  -5  -4    5.36    0.41
  -4  -5   4    4.83    0.39
   4   5   4    5.25    0.52
  -4  -5   4    4.31    0.51
   4  -5  -4    4.96    0.27
   5  -5   4    3.11    0.23
   5   5  -4    3.27    0.40
  -5  -5  -4    2.89    0.47
   5   5  -4    3.70    0.25
   5   5   4    2.45    0.38
  -5  -5   4    3.59    0.53
  -5  -5   4    2.81    0.31
   5  -5  -4    2.87    0.16
   6  -5   4    0.44    0.13
   6   5  -4    0.48    0.13
  -6  -5  -4    0.45    0.24
   6   5  -4    0.38    0.18
  -6  -5   4    0.58    0.26
   6   5   4    0.26    0.19
   7   5  -4    6.82    0.41
  -7  -5  -4    7.03    0.85
   7  -5   4    6.96    0.42
   7   5  -4    7.53    0.70
  -7  -5   4    5.21    0.74
   7   5   4    7.10    0.76
  -8  -5  -4    3.39    0.62
   8   5  -4    3.41    0.51
  -8  -5   4    3.57    0.64
   8   5   4    3.34    0.56
  -9  -5  -4    1.30    0.44
   9   5  -4    2.05    0.43
   9   5   4    1.18    0.38
  -9  -5   4    1.66    0.51
  10   5  -4    0.07    0.25
  10   5   4   -0.22    0.22
  10  -5  -4   -0.05    0.20
   0  -6  -4  114.42    3.55
   0  -6  -4  115.85    3.73
   0   6   4  112.15    3.42
   0  -6   4  115.98    3.55
   0  -6  -4  112.23    3.54
   0  -6   4  114.50    3.74
   0  -6   4  112.72    3.53
   0   6  -4  112.57    3.43
   1   6  -4    2.88    0.30
   1   6  -4    3.05    0.23
   1  -6   4    2.25    0.34
  -1   6   4    2.78    0.17
  -1   6   4    3.26    0.41
  -1  -6  -4    2.78    0.27
  -1  -6  -4    3.10    0.40
   1  -6   4    2.71    0.31
   1  -6   4    2.63    0.27
  -1  -6  -4    2.88    0.36
  -1   6  -4    2.82    0.20
   1  -6  -4    2.90    0.32
  -1  -6   4    2.77    0.25
  -1  -6   4    2.57    0.33
   1  -6  -4    2.45    0.34
   1   6   4    3.24    0.26
  -1  -6   4    3.07    0.40
   1   6   4    3.23    0.43
   1  -6  -4    3.18    0.24
   2   6  -4    3.36    0.26
  -2  -6  -4    3.11    0.41
   2   6  -4    2.97    0.30
   2  -6   4    3.24    0.30
   2  -6   4    2.50    0.36
  -2   6   4    2.94    0.15
  -2  -6  -4    3.08    0.24
   2  -6   4    3.05    0.23
  -2  -6   4    2.65    0.37
  -2  -6   4    2.53    0.35
  -2  -6   4    3.30    0.25
   2   6   4    2.98    0.33
   2  -6  -4    2.47    0.35
   2  -6  -4    3.05    0.20
   2  -6  -4    2.82    0.27
   3  -6   4    2.50    0.20
   3  -6   4    2.82    0.31
  -3  -6  -4    2.06    0.35
  -3   6   4    2.66    0.15
   3  -6   4    2.83    0.39
  -3   6   4    2.48    0.33
   3   6  -4    2.36    0.25
   3   6  -4    2.77    0.32
   3   6   4    2.49    0.33
   3  -6  -4    2.85    0.17
   3  -6  -4    2.79    0.23
  -3  -6   4    2.83    0.38
  -3  -6   4    2.69    0.40
   3  -6  -4    3.14    0.40
   4   6  -4    6.50    0.47
  -4  -6  -4    7.05    0.72
   4   6  -4    6.39    0.37
   4  -6   4    7.30    0.36
  -4  -6   4    6.84    0.59
  -4  -6   4    7.33    0.52
   4  -6  -4    6.91    0.29
   4   6   4    6.42    0.51
   5  -6   4    0.03    0.07
  -5  -6  -4    0.03    0.14
   5   6  -4    0.04    0.08
   5   6  -4    0.06    0.14
   5   6   4    0.01    0.12
  -5  -6   4    0.03    0.08
  -5  -6   4    0.26    0.20
   6   6  -4   24.36    1.16
  -6  -6  -4   23.06    1.34
   6   6  -4   24.42    0.92
   6  -6   4   25.06    0.91
   6   6   4   22.90    1.22
  -6  -6   4   24.47    1.35
   7   6  -4    1.07    0.30
   7  -6   4    1.53    0.24
  -7  -6  -4    1.39    0.44
   7   6   4    1.79    0.40
  -7  -6   4    1.40    0.41
   8   6  -4    5.16    0.62
  -8  -6  -4    6.02    0.86
   8   6   4    5.26    0.71
  -8  -6   4    3.69    0.67
   9   6  -4    0.92    0.32
  -9  -6  -4    0.64    0.41
   9   6   4    0.92    0.34
  -9  -6   4    0.68    0.39
  10  -6  -4   -0.24    0.16
   0  -7   4  135.76    4.33
   0   7  -4  141.31    4.19
   0  -7  -4  138.53    4.31
   0  -7  -4  139.03    4.52
   0   7   4  135.75    4.53
   0  -7   4  138.46    4.54
   0  -7  -4  141.84    4.33
   0   7   4  140.59    4.17
   0  -7   4  139.80    4.31
   1  -7   4    8.84    0.49
   1   7  -4    8.65    0.45
  -1   7   4    8.89    0.38
   1  -7   4    8.65    0.52
  -1  -7  -4    7.53    0.49
  -1  -7  -4    8.13    0.60
   1  -7   4    7.88    0.61
  -1  -7  -4    8.69    0.56
  -1   7   4    9.34    0.63
  -1   7  -4    8.11    0.40
  -1  -7   4    9.42    0.66
   1  -7  -4    8.90    0.63
   1  -7  -4    8.27    0.46
   1   7   4    9.18    0.48
   1   7   4    9.99    0.68
  -1  -7   4    9.09    0.57
   1  -7  -4    8.81    0.55
  -1  -7   4    7.93    0.48
   2   7  -4    9.76    0.51
  -2  -7  -4    8.81    0.62
   2  -7   4    9.40    0.48
   2  -7   4    9.48    0.67
  -2  -7  -4    9.67    0.50
   2   7  -4    9.09    0.50
   2  -7   4    9.44    0.55
  -2  -7   4    9.81    0.50
  -2  -7   4    8.80    0.65
   2  -7  -4    9.79    0.66
   2   7   4    8.94    0.53
   2  -7  -4   10.29    0.46
  -2  -7   4    9.16    0.62
   2  -7  -4    9.62    0.55
  -3   7   4    0.06    0.11
   3   7  -4    0.19    0.12
   3  -7   4    0.02    0.16
   3  -7   4    0.10    0.08
  -3  -7  -4    0.01    0.13
  -3  -7  -4    0.02    0.05
   3   7  -4    0.16    0.12
  -3  -7   4    0.13    0.14
   3  -7  -4    0.28    0.15
   3  -7  -4    0.04    0.06
   3   7   4   -0.01    0.11
  -3  -7   4    0.04    0.12
   4   7  -4   10.79    0.63
   4  -7   4   10.17    0.48
   4   7  -4   11.00    0.53
  -4  -7  -4    9.47    0.76
  -4  -7   4   10.41    0.77
  -4  -7   4   11.01    0.70
   4   7   4    9.88    0.67
   5  -7   4    1.80    0.21
  -5  -7  -4    1.35    0.38
   5   7  -4    1.39    0.21
   5   7  -4    0.92    0.24
  -5  -7   4    1.60    0.29
  -5  -7   4    1.78    0.41
   5   7   4    1.19    0.30
   6   7  -4    0.22    0.17
   6  -7   4    0.27    0.11
  -6  -7  -4    0.39    0.24
   6   7   4    0.26    0.20
  -6  -7   4    0.18    0.22
  -7  -7  -4    1.16    0.39
   7   7  -4    1.18    0.31
  -7  -7   4    1.33    0.43
   7   7   4    1.51    0.38
   8   7  -4    0.17    0.22
  -8  -7  -4    0.14    0.27
   8   7   4    0.17    0.22
  -8  -7   4    0.30    0.31
   9   7  -4    2.17    0.47
   9   7   4    3.12    0.58
   0  -8   4   45.82    2.00
   0  -8  -4   51.36    2.03
   0  -8  -4   50.44    1.83
   0   8  -4   50.01    1.67
   0  -8   4   51.23    1.82
   0   8   4   50.89    1.66
   0   8   4   51.09    2.04
   0  -8  -4   48.39    1.80
   0  -8   4   51.65    1.86
   1  -8   4    1.50    0.34
   1  -8   4    1.58    0.25
   1   8  -4    2.50    0.28
  -1  -8  -4    1.65    0.30
  -1  -8  -4    1.75    0.36
  -1   8   4    2.05    0.20
  -1  -8  -4    2.27    0.36
   1  -8   4    1.71    0.32
   1  -8  -4    1.95    0.34
  -1  -8   4    1.29    0.28
  -1  -8   4    1.77    0.30
  -1   8  -4    1.83    0.22
   1   8   4    1.51    0.22
   1  -8  -4    1.85    0.27
  -1  -8   4    2.03    0.40
   1  -8  -4    1.42    0.31
   2   8  -4    1.97    0.26
   2  -8   4    2.55    0.30
   2   8  -4    2.59    0.33
  -2  -8  -4    2.18    0.38
   2  -8   4    2.50    0.37
  -2  -8  -4    2.21    0.30
   2  -8  -4    2.30    0.27
  -2  -8   4    1.69    0.34
   2  -8  -4    2.26    0.35
   2  -8  -4    1.92    0.41
  -2  -8   4    2.25    0.40
   2   8   4    2.46    0.32
  -2  -8   4    2.44    0.31
   3   8  -4   20.24    0.93
   3  -8   4   19.82    0.93
   3  -8   4   20.75    0.85
   3   8  -4   20.07    0.88
  -3  -8  -4   20.47    1.13
  -3  -8  -4   20.99    0.77
   3   8   4   19.47    0.96
  -3  -8   4   20.66    1.13
  -3  -8   4   21.75    1.12
   3  -8  -4   21.02    0.93
  -4  -8  -4    2.06    0.43
   4  -8   4    2.49    0.27
   4   8  -4    2.57    0.36
   4   8  -4    2.87    0.33
   4   8   4    2.51    0.39
  -4  -8   4    2.62    0.43
  -4  -8   4    2.76    0.49
   5   8  -4    1.92    0.31
  -5  -8  -4    1.44    0.40
   5   8  -4    1.60    0.32
   5  -8   4    1.48    0.21
  -5  -8   4    2.48    0.49
   5   8   4    2.25    0.40
  -5  -8   4    2.32    0.38
  -6  -8  -4    0.95    0.37
   6   8  -4    0.67    0.25
   6   8   4    0.38    0.24
  -6  -8   4    1.31    0.42
   7   8  -4    3.62    0.53
  -7  -8  -4    2.92    0.61
  -7  -8   4    3.92    0.69
   7   8   4    3.56    0.55
   8   8  -4    0.94    0.31
  -8  -8  -4    0.59    0.40
   8   8   4    0.74    0.33
  -8  -8   4    1.13    0.48
   9   8   4    3.35    0.62
   0  -9  -4    7.58    0.65
   0  -9  -4    7.43    0.54
   0   9  -4    8.59    0.45
   0  -9   4    7.05    0.52
   0  -9   4    7.26    0.77
   0  -9   4    6.53    0.53
   0  -9  -4    7.30    0.55
   0   9   4    7.51    0.41
   1   9  -4    0.47    0.14
   1  -9   4    0.62    0.20
  -1  -9  -4    0.62    0.23
  -1   9   4    0.71    0.13
   1  -9   4    0.74    0.33
  -1  -9  -4    0.48    0.20
   1  -9   4    0.72    0.24
  -1  -9  -4    0.32    0.21
   1   9   4    0.71    0.17
  -1   9  -4    0.69    0.15
  -1  -9   4    0.85    0.25
   1  -9  -4    0.46    0.23
   1  -9  -4    1.54    0.34
   1  -9  -4    0.61    0.19
  -1  -9   4    0.60    0.21
  -1  -9   4    0.98    0.31
  -2  -9  -4   20.91    1.11
   2  -9   4   20.66    0.98
   2  -9   4   20.74    0.92
  -2  -9  -4   19.75    0.88
  -2  -9   4   20.03    0.89
   2  -9  -4   20.28    0.99
  -2  -9   4   19.26    1.08
   2   9   4   20.09    0.92
  -2  -9   4   19.18    1.14
   3  -9   4    1.74    0.33
  -3  -9  -4    1.92    0.24
  -3  -9  -4    1.68    0.41
   3   9  -4    1.89    0.29
   3   9  -4    1.58    0.27
   3  -9   4    1.51    0.25
  -3  -9   4    1.97    0.41
  -3  -9   4    1.69    0.38
   3  -9  -4    1.48    0.33
   3   9   4    1.10    0.26
   4  -9   4    0.66    0.16
   4   9  -4    0.54    0.19
  -4  -9  -4    0.47    0.29
   4   9  -4    0.38    0.19
  -4  -9   4    0.52    0.24
  -4  -9   4    0.34    0.24
   4   9   4    0.28    0.20
  -5  -9  -4    2.44    0.50
   5   9  -4    2.72    0.40
   5   9   4    1.82    0.36
  -5  -9   4    2.38    0.49
  -5  -9   4    2.13    0.40
  -6  -9  -4    2.92    0.59
   6   9  -4    2.79    0.43
  -6  -9   4    2.21    0.53
   6   9   4    2.59    0.46
  -7  -9  -4    0.59    0.34
   7   9  -4    0.48    0.26
   7   9   4    0.56    0.28
  -7  -9   4    0.53    0.34
   8   9  -4    2.89    0.52
   8   9   4    2.86    0.55
   0 -10  -4    3.40    0.44
   0 -10   4    3.37    0.43
   0  10  -4    2.63    0.30
   0 -10  -4    2.88    0.52
   0 -10   4    2.82    0.44
   0 -10  -4    2.60    0.41
   0  10   4    2.67    0.29
   0 -10   4    3.19    0.55
   1 -10   4   11.06    0.69
   1  10  -4    9.60    0.56
  -1 -10  -4   11.09    0.85
  -1 -10  -4   10.64    0.66
   1 -10   4   10.40    0.68
  -1  10   4   11.00    0.50
  -1 -10  -4   10.22    0.73
   1 -10  -4   11.21    0.72
  -1 -10   4   10.72    0.65
  -1 -10   4   10.33    0.85
   1  10   4   11.45    0.60
  -1 -10   4   11.40    0.79
   2 -10   4    7.59    0.54
  -2 -10  -4    8.04    0.51
   2  10  -4    7.25    0.50
   2 -10   4    7.08    0.56
  -2 -10  -4    7.39    0.78
  -2 -10   4    6.31    0.73
  -2 -10   4    7.58    0.51
  -2 -10   4    7.40    0.77
   2 -10  -4    8.02    0.63
   2  10   4    7.99    0.53
   3 -10   4    4.02    0.43
  -3 -10  -4    4.46    0.32
   3  10  -4    3.77    0.43
   3 -10   4    4.86    0.48
  -3 -10  -4    3.72    0.57
  -3 -10   4    4.17    0.63
  -3 -10   4    4.22    0.32
   3  10   4    3.97    0.45
   3 -10  -4    4.70    0.57
  -3 -10   4    4.90    0.67
  -4 -10  -4    2.08    0.49
   4  10  -4    1.42    0.30
   4  10   4    1.11    0.29
  -4 -10   4    2.79    0.50
  -4 -10   4    1.56    0.42
  -5 -10  -4    4.18    0.68
   5  10  -4    5.17    0.57
  -5 -10   4    4.20    0.71
   5  10   4    4.71    0.60
  -6 -10  -4    0.65    0.36
   6  10  -4    1.12    0.32
  -6 -10   4    0.64    0.39
   6  10   4    1.12    0.35
   7  10  -4    3.02    0.49
   7  10   4    4.27    0.64
   0  11   4    1.78    0.24
   0  11  -4    1.59    0.25
   0 -11   4    1.84    0.33
   0 -11   4    1.62    0.37
   0 -11  -4    1.36    0.33
  -1 -11  -4    0.49    0.28
  -1 -11  -4    1.06    0.27
   1  11  -4    0.55    0.18
   1 -11   4    1.84    0.35
  -1 -11  -4    0.87    0.30
   1 -11   4    0.92    0.28
   1 -11  -4    1.06    0.30
  -1 -11   4    1.04    0.37
  -1 -11   4    0.80    0.28
   1  11   4    0.81    0.19
  -1 -11   4    1.21    0.26
   2  11  -4    3.95    0.43
  -2 -11  -4    4.22    0.39
  -2 -11  -4    3.53    0.59
   2 -11   4    6.28    0.53
   2 -11   4    3.64    0.48
  -2 -11   4    4.40    0.40
  -2 -11   4    3.09    0.56
   2 -11  -4    3.58    0.51
  -2 -11   4    3.97    0.61
   2  11   4    4.13    0.45
   3  11  -4   -0.02    0.14
  -3 -11  -4    0.29    0.25
   3 -11   4    0.75    0.22
  -3 -11  -4    0.10    0.11
  -3 -11   4    0.07    0.10
  -3 -11   4    0.03    0.22
  -3 -11   4   -0.06    0.18
   3  11   4    0.15    0.16
   3 -11  -4    0.06    0.23
  -4 -11  -4    2.93    0.59
   4  11  -4    2.98    0.41
   4  11   4    3.84    0.51
  -4 -11   4    3.75    0.67
  -5 -11  -4    0.74    0.36
   5  11  -4    1.09    0.29
  -5 -11   4    1.58    0.52
   5  11   4    0.64    0.28
  -6 -11  -4    0.31    0.30
   6  11  -4    0.20    0.21
   6  11   4   -0.06    0.17
   7  11  -4    1.62    0.39
   7  11   4    2.40    0.47
   0 -12  -4    0.48    0.23
   0  12  -4    0.54    0.17
   0 -12   4    0.82    0.23
   0 -12   4    0.63    0.27
  -1 -12  -4    0.26    0.17
   1  12  -4    0.10    0.13
   1  12   4    0.02    0.12
  -1 -12   4    0.22    0.23
   1 -12  -4    0.51    0.24
  -1 -12   4    0.31    0.16
   2  12  -4    0.30    0.16
   2 -12   4    1.44    0.28
  -2 -12  -4    0.27    0.16
   2 -12  -4    0.43    0.25
  -2 -12   4    0.06    0.28
  -2 -12   4    0.17    0.25
   2  12   4    0.50    0.18
  -2 -12   4    0.48    0.19
  -3 -12  -4    0.41    0.15
   3  12  -4    0.44    0.21
  -3 -12  -4    0.39    0.29
   3 -12  -4    0.41    0.26
   3  12   4    0.46    0.21
  -3 -12   4    0.19    0.26
  -4 -12  -4    4.45    0.71
   4  12  -4    2.91    0.43
   4  12   4    3.02    0.47
  -4 -12   4    3.64    0.68
   5  12  -4    0.32    0.21
  -5 -12  -4    0.04    0.23
   5  12   4    0.03    0.20
   0  13  -4    1.36    0.27
   0 -13   4    1.62    0.34
   0 -13  -4    1.38    0.33
   1 -13   4    3.16    0.48
  -1 -13  -4    2.56    0.42
   1  13  -4    1.98    0.32
  -1 -13   4    2.36    0.41
  -1 -13   4    1.99    0.48
   1 -13  -4    2.80    0.49
   2  13  -4    2.68    0.38
  -2 -13  -4    2.93    0.41
  -2 -13   4    2.68    0.58
   2 -13  -4    4.83    0.65
  -2 -13   4    3.10    0.43
   2  13   4    2.96    0.40
   3  13  -4    0.80    0.25
   3 -13  -4    1.45    0.37
  -3 -13   4    1.03    0.44
   3  13   4    0.61    0.25
  -4 -13  -4   -0.25    0.27
   4  13  -4    0.14    0.18
   4  13   4   -0.20    0.15
   0 -14  -4    0.62    0.27
   0 -14   4    0.83    0.27
   1 -14   4    0.96    0.26
   1  14  -4    0.14    0.17
  -1 -14  -4    0.44    0.22
  -1 -14   4    0.50    0.19
   1 -14  -4    0.73    0.28
  -2 -14  -4    2.00    0.35
   2  14  -4    1.52    0.31
  -2 -14   4    1.75    0.54
   2 -14  -4    2.37    0.46
  -2 -14   4    1.91    0.33
   0   0  -5    0.01    0.02
   0   0   5    0.18    0.04
   0   0  -5    0.02    0.03
   1   0  -5   -0.06    0.02
   1   0   5    0.04    0.07
  -1   0   5   -0.06    0.03
  -1   0  -5   -0.10    0.02
   1   0   5   -0.04    0.03
  -1   0  -5   -0.03    0.04
  -1   0  -5    0.04    0.04
   1   0  -5   -0.03    0.04
  -1   0  -5   -0.03    0.04
   1   0   5    0.03    0.04
   1   0  -5   -0.03    0.02
   2   0  -5  161.89    4.66
  -2   0  -5  164.08    4.84
   2   0   5  155.52    4.75
   2   0  -5  162.93    4.69
   2   0  -5  160.56    4.76
  -2   0   5  159.35    4.73
  -3   0  -5   -0.09    0.05
   3   0  -5   -0.06    0.04
   3   0  -5    0.00    0.04
   3   0   5   -0.01    0.05
  -3   0   5    0.00    0.06
  -3   0   5    0.00    0.03
   4   0  -5   84.20    2.76
   4   0  -5   85.50    2.69
  -4   0   5   86.42    2.81
   4   0   5   87.66    2.79
  -4   0  -5   91.00    2.92
  -5   0  -5    0.10    0.13
   5   0  -5    0.16    0.09
  -5   0   5    0.06    0.10
   5   0  -5    0.03    0.07
   5   0   5    0.04    0.09
  -6   0   5    0.54    0.19
   6   0  -5    0.54    0.18
   6   0   5    0.59    0.18
  -6   0  -5    0.37    0.20
   6   0  -5    0.16    0.11
   7   0  -5    0.01    0.13
   7   0  -5    0.04    0.12
  -7   0   5    0.01    0.13
   7   0   5    0.09    0.12
  -7   0  -5    0.16    0.17
  -8   0  -5   15.40    1.05
   8   0   5   17.89    1.06
   8   0  -5   19.00    0.97
   8   0   5   19.50    1.01
  -8   0   5   17.02    1.03
   8   0  -5   18.33    0.93
  -9   0   5   -0.08    0.18
   9   0  -5   -0.04    0.13
   9   0   5    0.06    0.19
   9   0   5   -0.05    0.15
   9   0  -5    0.01    0.14
   9   0  -5   -0.10    0.12
  -9   0  -5   -0.10    0.18
  10   0   5    0.41    0.22
  10   0  -5    0.27    0.22
 -10   0  -5    0.26    0.28
  10   0   5    0.31    0.24
   0  -1  -5   -0.07    0.03
   0   1  -5   -0.02    0.03
   0  -1   5   -0.04    0.03
   0   1   5    0.02    0.03
   0  -1   5   -0.09    0.03
   0   1   5   -0.06    0.04
   0  -1  -5   -0.08    0.03
   0   1  -5   -0.07    0.03
   1  -1   5   17.92    0.58
  -1  -1  -5   17.49    0.57
   1   1  -5   17.29    0.61
   1   1  -5   17.48    0.57
  -1  -1  -5   17.42    0.67
  -1  -1  -5   17.25    0.53
  -1   1   5   17.10    0.53
   1  -1   5   17.47    0.59
  -1  -1  -5   16.67    0.63
   1   1  -5   17.69    0.59
  -1  -1  -5   17.41    0.57
   1  -1  -5   18.50    0.53
  -1  -1   5   17.06    0.60
  -1   1  -5   17.36    0.61
   1   1   5   17.06    0.63
  -1   1  -5   17.55    0.53
  -1   1  -5   17.29    0.60
   1   1   5   17.05    0.67
   1  -1  -5   16.79    0.63
   2  -1   5   85.41    2.65
  -2   1   5   87.94    2.61
   2   1  -5   87.39    2.62
  -2  -1  -5   89.55    2.78
   2   1  -5   85.98    2.66
  -2  -1   5   89.02    2.69
   2  -1  -5   87.66    2.57
   2   1   5   86.80    2.71
   2  -1  -5   90.07    2.71
   2  -1  -5   86.91    2.55
   2   1   5   88.09    2.54
   3  -1   5   95.95    2.91
  -3   1   5   94.73    2.78
  -3  -1  -5   96.18    3.07
   3   1  -5   94.01    2.91
  -3   1   5   93.12    2.88
   3   1  -5   96.22    2.88
   3   1   5   95.05    2.98
   3  -1  -5   96.54    2.85
  -3  -1   5   90.99    2.97
   3  -1  -5   92.75    2.96
  -3  -1   5   96.62    2.84
   3  -1  -5   91.86    2.81
  -4  -1  -5   11.29    0.66
   4  -1   5   11.69    0.56
   4   1  -5   11.74    0.54
   4   1  -5   11.80    0.55
  -4   1   5   11.07    0.55
   4  -1  -5   11.36    0.49
   4  -1  -5   11.23    0.58
   4   1   5   10.82    0.59
  -4   1  -5   11.37    0.63
  -4  -1   5   11.48    0.62
   5  -1   5   15.07    0.72
   5   1  -5   15.06    0.71
   5   1  -5   16.16    0.73
  -5   1   5   15.88    0.76
  -5  -1  -5   14.48    0.85
   5  -1  -5   14.44    0.66
   5  -1  -5   16.25    0.78
  -5   1  -5   16.00    0.83
   5   1   5   15.13    0.77
  -5  -1   5   15.95    0.83
   6   1  -5    4.69    0.45
   6   1  -5    4.89    0.38
   6  -1   5    4.32    0.46
  -6   1   5    4.69    0.49
  -6  -1  -5    4.35    0.55
  -6   1  -5    4.63    0.53
   6  -1  -5    4.35    0.46
   6  -1  -5    4.58    0.35
  -6  -1   5    4.10    0.50
   6   1   5    5.36    0.46
  -7   1   5   37.85    1.55
  -7  -1  -5   34.38    1.66
   7  -1   5   38.15    1.50
   7   1  -5   37.68    1.46
   7   1  -5   36.30    1.47
   7  -1  -5   34.62    1.49
   7   1   5   38.73    1.57
   7   1   5   35.65    1.34
  -7  -1   5   35.77    1.62
  -7   1  -5   36.89    1.63
   7   1   5   34.11    1.59
   7  -1  -5   37.36    1.43
   8   1  -5    0.30    0.17
  -8   1   5    0.14    0.17
   8   1  -5    0.29    0.18
   8  -1   5    0.20    0.15
  -8  -1  -5    0.15    0.19
   8  -1  -5    0.21    0.16
   8  -1  -5    0.26    0.16
   8   1   5    0.18    0.20
   8   1   5    0.40    0.22
  -8  -1   5    0.39    0.22
  -8   1  -5    0.27    0.24
   8  -1  -5    0.12    0.15
   9  -1   5    0.42    0.20
   9   1  -5    0.27    0.19
   9  -1   5   -0.08    0.17
  -9  -1  -5    0.42    0.27
   9   1  -5    0.26    0.17
  -9  -1   5    0.25    0.22
   9   1   5    0.20    0.18
   9  -1  -5    0.46    0.23
   9   1   5    0.10    0.23
  10  -1   5    2.51    0.43
 -10  -1  -5    2.83    0.58
  10   1  -5    3.38    0.48
  10  -1   5    2.23    0.48
  10  -1  -5    2.20    0.43
  10   1   5    2.39    0.47
 -10  -1   5    2.14    0.56
  10   1   5    2.02    0.46
   0   2   5   -0.05    0.04
   0  -2   5   -0.07    0.04
   0   2   5   -0.03    0.04
   0  -2   5   -0.04    0.03
   0   2  -5   -0.04    0.03
   0  -2  -5   -0.07    0.04
   0  -2  -5   -0.01    0.06
   0   2  -5    0.01    0.06
   0  -2  -5   -0.03    0.04
   1   2  -5  625.10   19.29
  -1  -2  -5  682.27   19.30
   1   2  -5  688.84   19.28
   1  -2   5  596.21   21.52
   1  -2   5  594.31   21.81
  -1   2   5  681.26   19.53
  -1  -2  -5  719.16   19.06
  -1  -2  -5  690.90   19.50
  -1   2  -5  690.76   19.40
   1   2   5  696.08   19.46
  -1  -2   5  680.11   19.42
  -1   2  -5  610.98   20.40
   2   2  -5   86.46    2.67
   2  -2   5   93.06    2.57
  -2   2   5   88.17    2.71
  -2  -2  -5   90.47    2.84
  -2   2   5   86.28    2.56
   2   2  -5   86.99    2.66
   2  -2  -5   88.08    2.54
  -2  -2   5   87.36    2.75
  -2  -2   5   88.98    2.76
  -3  -2  -5    7.98    0.51
   3   2  -5    7.06    0.38
  -3   2   5    7.82    0.34
  -3   2   5    7.78    0.34
   3   2  -5    7.18    0.37
   3  -2   5    8.31    0.38
  -3  -2   5    7.22    0.38
   3  -2  -5    7.39    0.31
  -3  -2   5    7.58    0.45
   3  -2  -5    7.00    0.30
   3   2   5    7.57    0.26
   4   2  -5    0.12    0.07
  -4   2   5    0.28    0.10
   4   2  -5    0.11    0.09
  -4  -2  -5    0.01    0.11
   4  -2   5    0.22    0.09
  -4  -2   5    0.31    0.08
   4  -2  -5    0.26    0.14
   4  -2  -5    0.20    0.08
  -4  -2   5    0.40    0.15
   4   2   5    0.29    0.06
  -5   2   5    3.96    0.31
   5   2  -5    4.55    0.42
   5   2  -5    3.43    0.29
   5  -2   5    3.71    0.30
  -5  -2  -5    4.15    0.52
   5   2   5    3.41    0.43
   5   2   5    3.68    0.23
   5   2   5    3.24    0.39
  -5  -2   5    3.54    0.45
   5  -2  -5    3.39    0.26
   5  -2  -5    4.23    0.28
   6   2  -5    1.57    0.28
  -6  -2  -5    1.14    0.33
   6  -2   5    2.08    0.30
  -6   2   5    1.75    0.28
   6   2  -5    1.43    0.24
   6  -2  -5    1.78    0.25
   6   2   5    1.95    0.37
   6   2   5    1.98    0.22
  -6  -2   5    1.84    0.36
   6  -2  -5    1.63    0.29
   6  -2  -5    1.48    0.23
   6   2   5    1.42    0.29
   7   2  -5    3.83    0.46
  -7   2   5    4.32    0.49
   7   2  -5    4.06    0.42
   7  -2   5    5.13    0.41
  -7  -2  -5    3.92    0.59
  -7  -2   5    4.96    0.62
   7  -2  -5    4.52    0.53
   7   2   5    4.75    0.58
   7  -2  -5    4.38    0.36
   7   2   5    3.39    0.50
   7  -2  -5    4.29    0.43
   8  -2   5    7.06    0.54
   8   2  -5    7.69    0.59
   8   2  -5    7.74    0.54
  -8  -2  -5    8.37    0.90
   8   2   5    7.02    0.74
  -8  -2   5    8.07    0.86
   8  -2  -5    7.89    0.62
   8   2   5    8.23    0.84
   9   2  -5   -0.01    0.16
   9  -2   5    0.28    0.19
  -9  -2  -5    0.60    0.35
   9   2  -5    0.64    0.21
   9   2   5    0.43    0.29
   9  -2  -5    0.21    0.19
  -9  -2   5    0.23    0.23
   9   2   5    0.51    0.26
  10  -2   5    1.01    0.36
 -10  -2  -5    0.84    0.35
  10   2  -5    0.55    0.26
  10  -2   5    0.51    0.23
  10  -2  -5    1.02    0.31
 -10  -2   5    0.46    0.32
  10   2   5    1.08    0.36
  10   2   5    0.76    0.36
   0   3  -5   -0.07    0.06
   0  -3  -5    0.02    0.07
   0  -3   5   -0.05    0.04
   0   3  -5   -0.03    0.03
   0  -3  -5   -0.04    0.05
   0   3   5    0.05    0.08
   0   3   5    0.09    0.06
   0   3   5   -0.03    0.04
   0  -3   5   -0.05    0.05
  -1   3   5    6.22    0.22
  -1  -3  -5    7.19    0.39
   1   3  -5    6.11    0.29
   1  -3   5    6.18    0.31
  -1   3   5    6.18    0.22
  -1  -3  -5    6.38    0.32
   1   3  -5    6.01    0.29
   1  -3   5    6.49    0.28
  -1   3   5    6.37    0.38
  -1   3   5    6.28    0.22
   1  -3  -5    6.44    0.28
   1   3   5    6.19    0.39
  -1  -3   5    5.64    0.33
  -1   3  -5    6.43    0.34
   1   3   5    6.44    0.35
   1  -3  -5    5.89    0.23
  -1  -3   5    6.45    0.31
  -1   3  -5    6.14    0.28
  -2  -3  -5   41.16    1.52
  -2  -3  -5   42.37    1.25
   2   3  -5   45.75    1.36
   2  -3   5   41.63    1.31
   2   3  -5   41.67    1.38
   2  -3   5   40.28    1.32
  -2  -3  -5   42.29    1.24
  -2   3   5   43.06    1.45
  -2  -3   5   40.73    1.47
   2   3   5   39.75    1.46
  -2  -3   5   43.60    1.49
   3   3  -5    6.86    0.39
   3   3  -5    7.34    0.36
   3  -3   5    7.36    0.35
  -3   3   5    7.32    0.37
  -3  -3  -5    7.43    0.51
   3   3   5    6.68    0.45
   3  -3  -5    7.56    0.28
   3  -3  -5    7.30    0.25
  -3  -3   5    7.32    0.47
  -3  -3   5    7.46    0.42
  -4  -3  -5   14.67    0.81
   4   3  -5   14.43    0.66
   4   3  -5   14.35    0.60
  -4  -3   5   13.85    0.60
   4  -3  -5   13.53    0.50
   4   3   5   13.53    0.73
  -4  -3   5   13.50    0.75
   4   3   5   12.84    0.44
   4  -3  -5   13.88    0.53
   4  -3  -5   14.48    0.55
   5  -3   5    0.97    0.18
   5   3  -5    0.58    0.18
   5   3  -5    0.86    0.17
  -5   3   5    0.79    0.15
  -5  -3  -5    0.74    0.25
   5   3   5    0.61    0.21
   5   3   5    0.79    0.10
  -5  -3   5    0.41    0.19
   5  -3  -5    0.79    0.13
   5  -3  -5    0.74    0.14
  -6  -3  -5    3.39    0.54
   6   3  -5    3.64    0.42
   6  -3   5    3.46    0.35
   6   3  -5    3.37    0.34
  -6   3   5    2.89    0.32
   6  -3  -5    2.89    0.25
   6  -3  -5    2.48    0.29
  -6  -3   5    3.30    0.50
   6   3   5    3.12    0.46
  -7   3   5    7.26    0.81
   7  -3   5    7.93    0.50
   7   3  -5    8.25    0.58
  -7  -3  -5    7.92    0.85
   7   3  -5    7.23    0.47
   7   3   5    6.31    0.67
   7   3   5    6.32    0.70
  -7  -3   5    7.29    0.81
   7  -3  -5    6.35    0.66
  -8  -3  -5    5.00    0.73
   8  -3   5    5.47    0.45
   8   3  -5    5.17    0.42
   8   3  -5    5.58    0.60
   8   3   5    5.82    0.72
  -8  -3   5    5.47    0.75
   8   3   5    6.45    0.73
   8  -3  -5    4.80    0.60
   9   3  -5   -0.11    0.16
  -9  -3  -5    0.18    0.23
   9  -3   5    0.07    0.15
   9   3   5    0.40    0.26
   9  -3  -5   -0.01    0.18
   9   3   5    0.33    0.29
  -9  -3   5   -0.08    0.19
 -10  -3  -5    2.61    0.61
  10   3  -5    3.66    0.55
  10  -3  -5    3.92    0.60
 -10  -3   5    3.91    0.71
  10   3   5    3.48    0.60
  10   3   5    3.42    0.60
   0  -4   5   -0.04    0.08
   0  -4   5   -0.03    0.04
   0   4   5   -0.05    0.04
   0   4   5    0.02    0.09
   0  -4  -5    0.03    0.06
   0  -4  -5    0.00    0.09
   0   4  -5    0.07    0.07
   0   4  -5   -0.02    0.03
   0   4   5    0.01    0.04
   0  -4   5    0.01    0.06
   1  -4   5  147.45    4.50
  -1   4   5  151.43    4.65
  -1   4   5  157.58    4.37
   1   4  -5  151.07    4.48
  -1  -4  -5  149.98    4.60
  -1   4   5  155.44    4.37
   1   4  -5  151.87    4.47
  -1  -4  -5  151.29    4.50
   1  -4   5  153.86    4.46
  -1   4  -5  147.86    4.44
   1  -4  -5  147.18    4.47
   1   4   5  155.87    4.68
   1   4   5  149.31    4.54
  -1  -4   5  153.31    4.68
   1  -4  -5  148.80    4.42
  -1  -4   5  149.04    4.50
  -1  -4   5  148.82    4.57
   2   4  -5   34.56    1.16
   2  -4   5   35.05    1.14
   2   4  -5   34.91    1.21
  -2  -4  -5   35.80    1.37
   2  -4   5   34.85    1.18
  -2  -4  -5   34.70    1.13
  -2   4   5   37.98    1.32
   2   4   5   34.97    1.35
  -2  -4   5   34.82    1.32
   2  -4  -5   35.43    1.32
  -2  -4   5   35.91    1.35
   2   4   5   35.02    1.30
  -3   4   5    8.83    0.48
   3   4  -5    8.88    0.48
   3  -4   5    9.46    0.38
   3  -4   5    9.36    0.41
   3   4  -5   10.49    0.44
  -3  -4  -5    9.07    0.60
  -3  -4   5    9.73    0.59
   3  -4  -5    9.76    0.53
   3   4   5    9.69    0.56
  -3  -4   5    8.50    0.52
   4  -4   5   30.78    1.07
  -4  -4  -5   31.96    1.40
   4   4  -5   32.95    1.10
   4   4  -5   31.08    1.20
  -4  -4   5   31.72    1.36
  -4  -4   5   31.41    1.18
   4  -4  -5   29.85    1.01
   4  -4  -5   30.38    0.94
   4  -4  -5   32.26    1.21
   4   4   5   30.02    1.29
   5  -4   5    5.03    0.31
  -5  -4  -5    4.39    0.55
   5   4  -5    5.02    0.40
   5   4  -5    4.28    0.30
  -5  -4   5    5.39    0.60
   5  -4  -5    4.52    0.22
   5   4   5    5.15    0.55
  -5  -4   5    4.01    0.29
   6   4  -5    0.11    0.10
   6  -4   5    0.12    0.10
  -6  -4  -5    0.01    0.16
   6   4  -5    0.13    0.13
  -6  -4   5    0.09    0.16
   6   4   5    0.06    0.15
  -7  -4  -5    4.85    0.70
   7  -4   5    6.37    0.43
   7   4  -5    7.32    0.56
  -7  -4   5    6.02    0.76
   7   4   5    6.00    0.70
   8  -4   5   10.19    0.59
   8   4  -5    8.96    0.54
  -8  -4  -5    8.88    0.99
   8   4  -5    8.67    0.67
   8   4   5   10.00    0.80
   8  -4  -5    8.49    0.70
  -8  -4   5    8.84    0.97
   8   4   5    9.81    0.77
  -9  -4  -5    4.47    0.74
   9   4  -5    5.05    0.64
   9  -4  -5    6.17    0.73
  -9  -4   5    5.28    0.80
   9   4   5    4.86    0.67
   9   4   5    5.92    0.77
  10   4  -5   -0.03    0.21
  10   4   5   -0.05    0.24
 -10  -4   5    0.06    0.28
  10  -4  -5    0.08    0.20
   0   5  -5    0.05    0.05
   0   5   5    0.11    0.06
   0   5   5    0.19    0.13
   0  -5   5    0.04    0.06
   0   5  -5    0.07    0.08
   0  -5  -5    0.10    0.13
   0  -5  -5    0.14    0.08
   0  -5   5    0.16    0.11
   0  -5   5    0.11    0.08
   1   5  -5   62.23    1.98
  -1   5   5   63.41    2.16
   1   5  -5   60.97    1.95
  -1  -5  -5   61.13    2.00
   1  -5   5   62.42    1.96
  -1   5   5   62.50    1.85
   1  -5   5   59.57    2.00
  -1  -5  -5   57.90    2.07
  -1   5   5   63.39    1.86
   1  -5   5   61.49    2.17
   1  -5  -5   60.74    1.92
   1  -5  -5   63.85    2.17
  -1  -5   5   61.21    2.07
  -1  -5   5   61.69    1.99
   1   5   5   61.38    2.01
  -1   5  -5   61.08    1.92
   1  -5  -5   61.25    1.98
   1   5   5   63.87    2.19
  -1  -5   5   64.11    2.20
  -2  -5  -5   18.26    0.70
  -2   5   5   18.18    0.58
   2   5  -5   18.57    0.76
   2   5  -5   19.01    0.72
   2  -5   5   17.72    0.69
   2  -5   5   18.88    0.75
  -2   5   5   19.88    0.87
  -2  -5  -5   19.31    0.90
  -2  -5   5   17.61    0.88
  -2  -5   5   19.10    0.87
   2  -5  -5   19.45    0.71
   2  -5  -5   18.53    0.62
  -2  -5   5   19.34    0.71
   2   5   5   18.64    0.82
   2  -5  -5   18.89    0.88
  -3   5   5    1.20    0.21
   3   5  -5    1.11    0.16
   3  -5   5    1.08    0.18
   3  -5   5    1.20    0.15
  -3  -5  -5    0.88    0.23
   3   5  -5    0.89    0.18
   3   5   5    1.08    0.22
   3  -5  -5    1.04    0.21
  -3  -5   5    0.72    0.19
  -3  -5   5    0.91    0.23
   4   5  -5   17.16    0.81
   4   5  -5   18.68    0.70
  -4  -5  -5   18.19    0.99
  -4  -5   5   16.64    0.94
  -4  -5   5   16.75    0.82
   4  -5  -5   17.60    0.55
   4  -5  -5   17.09    0.83
   4   5   5   18.27    0.91
   4  -5  -5   17.06    0.60
   5   5  -5    7.15    0.51
   5  -5   5    8.03    0.40
   5   5  -5    7.73    0.41
  -5  -5  -5    7.19    0.76
  -5  -5   5    6.81    0.45
   5   5   5    7.64    0.59
  -5  -5   5    7.58    0.63
   6   5  -5    1.22    0.28
   6   5  -5    1.41    0.21
  -6  -5  -5    1.31    0.39
   6  -5   5    1.24    0.19
  -6  -5   5    1.71    0.41
   6   5   5    1.57    0.35
   7   5  -5   32.02    1.40
   7  -5   5   31.35    1.17
   7   5  -5   30.92    1.16
  -7  -5  -5   29.76    1.61
   7   5   5   29.68    1.49
  -7  -5   5   29.77    1.59
  -8  -5  -5    0.04    0.22
   8   5  -5   -0.04    0.15
   8  -5   5    0.31    0.15
  -8  -5   5    0.04    0.26
   8   5   5   -0.07    0.17
  -9  -5  -5    0.07    0.28
   9   5  -5    0.37    0.24
   9  -5  -5    0.46    0.27
   9   5   5    0.52    0.30
   9   5   5    0.38    0.27
  -9  -5   5    0.28    0.29
  10   5  -5    0.38    0.27
  10  -5  -5    0.11    0.23
  10   5   5    0.29    0.29
   0  -6   5    0.02    0.07
   0  -6   5   -0.07    0.08
   0   6   5    0.00    0.11
   0  -6  -5    0.03    0.14
   0  -6   5   -0.03    0.12
   0  -6  -5   -0.01    0.10
   0   6  -5   -0.02    0.06
   0  -6  -5   -0.06    0.06
   0   6   5   -0.03    0.05
  -1  -6  -5    1.69    0.27
  -1   6   5    1.90    0.31
   1  -6   5    2.03    0.23
   1  -6   5    2.23    0.30
  -1   6   5    2.37    0.16
  -1  -6  -5    2.12    0.29
  -1   6   5    2.15    0.16
   1  -6   5    2.17    0.33
   1   6  -5    1.96    0.25
   1   6  -5    1.82    0.21
   1   6   5    2.18    0.26
  -1  -6   5    1.91    0.27
   1   6   5    2.38    0.39
   1  -6  -5    2.59    0.21
   1  -6  -5    2.85    0.33
  -1  -6   5    2.67    0.39
  -1  -6   5    2.07    0.26
   1  -6  -5    2.75    0.39
  -2  -6  -5    7.53    0.55
   2   6  -5    8.10    0.44
  -2   6   5    8.00    0.29
   2   6  -5    7.73    0.42
   2  -6   5    7.67    0.46
   2  -6   5    8.18    0.41
   2  -6   5    7.47    0.56
  -2  -6  -5    8.73    0.43
   2   6   5    7.47    0.48
  -2  -6   5    8.07    0.42
   2  -6  -5    7.94    0.36
   2  -6  -5    8.70    0.45
   2  -6  -5    7.84    0.56
  -2  -6   5    8.60    0.56
  -2  -6   5    7.56    0.56
  -3   6   5    4.61    0.20
   3   6  -5    4.80    0.36
   3  -6   5    5.52    0.55
  -3   6   5    4.94    0.40
   3   6  -5    4.89    0.31
  -3  -6  -5    3.87    0.49
   3  -6   5    4.01    0.34
   3  -6   5    5.84    0.30
   3  -6  -5    4.14    0.20
   3  -6  -5    5.66    0.56
   3   6   5    4.47    0.46
  -3  -6   5    4.59    0.48
   3  -6  -5    4.48    0.21
  -3  -6   5    4.07    0.49
   3  -6  -5    4.45    0.29
   4  -6   5   73.96    2.35
  -4  -6  -5   79.62    2.84
   4   6  -5   77.40    2.56
   4   6  -5   77.07    2.40
  -4  -6   5   74.51    2.61
  -4  -6   5   75.56    2.78
   4   6   5   73.07    2.65
  -5  -6  -5    1.61    0.37
   5  -6   5    1.26    0.18
   5   6  -5    1.42    0.28
   5   6  -5    1.21    0.19
  -5  -6   5    1.73    0.40
   5   6   5    0.87    0.26
  -5  -6   5    1.60    0.28
   6  -6   5    6.82    0.39
   6   6  -5    6.98    0.40
   6   6  -5    6.45    0.53
  -6  -6  -5    7.72    0.87
   6   6   5    7.18    0.72
  -6  -6   5    7.76    0.86
  -7  -6  -5   14.92    1.08
   7  -6   5   14.93    0.66
   7   6  -5   13.38    0.84
   7   6   5   12.98    0.92
  -7  -6   5   13.13    1.03
   8   6  -5    1.39    0.34
  -8  -6  -5    1.81    0.50
   8   6   5    1.22    0.38
  -8  -6   5    2.73    0.57
   9   6  -5    0.92    0.34
  -9  -6   5    1.20    0.46
   9   6   5    0.65    0.33
   0  -7  -5    0.07    0.18
   0  -7   5   -0.01    0.13
   0  -7   5   -0.13    0.09
   0  -7   5   -0.06    0.09
   0  -7  -5    0.06    0.11
   0   7  -5    0.07    0.07
   0  -7  -5   -0.24    0.10
   0   7   5    0.00    0.06
   0   7   5    0.00    0.13
   1  -7   5   18.21    1.01
  -1  -7  -5   19.84    0.93
   1   7  -5   19.39    0.84
  -1   7   5   19.35    0.69
   1  -7   5   19.67    0.83
  -1   7   5   17.92    0.98
   1  -7   5   20.05    0.87
  -1  -7  -5   18.60    0.84
   1   7  -5   19.63    0.79
  -1  -7   5   18.79    1.01
   1   7   5   18.79    0.81
  -1  -7   5   19.47    0.84
   1  -7  -5   20.01    1.02
   1  -7  -5   19.87    0.88
   1   7   5   20.65    1.18
  -1  -7   5   18.63    0.92
   1  -7  -5   20.19    0.81
   2   7  -5    0.89    0.18
  -2  -7  -5    1.00    0.20
   2   7  -5    0.70    0.18
   2  -7   5    0.88    0.25
   2  -7   5    0.71    0.21
   2  -7   5    0.79    0.16
  -2   7   5    0.29    0.15
  -2  -7  -5    1.01    0.25
   2  -7  -5    0.96    0.16
  -2  -7   5    1.22    0.20
   2  -7  -5    1.06    0.24
   2  -7  -5    1.30    0.29
   2   7   5    0.90    0.20
  -2  -7   5    0.84    0.25
  -2  -7   5    0.66    0.21
  -3  -7  -5    5.20    0.26
   3   7  -5    4.80    0.35
   3  -7   5    5.27    0.41
   3  -7   5    4.84    0.32
  -3  -7  -5    5.11    0.58
   3   7  -5    5.21    0.39
   3   7   5    5.48    0.44
   3  -7  -5    4.80    0.37
  -3  -7   5    4.66    0.56
  -3  -7   5    5.93    0.59
   4   7  -5    4.21    0.32
   4  -7   5    3.87    0.27
  -4  -7  -5    3.86    0.56
   4   7  -5    3.90    0.42
  -4  -7   5    3.12    0.49
   4   7   5    4.32    0.51
  -4  -7   5    4.20    0.51
   5   7  -5    4.78    0.35
   5   7  -5    4.56    0.50
  -5  -7  -5    4.23    0.62
   5  -7   5    4.63    0.31
  -5  -7   5    4.18    0.60
   5   7   5    4.62    0.56
  -5  -7   5    4.58    0.50
   6  -7   5    1.60    0.21
  -6  -7  -5    1.27    0.40
   6   7  -5    2.35    0.38
   6   7  -5    1.77    0.27
  -6  -7   5    0.80    0.33
   6   7   5    0.92    0.28
  -7  -7  -5    0.61    0.31
   7   7  -5    0.36    0.21
   7   7   5    0.24    0.22
  -7  -7   5    0.52    0.28
  -8  -7  -5    0.79    0.37
   8   7  -5    0.62    0.26
  -8  -7   5    0.78    0.39
   8   7   5    0.68    0.30
   9   7  -5    1.83    0.42
   9   7   5    2.29    0.51
   0  -8  -5   -0.09    0.14
   0   8   5   -0.05    0.06
   0  -8   5   -0.02    0.09
   0  -8  -5   -0.18    0.09
   0   8  -5    0.00    0.07
   0  -8   5   -0.12    0.11
   0  -8   5   -0.18    0.14
   0   8   5    0.03    0.17
   0  -8  -5   -0.07    0.17
   1  -8   5    4.63    0.43
   1  -8   5    5.14    0.40
   1   8  -5    5.38    0.36
  -1  -8  -5    5.69    0.47
  -1   8   5    5.60    0.29
   1  -8   5    5.30    0.64
  -1  -8  -5    4.65    0.42
   1  -8  -5    3.60    0.51
   1  -8  -5    5.08    0.37
  -1  -8   5    5.67    0.64
  -1  -8   5    5.38    0.46
   1   8   5    6.11    0.39
   1  -8  -5    5.46    0.48
  -1  -8   5    5.26    0.41
   2  -8   5    4.24    0.33
   2  -8   5    3.37    0.41
  -2  -8  -5    4.22    0.53
   2   8  -5    3.65    0.39
   2   8  -5    4.30    0.33
  -2  -8  -5    3.53    0.33
  -2  -8   5    4.08    0.56
   2  -8  -5    4.58    0.49
   2   8   5    3.58    0.39
  -2  -8   5    4.27    0.52
  -2  -8   5    3.61    0.32
   3  -8   5    4.17    0.42
   3   8  -5    4.81    0.45
   3   8  -5    5.12    0.39
  -3  -8  -5    3.96    0.54
  -3  -8  -5    4.57    0.28
   3  -8   5    4.23    0.32
  -3  -8   5    4.21    0.56
   3  -8  -5    4.51    0.42
   3   8   5    4.24    0.47
  -3  -8   5    5.87    0.67
   4  -8   5    2.29    0.26
   4   8  -5    2.51    0.35
  -4  -8  -5    1.68    0.41
   4   8  -5    2.12    0.29
   4   8   5    2.08    0.38
  -4  -8   5    2.13    0.39
  -4  -8   5    1.86    0.41
   5  -8   5    6.50    0.39
  -5  -8  -5    5.90    0.75
   5   8  -5    6.47    0.53
   5   8  -5    6.59    0.44
   5   8   5    6.30    0.66
  -5  -8   5    7.92    0.88
  -5  -8   5    7.00    0.57
   6   8  -5    1.62    0.33
  -6  -8  -5    1.30    0.41
  -6  -8   5    1.94    0.46
   6   8   5    1.11    0.33
  -7  -8  -5    0.54    0.33
   7   8  -5    0.89    0.28
  -7  -8   5    0.62    0.36
   7   8   5    0.93    0.33
   8   8  -5   -0.06    0.19
   8   8   5    0.20    0.23
   9   8  -5    2.76    0.49
   9   8   5    2.25    0.54
   0  -9   5    0.01    0.12
   0   9  -5    0.04    0.08
   0   9   5   -0.11    0.05
   0  -9   5    0.04    0.13
   0  -9  -5   -0.08    0.17
   0  -9  -5   -0.03    0.16
   0  -9   5   -0.25    0.14
   0  -9  -5    0.11    0.13
   1  -9   5    4.26    0.42
   1   9  -5    4.83    0.35
   1  -9   5    4.58    0.47
  -1   9   5    4.31    0.27
  -1  -9  -5    4.08    0.41
  -1  -9  -5    3.42    0.47
  -1  -9   5    5.48    0.68
   1   9   5    4.10    0.34
  -1  -9   5    4.15    0.52
  -1  -9   5    4.34    0.39
   1  -9  -5    2.86    0.54
   1  -9  -5    4.83    0.55
   1  -9  -5    4.53    0.49
   2   9  -5    0.59    0.17
   2  -9   5    0.68    0.19
   2  -9   5    1.14    0.29
  -2  -9  -5    0.84    0.28
  -2  -9  -5    0.78    0.20
  -2  -9   5    0.68    0.25
  -2  -9   5    0.90    0.28
   2  -9  -5    0.72    0.28
   2   9   5    0.65    0.19
  -2  -9   5    0.55    0.18
   3   9  -5    1.43    0.26
  -3  -9  -5    1.37    0.36
   3  -9   5    2.34    0.30
  -3  -9  -5    1.99    0.21
   3   9  -5    2.02    0.31
   3  -9   5    2.02    0.36
  -3  -9   5    1.72    0.39
   3  -9  -5    1.36    0.32
   3   9   5    1.59    0.30
  -3  -9   5    1.80    0.39
   4   9  -5    0.78    0.21
   4  -9   5    0.86    0.18
  -4  -9  -5    0.36    0.27
   4   9  -5    0.31    0.16
  -4  -9   5    0.39    0.24
   4   9   5    0.45    0.21
  -4  -9   5    0.51    0.27
  -5  -9  -5    0.97    0.35
   5   9  -5    1.65    0.32
  -5  -9   5    1.57    0.35
  -5  -9   5    1.95    0.49
   5   9   5    1.19    0.32
   6   9  -5    0.68    0.25
  -6  -9  -5    0.43    0.30
   6   9   5    0.35    0.27
  -6  -9   5    0.60    0.35
   7   9  -5    0.50    0.25
  -7  -9  -5    1.06    0.43
  -7  -9   5    0.57    0.36
   7   9   5    0.53    0.29
   8   9  -5    3.84    0.57
   8   9   5    2.48    0.53
   0  10  -5    0.02    0.08
   0 -10   5    0.24    0.14
   0 -10  -5    0.02    0.16
   0 -10  -5    0.16    0.19
   0 -10  -5   -0.10    0.15
   0  10   5    0.04    0.09
   0 -10   5   -0.05    0.13
   0 -10   5    0.12    0.19
   1 -10   5    6.17    0.52
   1  10  -5    6.87    0.45
  -1  10   5    6.65    0.36
  -1 -10  -5    6.94    0.59
  -1 -10  -5    6.29    0.50
   1 -10   5    7.41    0.55
  -1 -10   5    7.76    0.76
  -1 -10   5    5.31    0.72
   1  10   5    6.79    0.45
   1 -10  -5    6.19    0.55
  -1 -10   5    6.66    0.50
   2 -10   5   -0.02    0.13
  -2 -10  -5    0.11    0.10
  -2 -10  -5   -0.03    0.16
   2  10  -5   -0.04    0.09
   2 -10   5    0.44    0.18
  -2 -10   5   -0.02    0.10
   2  10   5    0.06    0.13
  -2 -10   5    0.10    0.21
   2 -10  -5    0.03    0.21
  -2 -10   5    0.18    0.20
   3 -10   5    2.00    0.36
  -3 -10  -5    1.88    0.25
  -3 -10  -5    1.25    0.37
   3  10  -5    2.27    0.33
   3 -10   5    1.79    0.29
   3 -10  -5    2.06    0.40
  -3 -10   5    2.24    0.48
  -3 -10   5    1.06    0.34
   3  10   5    1.63    0.30
   4  10  -5    3.25    0.42
  -4 -10  -5    4.65    0.68
  -4 -10   5    4.12    0.66
   4  10   5    2.87    0.44
  -4 -10   5    2.99    0.50
   5  10  -5    3.17    0.44
  -5 -10  -5    5.27    0.77
   5  10   5    4.54    0.58
  -5 -10   5    3.53    0.63
  -6 -10  -5    1.45    0.48
   6  10  -5    1.97    0.39
   6  10   5    2.28    0.45
  -6 -10   5    1.75    0.49
   7  10  -5    0.39    0.24
   7  10   5    0.18    0.23
   0 -11   5    0.29    0.15
   0  11  -5    0.09    0.10
   0 -11   5   -0.01    0.16
   0  11   5   -0.03    0.08
   0 -11  -5    0.03    0.17
   1  11  -5    7.88    0.51
  -1 -11  -5    8.04    0.59
   1 -11   5    7.58    0.62
   1 -11   5    9.16    0.64
  -1 -11   5    7.85    0.57
   1 -11  -5    7.19    0.62
   1  11   5    6.70    0.47
  -1 -11   5    7.16    0.77
  -1 -11   5    8.48    0.95
   2  11  -5   13.63    0.74
   2 -11   5   15.23    0.86
  -2 -11  -5   14.60    0.98
  -2 -11  -5   14.47    0.77
   2 -11   5   15.17    0.88
  -2 -11   5   15.36    0.79
   2  11   5   16.18    0.81
  -2 -11   5   14.40    1.01
  -2 -11   5   16.39    1.12
   2 -11  -5   13.67    0.89
   3 -11   5    3.53    0.50
  -3 -11  -5    2.58    0.27
  -3 -11  -5    2.16    0.47
   3  11  -5    2.75    0.38
  -3 -11   5    1.79    0.46
   3 -11  -5    2.79    0.50
   3  11   5    2.14    0.36
  -3 -11   5    2.05    0.50
   4  11  -5    1.85    0.35
  -4 -11  -5    1.71    0.47
  -4 -11   5    1.48    0.45
   4  11   5    1.31    0.33
  -5 -11  -5    0.90    0.37
   5  11  -5    1.16    0.31
  -5 -11   5    1.28    0.45
   5  11   5    0.92    0.30
  -6 -11  -5    2.26    0.63
   6  11  -5    2.18    0.42
   6  11   5    2.11    0.44
   0 -12   5    0.16    0.19
   0 -12   5    0.49    0.19
   0 -12  -5    0.42    0.22
   0  12  -5   -0.06    0.09
  -1 -12  -5    1.89    0.35
   1 -12   5    2.83    0.43
   1 -12   5    1.83    0.38
   1  12  -5    1.91    0.30
  -1 -12   5    1.98    0.36
   1 -12  -5    1.87    0.41
  -1 -12   5    1.86    0.44
   1  12   5    1.99    0.30
   2  12  -5   -0.01    0.12
  -2 -12  -5    0.33    0.16
   2 -12   5    1.11    0.25
  -2 -12   5    0.42    0.18
  -2 -12   5    0.00    0.23
   2 -12  -5    0.67    0.28
  -2 -12   5    0.19    0.29
   2  12   5    0.14    0.15
  -3 -12  -5    0.13    0.23
  -3 -12  -5    0.13    0.12
   3  12  -5    0.11    0.14
   3 -12  -5    0.12    0.24
   3  12   5    0.08    0.16
  -3 -12   5    0.14    0.23
  -4 -12  -5   10.14    1.09
   4  12  -5   11.06    0.73
  -4 -12   5   12.26    1.06
   4  12   5   12.63    0.81
  -5 -12  -5   -0.11    0.25
   5  12  -5    0.63    0.25
   5  12   5    0.34    0.23
   0  13  -5    0.10    0.13
   0 -13  -5    0.29    0.17
   0 -13   5    0.50    0.18
   1 -13   5    1.87    0.35
   1  13  -5    1.04    0.26
  -1 -13  -5    1.23    0.30
   1 -13  -5    1.36    0.35
  -1 -13   5    1.23    0.30
  -1 -13   5    0.89    0.37
  -2 -13  -5    1.16    0.27
   2  13  -5    1.04    0.27
  -2 -13   5    1.75    0.32
   2  13   5    1.48    0.29
   2 -13  -5    1.89    0.43
  -2 -13   5    1.42    0.45
   3  13  -5    5.32    0.56
   3 -13   5    8.14    0.62
   3 -13  -5    5.08    0.67
   3  13   5    5.52    0.58
  -3 -13   5    3.70    0.70
   4  13  -5    0.34    0.21
   4  13   5    0.32    0.25
   0 -14   5    0.55    0.28
   0 -14  -5    0.54    0.33
   1  14  -5    0.56    0.22
  -1 -14  -5    0.76    0.26
   1 -14   5    1.38    0.35
  -1 -14   5    0.98    0.29
   1 -14  -5    0.90    0.35
   0   0   6  438.87   14.49
  -1   0  -6   -0.26    0.03
   1   0  -6   -0.23    0.02
   1   0   6   -0.19    0.04
   1   0  -6   -0.25    0.02
   1   0  -6   -0.28    0.03
   1   0   6   -0.20    0.04
  -1   0  -6   -0.18    0.05
  -1   0  -6   -0.17    0.04
  -1   0   6   -0.20    0.03
  -2   0   6   43.47    1.35
   2   0  -6   41.82    1.39
   2   0   6   43.24    1.39
   2   0   6   41.95    1.25
   2   0  -6   41.89    1.28
   2   0  -6   40.58    1.30
   3   0  -6    0.08    0.05
   3   0  -6    0.06    0.08
  -3   0   6    0.07    0.07
  -3   0  -6   -0.14    0.05
   3   0   6   -0.05    0.05
   4   0  -6   60.52    2.05
  -4   0  -6   64.63    2.19
  -4   0   6   58.07    2.05
   4   0   6   61.69    2.06
   4   0  -6   61.13    1.95
  -5   0   6   -0.01    0.09
   5   0  -6    0.02    0.09
   5   0  -6   -0.06    0.06
  -5   0  -6    0.13    0.15
   5   0   6   -0.03    0.08
   6   0  -6    8.05    0.53
  -6   0  -6    7.19    0.60
   6   0  -6    7.61    0.47
  -6   0   6    8.74    0.60
   6   0   6    8.24    0.55
  -7   0   6   -0.13    0.11
  -7   0  -6   -0.03    0.14
   7   0  -6    0.12    0.11
   7   0  -6   -0.01    0.10
   7   0   6   -0.03    0.10
  -8   0  -6    1.38    0.37
   8   0  -6    1.27    0.28
   8   0  -6    1.31    0.30
  -8   0   6    1.48    0.35
   8   0   6    1.14    0.28
   9   0   6   -0.07    0.16
  -9   0  -6   -0.04    0.18
   9   0   6    0.03    0.16
  -9   0   6    0.04    0.20
   9   0  -6    0.02    0.14
 -10   0  -6    1.34    0.43
  10   0   6    0.71    0.27
  10   0   6    0.99    0.36
  10   0  -6    1.26    0.32
   0  -1   6   93.66    2.74
   0  -1  -6   89.23    2.74
   0   1  -6   91.53    2.75
   0   1   6   92.09    2.73
   0  -1  -6   95.16    2.76
   0  -1   6   94.09    2.78
   0   1  -6   94.13    2.74
  -1  -1  -6   85.83    2.53
   1   1  -6   85.39    2.57
   1   1  -6   85.12    2.52
  -1  -1  -6   87.31    2.65
  -1  -1  -6   87.26    2.49
  -1  -1  -6   82.88    2.60
   1  -1   6   85.52    2.55
   1   1  -6   85.64    2.54
   1  -1   6   83.16    2.55
  -1  -1  -6   86.28    2.53
  -1   1   6   85.85    2.52
  -1   1  -6   86.12    2.51
   1  -1  -6   85.84    2.48
   1  -1  -6   87.97    2.60
  -1  -1   6   85.36    2.56
   1   1   6   84.55    2.58
   1   1   6   85.19    2.65
  -1   1  -6   83.74    2.52
  -1   1  -6   87.10    2.55
   2   1  -6   45.16    1.38
  -2  -1  -6   44.27    1.55
   2   1  -6   40.21    1.43
  -2   1   6   45.13    1.38
   2  -1   6   44.81    1.31
   2  -1   6   43.58    1.43
   2  -1  -6   44.56    1.33
  -2  -1   6   46.19    1.46
   2  -1  -6   45.23    1.31
   2  -1  -6   44.48    1.48
   2   1   6   44.55    1.48
   2   1   6   44.42    1.35
  -3   1   6  127.07    3.74
   3   1  -6  125.45    3.72
   3  -1   6  127.79    3.78
  -3  -1  -6  127.38    3.94
   3   1  -6  120.00    3.77
  -3   1   6  123.96    3.69
  -3  -1   6  127.72    3.74
   3  -1  -6  124.10    3.68
   3   1   6  125.72    3.84
   3  -1  -6  121.92    3.82
   3  -1  -6  121.00    3.65
  -3  -1   6  122.03    3.83
   4  -1   6    2.53    0.27
  -4  -1  -6    2.39    0.35
  -4   1   6    2.37    0.27
   4   1  -6    2.59    0.28
   4   1  -6    2.22    0.24
   4  -1  -6    2.72    0.32
  -4  -1   6    3.00    0.34
   4  -1  -6    2.43    0.19
   4   1   6    2.51    0.32
  -4  -1   6    2.37    0.14
   5   1  -6   28.36    1.10
  -5   1   6   30.06    1.17
  -5  -1  -6   31.91    1.35
   5  -1   6   27.85    1.14
   5   1  -6   29.66    1.15
  -5  -1   6   28.20    1.23
   5   1   6   28.99    1.21
   5  -1  -6   26.79    1.04
   5  -1  -6   28.82    1.19
  -5   1  -6   31.33    1.30
  -6   1   6    0.88    0.22
   6   1  -6    0.53    0.17
   6   1  -6    0.53    0.17
   6  -1   6    0.56    0.17
  -6  -1  -6    0.57    0.23
   6  -1  -6    0.44    0.17
   6  -1  -6    0.54    0.15
   6   1   6    0.47    0.17
  -6  -1   6    0.64    0.21
  -6   1  -6    0.66    0.23
   7  -1   6    3.76    0.44
   7   1  -6    4.29    0.46
   7   1  -6    3.61    0.44
  -7  -1  -6    2.87    0.49
  -7   1   6    3.75    0.47
   7   1   6    3.82    0.38
   7  -1  -6    3.94    0.41
  -7   1  -6    3.39    0.50
   7  -1  -6    4.30    0.49
  -7  -1   6    3.65    0.54
   7   1   6    3.58    0.49
   8   1  -6    1.07    0.25
  -8   1   6    1.22    0.32
   8  -1   6    0.78    0.23
  -8  -1  -6    0.78    0.30
   8   1  -6    0.66    0.23
   8   1   6    0.72    0.25
   8  -1  -6    0.81    0.26
  -8  -1   6    0.80    0.29
   8  -1  -6    0.71    0.24
   8   1   6    0.76    0.27
   8  -1  -6    0.88    0.23
   9   1  -6    3.58    0.47
  -9  -1  -6    3.29    0.59
   9  -1   6    3.11    0.46
   9   1  -6    2.98    0.45
   9  -1  -6    3.00    0.49
   9   1   6    3.86    0.55
   9   1   6    4.19    0.63
  -9  -1   6    3.50    0.58
  10  -1   6    0.84    0.34
  10   1  -6    0.26    0.20
  10  -1   6    0.47    0.22
 -10  -1  -6    0.24    0.28
  10  -1  -6    0.49    0.25
  10   1   6    0.43    0.27
  10   1   6    0.67    0.32
   0   2   6   36.99    1.17
   0  -2   6   35.97    1.14
   0  -2   6   36.43    1.17
   0  -2  -6   34.74    1.14
   0  -2  -6   35.30    1.15
   0   2   6   34.96    1.12
   0  -2  -6   36.79    1.14
   1   2  -6  173.98    5.10
   1  -2   6  180.56    5.13
   1  -2   6  167.51    5.10
  -1  -2  -6  177.80    5.05
  -1  -2  -6  181.00    5.12
  -1   2   6  152.43    5.39
  -1   2   6  177.88    5.06
  -1  -2  -6  179.18    5.23
   1  -2  -6  180.53    5.19
  -1   2  -6  178.28    5.15
   1   2   6  172.66    5.17
  -1   2  -6  178.37    5.12
  -1  -2   6  178.16    5.16
   1  -2  -6  174.88    5.05
   2   2  -6   48.08    1.58
   2   2  -6   49.79    1.57
  -2  -2  -6   51.02    1.74
   2  -2   6   50.64    1.57
  -2   2   6   51.15    1.64
  -2   2   6   50.75    1.48
   2  -2   6   50.81    1.51
   2   2   6   48.13    1.65
  -2  -2   6   50.10    1.66
   2  -2  -6   47.79    1.44
  -3  -2  -6    2.42    0.32
   3   2  -6    1.90    0.21
   3   2  -6    2.68    0.21
   3  -2   6    2.24    0.19
  -3   2   6    2.22    0.18
  -3   2   6    1.89    0.15
  -3  -2   6    2.40    0.29
   3  -2  -6    2.28    0.13
   3   2   6    2.31    0.29
   3  -2  -6    2.13    0.12
  -3  -2   6    2.28    0.24
   4  -2   6   14.48    0.64
  -4   2   6   13.78    0.60
   4   2  -6   15.33    0.65
   4   2  -6   14.44    0.64
  -4  -2  -6   14.63    0.81
   4  -2  -6   15.28    0.58
   4   2   6   15.19    0.52
   4   2   6   14.47    0.73
   4  -2  -6   14.50    0.55
  -4  -2   6   14.70    0.76
   4  -2  -6   13.58    0.70
  -4  -2   6   15.03    0.59
   5   2  -6    4.05    0.32
  -5   2   6    4.12    0.32
  -5  -2  -6    4.15    0.52
   5  -2   6    3.98    0.31
   5   2  -6    4.02    0.39
   5   2   6    4.32    0.24
   5  -2  -6    3.73    0.42
   5  -2  -6    4.36    0.28
   5   2   6    4.67    0.48
  -5  -2   6    4.99    0.53
  -6   2   6    7.55    0.50
   6  -2   6    8.07    0.50
   6   2  -6    8.42    0.53
  -6  -2  -6    8.03    0.68
   6   2  -6    7.29    0.48
  -6  -2   6    7.86    0.63
   6  -2  -6    8.93    0.47
   6  -2  -6    8.87    0.59
   6   2   6    8.45    0.60
   6   2   6    7.75    0.39
   6   2   6    7.51    0.73
   6  -2  -6    7.89    0.46
  -7  -2  -6    1.05    0.35
   7  -2   6    1.76    0.30
  -7   2   6    1.74    0.31
   7   2  -6    1.70    0.29
   7   2  -6    1.90    0.31
   7  -2  -6    1.24    0.27
   7  -2  -6    1.77    0.35
   7   2   6    1.65    0.35
  -7  -2   6    1.04    0.31
   7   2   6    1.04    0.30
   7  -2  -6    1.47    0.25
   8   2  -6    0.55    0.23
   8  -2   6    0.50    0.18
  -8  -2  -6    0.40    0.25
   8   2  -6    0.62    0.20
   8  -2  -6    0.26    0.21
   8   2   6    0.70    0.27
  -8  -2   6    0.85    0.33
   8   2   6    0.44    0.23
   9  -2   6    2.93    0.42
   9   2  -6    3.16    0.47
   9   2  -6    3.04    0.43
  -9  -2  -6    2.97    0.60
   9  -2  -6    3.33    0.51
   9   2   6    3.65    0.56
   9   2   6    3.21    0.57
  -9  -2   6    2.79    0.55
 -10  -2  -6    0.77    0.37
  10   2  -6    0.79    0.28
  10  -2   6    0.49    0.20
  10  -2   6    0.17    0.25
  10  -2  -6    0.51    0.26
 -10  -2   6    0.07    0.25
  10   2   6    0.50    0.34
  10   2   6    0.46    0.28
   0  -3  -6    4.91    0.29
   0   3  -6    5.12    0.26
   0   3   6    5.26    0.27
   0  -3   6    4.95    0.28
   0  -3   6    5.99    0.31
   0   3   6    5.32    0.29
   0   3  -6    4.83    0.28
   0   3   6    5.24    0.37
   0  -3  -6    5.68    0.30
   1  -3   6    8.24    0.38
  -1  -3  -6    8.52    0.45
  -1  -3  -6    8.79    0.39
  -1   3   6    7.89    0.28
   1   3  -6    8.29    0.36
  -1   3   6    8.90    0.47
  -1   3   6    7.27    0.27
   1   3  -6    8.01    0.36
  -1  -3  -6    8.15    0.31
   1  -3   6    8.28    0.35
  -1   3   6    8.08    0.30
  -1   3  -6    8.54    0.41
  -1   3  -6    8.62    0.35
  -1  -3   6    8.27    0.41
   1   3   6    8.32    0.41
  -1  -3   6    8.04    0.37
   2   3  -6   74.77    2.29
  -2   3   6   75.58    2.39
   2  -3   6   71.29    2.25
  -2  -3  -6   76.85    2.48
  -2  -3  -6   73.90    2.18
   2   3  -6   75.31    2.28
  -2  -3  -6   75.67    2.18
   2  -3   6   74.52    2.25
  -2  -3   6   75.17    2.40
   2   3   6   69.40    2.39
  -2  -3   6   72.03    2.42
   3   3  -6    5.17    0.32
   3  -3   6    4.70    0.20
  -3  -3  -6    5.24    0.42
   3   3  -6    5.44    0.30
  -3   3   6    4.97    0.31
   3  -3   6    4.96    0.28
   3   3   6    5.41    0.40
   3  -3  -6    5.81    0.17
  -3  -3   6    5.03    0.36
  -3  -3   6    5.03    0.39
   3  -3  -6    4.82    0.18
   4   3  -6   14.50    0.63
   4   3  -6   14.06    0.66
  -4   3   6   15.21    0.54
  -4   3   6   15.12    0.55
  -4  -3  -6   13.55    0.81
   4  -3   6   16.08    0.64
  -4  -3   6   15.43    0.65
   4   3   6   14.94    0.78
  -4  -3   6   15.15    0.80
   4  -3  -6   15.12    0.54
   4  -3  -6   14.19    0.53
   4  -3  -6   13.54    0.51
   5  -3   6    5.83    0.37
   5   3  -6    4.91    0.35
   5   3  -6    5.22    0.39
  -5   3   6    6.08    0.34
  -5  -3  -6    5.78    0.63
   5   3   6    6.31    0.62
   5  -3  -6    5.82    0.30
  -5  -3   6    6.13    0.52
  -5  -3   6    6.05    0.30
   5   3   6    5.44    0.24
   5  -3  -6    5.84    0.32
   6   3  -6    2.07    0.28
  -6  -3  -6    2.19    0.44
  -6   3   6    2.46    0.29
   6   3  -6    2.57    0.35
   6  -3   6    2.96    0.34
   6   3   6    2.33    0.41
  -6  -3   6    2.74    0.45
   6   3   6    2.30    0.38
   6  -3  -6    2.28    0.24
  -7  -3  -6    2.15    0.46
   7   3  -6    2.60    0.33
   7   3  -6    2.10    0.34
   7  -3   6    2.65    0.34
  -7  -3   6    2.14    0.45
   7   3   6    2.86    0.46
   7  -3  -6    3.07    0.45
   7   3   6    2.23    0.42
   8   3  -6    4.19    0.51
  -8  -3  -6    3.10    0.57
   8   3  -6    4.64    0.46
   8  -3   6    3.26    0.40
   8  -3  -6    3.62    0.53
  -8  -3   6    3.61    0.60
   8   3   6    4.94    0.63
   8   3   6    3.83    0.60
   9  -3   6    2.15    0.34
   9   3  -6    1.84    0.31
  -9  -3  -6    2.33    0.56
   9   3  -6    2.89    0.45
   9   3   6    2.06    0.45
   9  -3  -6    2.40    0.45
  -9  -3   6    2.48    0.55
   9   3   6    1.76    0.45
  10   3  -6    0.80    0.31
  10  -3  -6    1.45    0.38
  10   3   6    1.57    0.44
 -10  -3   6    2.04    0.53
   0   4   6    2.62    0.34
   0   4  -6    1.88    0.23
   0   4   6    1.90    0.16
   0  -4  -6    2.25    0.22
   0  -4  -6    2.26    0.24
   0   4  -6    2.04    0.16
   0  -4   6    2.02    0.20
   0  -4   6    2.35    0.20
   0   4   6    1.98    0.21
  -1   4   6   62.91    1.83
   1   4  -6   60.11    1.93
  -1   4   6   62.20    2.10
   1  -4   6   60.61    1.91
   1   4  -6   59.93    1.92
  -1  -4  -6   62.97    1.97
  -1   4   6   63.09    1.82
   1  -4   6   61.84    1.96
  -1  -4  -6   59.58    2.04
  -1  -4   6   61.69    2.01
  -1   4  -6   60.74    2.00
   1  -4  -6   62.50    1.92
  -1   4  -6   63.74    1.91
  -1  -4   6   63.29    1.96
   1  -4  -6   59.15    1.85
   1   4   6   59.22    1.98
   1   4   6   61.27    2.12
  -1  -4   6   59.97    2.12
   2  -4   6   13.09    0.55
   2   4  -6   13.26    0.56
  -2  -4  -6   13.02    0.50
  -2   4   6   13.25    0.65
   2   4  -6   12.88    0.53
  -2  -4  -6   12.40    0.68
   2  -4   6   13.01    0.52
   2   4   6   13.97    0.71
  -2  -4   6   13.60    0.66
   2   4   6   13.19    0.64
  -2  -4   6   14.19    0.70
  -3  -4  -6   24.65    1.09
   3  -4   6   23.34    0.82
   3   4  -6   19.72    0.81
   3   4  -6   23.74    0.90
  -3   4   6   23.68    0.92
   3   4   6   23.16    1.00
  -3  -4   6   21.88    1.01
  -3  -4   6   22.82    0.97
   4   4  -6   17.99    0.72
  -4  -4  -6   18.08    0.97
  -4   4   6   18.46    0.71
   4   4  -6   18.92    0.81
   4  -4   6   19.47    0.72
   4  -4  -6   17.64    0.55
   4  -4  -6   18.69    0.59
  -4  -4   6   17.46    0.80
   4   4   6   16.89    0.89
  -4  -4   6   18.73    0.95
   4  -4  -6   17.32    0.61
   5  -4   6    1.76    0.22
  -5  -4  -6    2.30    0.42
   5   4  -6    1.52    0.26
   5   4  -6    1.85    0.23
   5  -4  -6    2.01    0.13
  -5  -4   6    2.52    0.27
  -5  -4   6    1.66    0.35
   5   4   6    1.80    0.34
   6  -4   6    7.37    0.44
  -6  -4  -6    5.58    0.70
   6   4  -6    7.42    0.53
   6   4  -6    7.23    0.43
  -6  -4   6    7.31    0.78
   6   4   6    6.69    0.69
   7   4  -6    2.81    0.33
   7   4  -6    2.61    0.40
   7  -4   6    2.75    0.32
  -7  -4  -6    2.32    0.48
   7   4   6    2.89    0.49
  -7  -4   6    2.68    0.50
   8   4  -6    0.84    0.19
   8   4  -6    1.10    0.29
   8  -4   6    0.86    0.22
  -8  -4  -6    0.78    0.35
   8   4   6    0.50    0.29
  -8  -4   6    0.85    0.34
   8  -4  -6    0.61    0.28
   8   4   6    0.58    0.27
   9   4  -6    3.58    0.51
   9  -4   6    2.59    0.35
  -9  -4  -6    3.62    0.66
   9   4   6    3.49    0.58
   9  -4  -6    3.40    0.55
  -9  -4   6    3.43    0.66
   9   4   6    4.09    0.63
  10   4  -6    0.33    0.24
 -10  -4   6    0.32    0.30
  10  -4  -6   -0.06    0.18
  10   4   6   -0.03    0.28
   0  -5  -6   25.07    0.94
   0  -5  -6   23.31    0.94
   0  -5   6   23.82    1.08
   0   5  -6   24.29    0.94
   0   5   6   25.01    0.87
   0  -5   6   23.68    0.93
   0   5  -6   25.05    0.86
   0  -5   6   25.03    0.95
   0   5   6   24.59    1.08
  -1  -5  -6    2.86    0.32
   1  -5   6    2.83    0.25
  -1   5   6    3.27    0.17
  -1  -5  -6    2.72    0.27
   1   5  -6    2.86    0.23
   1  -5   6    2.85    0.22
  -1   5   6    3.00    0.16
  -1   5   6    4.21    0.45
   1   5  -6    2.87    0.22
   1   5   6    3.15    0.25
   1  -5  -6    2.97    0.20
  -1  -5   6    2.75    0.24
   1  -5  -6    3.02    0.26
   1   5   6    3.32    0.39
  -1   5  -6    3.28    0.24
  -1  -5   6    2.87    0.31
  -1  -5   6    3.42    0.41
   2  -5   6   42.56    1.33
  -2  -5  -6   40.98    1.33
   2   5  -6   39.42    1.34
   2  -5   6   39.43    1.37
   2   5  -6   40.49    1.38
  -2  -5  -6   37.37    1.52
  -2   5   6   39.09    1.50
  -2  -5   6   40.16    1.56
  -2  -5   6   41.76    1.53
   2  -5  -6   39.32    1.32
   2   5   6   38.01    1.45
   3   5  -6   13.45    0.57
   3  -5   6   13.34    0.54
   3   5  -6   13.73    0.63
  -3  -5  -6   12.31    0.76
  -3   5   6   13.26    0.67
   3  -5   6   12.49    0.57
   3  -5  -6   13.80    0.71
   3   5   6   12.32    0.69
  -3  -5   6   14.01    0.74
  -3  -5   6   12.75    0.74
  -4  -5  -6    8.94    0.67
  -4   5   6    9.16    0.49
   4   5  -6    9.15    0.44
   4   5  -6    8.87    0.53
   4   5   6    8.87    0.60
  -4  -5   6    8.06    0.62
  -4  -5   6    8.13    0.54
   5  -5   6   25.50    0.94
   5   5  -6   26.65    1.10
   5   5  -6   24.30    0.94
  -5  -5  -6   23.95    1.28
  -5  -5   6   24.48    1.03
  -5  -5   6   25.13    1.28
   5   5   6   25.03    1.21
   6  -5   6   17.22    0.75
   6   5  -6   18.61    0.78
   6   5  -6   18.93    0.94
  -6  -5  -6   19.15    1.16
   6   5   6   18.11    1.04
  -6  -5   6   18.05    1.11
   7   5  -6    6.09    0.40
   7   5  -6    5.24    0.56
  -7  -5  -6    5.74    0.76
   7  -5   6    5.82    0.39
   7   5   6    5.44    0.68
  -7  -5   6    5.38    0.75
  -8  -5  -6    7.47    0.93
   8  -5   6    7.80    0.49
   8   5  -6    7.59    0.62
   8   5   6    7.48    0.81
  -8  -5   6    7.15    0.91
   8   5   6    8.13    0.87
  -9  -5  -6    1.39    0.45
   9   5  -6    1.89    0.40
   9  -5  -6    1.79    0.44
   9   5   6    1.83    0.48
   9   5   6    1.41    0.41
  -9  -5   6    1.38    0.45
  10   5  -6    0.45    0.28
  10   5   6    0.12    0.29
  10  -5  -6    0.50    0.32
   0   6   6   36.91    1.24
   0  -6   6   36.96    1.34
   0  -6  -6   37.94    1.35
   0  -6   6   37.30    1.53
   0  -6  -6   36.35    1.35
   0   6   6   37.25    1.52
   0  -6   6   36.55    1.34
   0   6  -6   37.38    1.35
   0   6  -6   35.60    1.24
   1  -6   6   24.36    1.12
  -1  -6  -6   22.55    0.93
  -1   6   6   24.04    0.78
  -1   6   6   23.70    1.09
   1  -6   6   23.11    0.90
   1  -6   6   24.29    0.95
  -1  -6  -6   24.57    1.03
  -1   6   6   23.38    0.78
   1   6  -6   22.40    0.87
   1   6  -6   22.75    0.91
   1  -6  -6   23.85    0.87
  -1  -6   6   23.48    0.93
   1   6   6   22.97    0.92
  -1  -6   6   22.34    0.99
   1  -6  -6   23.75    0.94
  -1  -6   6   21.68    1.09
   1   6   6   22.80    1.11
  -2  -6  -6   32.20    1.33
   2  -6   6   30.89    1.10
   2   6  -6   33.62    1.17
   2  -6   6   30.28    1.16
  -2   6   6   28.90    0.93
   2   6  -6   30.47    1.12
  -2  -6  -6   31.28    1.11
   2  -6   6   32.36    1.36
   2   6   6   31.32    1.22
   2  -6  -6   31.77    1.13
  -2  -6   6   31.72    1.36
   2  -6  -6   31.84    1.33
  -2  -6   6   30.46    1.11
   2  -6  -6   31.32    1.01
  -2  -6   6   30.97    1.30
  -3   6   6   13.61    0.73
   3   6  -6   13.42    0.59
   3  -6   6   12.44    0.62
   3   6  -6   14.39    0.66
   3  -6   6   14.59    0.80
  -3  -6  -6   12.03    0.78
   3  -6   6   13.63    0.56
  -3  -6   6   12.83    0.76
   3   6   6   12.17    0.71
   3  -6  -6   12.63    0.74
  -3  -6   6   12.53    0.77
   3  -6  -6   13.05    0.57
   4  -6   6   29.12    1.03
   4   6  -6   30.61    1.07
   4   6  -6   28.84    1.18
  -4  -6  -6   29.31    1.40
  -4   6   6   28.00    1.15
   4   6   6   28.39    1.29
  -4  -6   6   26.90    1.34
  -4  -6   6   29.97    1.27
   5  -6   6    1.23    0.18
   5   6  -6    1.12    0.19
   5   6  -6    0.86    0.23
  -5  -6  -6    1.45    0.37
  -5  -6   6    1.02    0.23
  -5  -6   6    1.21    0.34
   5   6   6    0.87    0.26
  -6  -6  -6    3.32    0.56
   6   6  -6    3.58    0.44
   6  -6   6    3.07    0.30
   6   6  -6    3.41    0.33
  -6  -6   6    2.89    0.53
   6   6   6    3.06    0.51
   7   6  -6    2.81    0.32
   7  -6   6    2.83    0.31
   7   6  -6    2.09    0.39
  -7  -6  -6    2.62    0.53
   7   6   6    2.17    0.47
  -7  -6   6    2.07    0.49
  -8  -6  -6    0.45    0.31
   8   6  -6    1.53    0.35
   8   6   6    1.37    0.39
  -8  -6   6    0.91    0.38
   9   6  -6    0.38    0.25
  -9  -6   6    0.53    0.30
   9  -6  -6    1.00    0.36
   9   6   6    1.06    0.40
   0  -7   6   41.71    1.51
   0   7   6   40.32    1.71
   0  -7  -6   40.96    1.52
   0   7  -6   44.75    1.42
   0  -7   6   39.77    1.52
   0  -7   6   39.15    1.71
   0  -7  -6   40.36    1.51
   0   7   6   41.64    1.39
  -1   7   6    3.57    0.21
   1  -7   6    3.57    0.34
  -1  -7  -6    3.32    0.34
   1  -7   6    3.77    0.30
  -1   7   6    3.52    0.47
   1  -7   6    3.99    0.51
   1   7  -6    3.80    0.38
  -1  -7  -6    3.57    0.42
   1   7  -6    3.11    0.26
  -1  -7   6    3.43    0.31
  -1  -7   6    3.01    0.38
   1  -7  -6    3.30    0.27
  -1  -7   6    3.47    0.48
   1  -7  -6    3.60    0.46
   1  -7  -6    3.10    0.37
   1   7   6    3.74    0.30
  -2  -7  -6    4.04    0.49
  -2  -7  -6    3.59    0.31
   2   7  -6    4.13    0.33
  -2   7   6    2.97    0.43
   2  -7   6    3.68    0.47
   2  -7   6    3.88    0.36
   2   7  -6    4.37    0.33
   2  -7   6    3.87    0.29
   2  -7  -6    4.41    0.26
   2   7   6    4.22    0.42
   2  -7  -6    3.96    0.36
  -2  -7   6    4.06    0.48
   2  -7  -6    3.42    0.45
  -2  -7   6    4.24    0.52
  -2  -7   6    4.23    0.31
   3   7  -6   10.30    0.56
  -3  -7  -6    8.80    0.67
   3  -7   6    9.11    0.47
  -3  -7  -6    9.31    0.39
   3  -7   6    9.13    0.55
   3   7  -6    9.18    0.51
   3   7   6    9.45    0.60
  -3  -7   6    8.70    0.66
  -3  -7   6    9.83    0.68
   3  -7  -6    9.44    0.51
   4  -7   6    9.41    0.45
   4   7  -6    8.24    0.47
  -4  -7  -6    7.64    0.81
   4   7  -6    8.83    0.56
  -4  -7   6    7.62    0.66
  -4  -7   6    7.20    0.59
   4   7   6    8.34    0.61
   5   7  -6   16.67    0.73
  -5  -7  -6   17.53    1.09
   5   7  -6   16.88    0.86
   5  -7   6   16.86    0.70
  -5  -7   6   16.47    1.06
   5   7   6   16.67    0.96
  -5  -7   6   15.56    0.87
   6   7  -6    0.72    0.23
   6   7  -6    1.19    0.21
   6  -7   6    0.88    0.17
  -6  -7  -6    1.14    0.37
  -6  -7   6    0.75    0.31
  -6  -7   6    0.89    0.22
   6   7   6    1.03    0.31
  -7  -7  -6    1.81    0.48
   7   7  -6    2.67    0.43
  -7  -7   6    2.52    0.54
   7   7   6    1.77    0.41
  -8  -7  -6   -0.08    0.22
   8   7  -6   -0.03    0.17
  -8  -7   6    0.39    0.29
   8   7   6    0.10    0.23
   9   7  -6    0.75    0.29
   9   7   6    0.39    0.31
   0  -8   6   16.02    0.98
   0   8   6   16.56    0.68
   0  -8  -6   15.95    0.80
   0   8  -6   16.78    0.70
   0  -8   6   16.19    0.80
   0  -8  -6   15.63    0.82
   0  -8   6   16.21    0.82
   1  -8   6    1.07    0.25
   1   8  -6    1.45    0.22
  -1  -8  -6    1.04    0.26
   1  -8   6    1.36    0.24
  -1  -8  -6    1.03    0.25
  -1   8   6    1.40    0.16
   1  -8   6    1.01    0.30
   1   8   6    1.17    0.21
   1  -8  -6    1.21    0.21
   1  -8  -6    1.87    0.35
   1  -8  -6    1.52    0.35
  -1  -8   6    1.05    0.25
  -1  -8   6    1.34    0.35
  -1  -8   6    1.14    0.24
  -2  -8  -6    6.91    0.56
   2   8  -6    7.36    0.45
   2  -8   6    6.27    0.49
   2   8  -6    7.10    0.48
   2  -8   6    6.79    0.44
  -2  -8  -6    6.34    0.43
  -2  -8   6    6.42    0.42
  -2  -8   6    6.69    0.57
   2   8   6    6.91    0.47
  -2  -8   6    5.92    0.65
   2  -8  -6    6.78    0.52
   3  -8   6    5.47    0.46
  -3  -8  -6    5.80    0.32
   3  -8   6    5.99    0.39
   3   8  -6    5.06    0.40
   3   8  -6    5.77    0.42
  -3  -8  -6    5.88    0.69
  -3  -8   6    6.22    0.66
   3  -8  -6    6.19    0.47
   3   8   6    4.73    0.50
  -3  -8   6    6.43    0.71
   4   8  -6   11.81    0.67
   4  -8   6   11.03    0.56
  -4  -8  -6   11.44    0.85
   4   8  -6   11.83    0.62
   4   8   6   10.61    0.72
  -4  -8   6   12.38    0.80
  -4  -8   6   10.92    0.84
   5  -8   6    6.55    0.41
  -5  -8  -6    7.36    0.83
   5   8  -6    6.18    0.43
   5   8  -6    6.66    0.52
   5   8   6    7.71    0.76
  -5  -8   6    6.29    0.77
  -5  -8   6    6.79    0.57
  -6  -8  -6   -0.10    0.18
   6   8  -6   -0.01    0.14
  -6  -8   6    0.06    0.20
   6   8   6    0.28    0.20
   7   8  -6    0.11    0.20
  -7  -8  -6    0.39    0.29
  -7  -8   6    0.55    0.31
   7   8   6    0.20    0.26
   8   8  -6    0.22    0.21
   8   8   6    0.02    0.21
   0  -9  -6    4.58    0.48
   0  -9   6    4.27    0.62
   0  -9   6    4.08    0.40
   0   9  -6    4.23    0.31
   0  -9   6    3.24    0.43
   0  -9  -6    3.77    0.47
   0   9   6    3.50    0.28
   1  -9   6    1.65    0.31
  -1  -9  -6    1.39    0.29
  -1  -9  -6    1.80    0.35
  -1   9   6    1.36    0.17
   1  -9   6    1.58    0.28
   1   9  -6    1.56    0.23
  -1  -9   6    1.70    0.30
   1   9   6    1.59    0.24
  -1  -9   6    1.55    0.32
   1  -9  -6    1.57    0.35
  -1  -9   6    0.81    0.30
  -2  -9  -6   11.06    0.61
   2  -9   6   10.72    0.62
   2   9  -6   10.45    0.58
   2  -9   6   11.43    0.69
  -2  -9  -6    9.76    0.74
   2  -9  -6    9.71    0.69
   2   9   6   10.54    0.62
  -2  -9   6   10.18    0.75
  -2  -9   6   11.30    0.61
  -2  -9   6   11.37    0.84
  -3  -9  -6    0.92    0.32
   3  -9   6    2.13    0.36
   3  -9   6    2.09    0.28
   3   9  -6    1.89    0.32
  -3  -9  -6    2.05    0.24
   3   9  -6    1.96    0.30
  -3  -9   6    1.73    0.39
   3   9   6    2.82    0.39
   3  -9  -6    1.96    0.36
  -3  -9   6    1.43    0.38
   4   9  -6    7.76    0.51
   4  -9   6    7.88    0.48
   4   9  -6    8.03    0.55
  -4  -9  -6    6.96    0.79
  -4  -9   6    6.95    0.82
  -4  -9   6    7.78    0.79
   4   9   6    7.28    0.59
   5   9  -6    0.30    0.17
  -5  -9  -6    0.17    0.24
  -5  -9   6   -0.05    0.13
  -5  -9   6    0.29    0.25
   5   9   6    0.01    0.15
   6   9  -6    0.53    0.21
  -6  -9  -6    0.41    0.32
  -6  -9   6    0.28    0.28
   6   9   6    0.79    0.31
   7   9  -6    0.29    0.21
  -7  -9  -6   -0.04    0.27
  -7  -9   6    0.24    0.26
   7   9   6    0.23    0.24
   8   9  -6    1.04    0.35
   8   9   6    0.89    0.36
   0 -10   6    2.38    0.39
   0  10  -6    1.61    0.25
   0  10   6    1.93    0.24
   0 -10  -6    2.40    0.39
   0 -10   6    2.41    0.41
   1 -10   6   14.02    0.80
  -1 -10  -6   12.40    0.74
   1 -10   6   14.61    0.81
  -1 -10  -6   13.95    0.86
   1  10  -6   12.48    0.66
   1  10   6   13.00    0.66
  -1 -10   6   13.59    0.88
   1 -10  -6   13.74    0.82
  -1 -10   6   13.21    0.74
  -1 -10   6   12.31    0.95
   2 -10   6    1.37    0.31
  -2 -10  -6    1.42    0.36
  -2 -10  -6    1.28    0.25
   2 -10   6    1.10    0.26
   2  10  -6    0.70    0.20
   2 -10  -6    0.70    0.29
  -2 -10   6    0.99    0.24
  -2 -10   6    0.90    0.32
  -2 -10   6    1.01    0.35
   2  10   6    1.14    0.25
   3 -10   6    0.57    0.24
  -3 -10  -6    0.84    0.32
   3  10  -6    0.60    0.19
  -3 -10  -6    0.64    0.16
   3 -10   6    0.57    0.20
  -3 -10   6    0.81    0.32
   3  10   6    0.80    0.23
   3 -10  -6    0.22    0.25
  -3 -10   6    0.37    0.28
   4  10  -6    3.17    0.42
  -4 -10  -6    3.81    0.63
   4  10  -6    3.79    0.43
  -4 -10   6    3.12    0.58
   4  10   6    4.03    0.52
  -4 -10   6    3.28    0.55
  -5 -10  -6    2.38    0.53
   5  10  -6    2.95    0.43
  -5 -10   6    2.03    0.51
   5  10   6    2.05    0.41
  -6 -10  -6    0.37    0.31
   6  10  -6    0.45    0.23
  -6 -10   6    0.30    0.34
   6  10   6    0.36    0.25
   7  10  -6    0.12    0.21
   7  10   6    0.06    0.20
   0  11  -6    4.51    0.37
   0 -11   6    5.84    0.66
   0 -11   6    5.38    0.49
   0 -11  -6    5.68    0.54
   1 -11   6    1.56    0.34
   1 -11   6    2.45    0.41
   1  11  -6    1.81    0.29
  -1 -11  -6    2.15    0.36
  -1 -11   6    2.54    0.46
   1  11   6    1.73    0.27
  -1 -11   6    2.14    0.49
  -1 -11   6    1.81    0.33
   1 -11  -6    1.95    0.40
  -2 -11  -6    0.36    0.24
   2 -11   6    0.40    0.20
   2 -11   6    0.59    0.24
   2  11  -6    0.22    0.14
  -2 -11  -6    0.29    0.16
   2 -11  -6    0.25    0.26
  -2 -11   6   -0.12    0.16
   2  11   6    0.25    0.15
  -2 -11   6    0.22    0.16
  -2 -11   6    0.25    0.27
  -3 -11  -6    6.97    0.82
   3  11  -6    7.60    0.54
   3 -11   6    7.74    0.62
  -3 -11  -6    6.79    0.42
   3  11   6    6.99    0.55
   3 -11  -6    5.61    0.65
  -3 -11   6    7.04    0.85
  -3 -11   6    6.31    0.82
   4  11  -6    3.08    0.42
  -4 -11  -6    2.89    0.57
  -4 -11   6    1.89    0.48
   4  11   6    2.93    0.46
   5  11  -6    8.16    0.64
  -5 -11  -6    8.78    1.02
  -5 -11   6    9.17    1.08
   5  11   6    9.07    0.73
   6  11  -6    1.59    0.36
  -6 -11  -6    0.75    0.43
   6  11   6    1.53    0.41
   0 -12   6   12.78    0.92
   0  12  -6   12.40    0.69
   0 -12  -6   13.78    0.85
   0 -12   6   13.17    0.82
   1 -12   6    0.90    0.30
   1  12  -6    0.90    0.23
  -1 -12  -6    1.18    0.29
   1 -12   6    1.95    0.36
  -1 -12   6    1.01    0.28
   1 -12  -6    0.91    0.31
  -1 -12   6    0.96    0.36
   1  12   6    0.98    0.24
   2 -12   6    6.27    0.55
  -2 -12  -6    4.52    0.42
   2  12  -6    4.21    0.47
  -2 -12   6    4.35    0.66
   2 -12  -6    4.47    0.62
   2  12   6    4.65    0.49
  -2 -12   6    3.93    0.41
  -2 -12   6    3.96    0.68
   3 -12   6    3.03    0.45
  -3 -12  -6    2.47    0.31
   3  12  -6    1.98    0.34
  -3 -12  -6    1.77    0.48
   3  12   6    2.18    0.36
   3 -12  -6    2.27    0.49
  -3 -12   6    1.29    0.44
  -4 -12  -6    6.47    0.88
   4  12  -6    5.31    0.57
   4  12   6    5.95    0.63
  -4 -12   6    6.27    0.89
  -5 -12  -6    2.05    0.56
   5  12  -6    2.10    0.40
   5  12   6    1.96    0.41
   0 -13   6    0.74    0.33
   0 -13   6    1.31    0.32
   0 -13  -6    1.30    0.33
  -1 -13  -6    3.81    0.51
   1 -13   6    4.92    0.50
   1  13  -6    3.29    0.41
   1 -13  -6    4.89    0.64
  -1 -13   6    3.34    0.58
  -1 -13   6    3.82    0.53
   2 -13   6    3.56    0.52
   2  13  -6    1.86    0.33
  -2 -13  -6    1.76    0.33
  -2 -13   6    1.64    0.31
   2  13   6    1.36    0.32
   2 -13  -6    1.96    0.43
  -2 -13   6    1.23    0.42
   3  13  -6    2.88    0.41
  -3 -13   6    2.43    0.63
   3  13   6    2.80    0.42
   3 -13  -6    3.35    0.55
   4  13  -6    0.78    0.25
   4  13   6    0.00    0.19
  -1 -14  -6    0.53    0.27
   1  14  -6    0.69    0.24
   0   0  -7    0.02    0.04
   0   0   7    0.02    0.04
   0   0  -7   -0.02    0.03
   1   0  -7   -0.01    0.05
  -1   0  -7   -0.02    0.04
  -1   0   7    0.03    0.04
   1   0  -7   -0.02    0.03
  -1   0  -7    0.00    0.04
   1   0   7   -0.08    0.03
  -1   0  -7    0.00    0.04
   1   0   7   -0.05    0.04
  -2   0  -7    4.60    0.23
   2   0   7    3.74    0.25
   2   0  -7    4.45    0.19
   2   0  -7    4.28    0.27
   2   0   7    4.26    0.20
  -2   0   7    3.99    0.24
   2   0  -7    4.43    0.21
   3   0  -7   -0.09    0.06
   3   0   7    0.03    0.07
  -3   0  -7    0.00    0.09
  -3   0   7   -0.04    0.05
   3   0  -7   -0.03    0.04
   4   0  -7  102.64    3.17
  -4   0   7  103.15    3.31
  -4   0   7  105.38    3.08
  -4   0  -7  109.32    3.47
   4   0   7  102.09    3.31
   4   0  -7  105.37    3.32
  -4   0   7  106.39    3.09
   5   0  -7    0.08    0.08
  -5   0   7    0.03    0.10
   5   0  -7    0.02    0.07
  -5   0  -7    0.11    0.13
   5   0   7    0.00    0.09
  -6   0   7   26.83    1.23
   6   0  -7   28.50    1.20
  -6   0  -7   29.27    1.36
   6   0   7   28.91    1.22
   6   0  -7   27.94    1.10
   7   0  -7    0.12    0.14
  -7   0   7    0.30    0.16
   7   0  -7    0.47    0.16
  -7   0  -7    0.26    0.20
   7   0   7    0.24    0.16
   8   0  -7    2.36    0.40
   8   0   7    2.26    0.41
   8   0  -7    2.10    0.33
  -8   0  -7    1.78    0.41
  -8   0   7    2.48    0.45
  -9   0  -7    0.24    0.25
   9   0  -7   -0.02    0.15
   9   0   7    0.41    0.25
   9   0   7   -0.07    0.14
  10   0   7    2.49    0.55
  10   0   7    3.31    0.52
  10   0  -7    2.41    0.46
   0  -1  -7   -0.04    0.03
   0  -1   7   -0.03    0.03
   0  -1  -7   -0.05    0.03
   0   1   7    0.02    0.03
   0   1  -7    0.07    0.04
  -1  -1  -7    0.58    0.07
   1   1  -7    0.33    0.06
  -1   1   7    0.43    0.06
  -1  -1  -7    0.40    0.08
   1  -1   7    0.27    0.07
   1  -1   7    0.32    0.08
  -1  -1  -7    0.45    0.09
   1   1  -7    0.41    0.09
  -1   1  -7    0.44    0.08
   1  -1  -7    0.35    0.09
  -1  -1   7    0.30    0.07
  -1   1  -7    0.50    0.09
   1  -1  -7    0.35    0.05
   1   1   7    0.34    0.08
  -2   1   7    0.46    0.08
  -2  -1  -7    0.47    0.14
   2  -1   7    0.47    0.10
   2   1  -7    0.47    0.08
   2  -1   7    0.49    0.08
  -2  -1  -7    0.46    0.07
   2   1  -7    0.49    0.11
   2  -1  -7    0.34    0.11
  -2  -1   7    0.49    0.11
   2   1   7    0.31    0.10
   2   1   7    0.57    0.09
   2  -1  -7    0.55    0.05
   2  -1  -7    0.41    0.05
   3   1  -7   25.33    0.85
  -3   1   7   22.84    0.86
   3  -1   7   23.81    0.90
  -3  -1  -7   24.35    1.04
   3   1  -7   25.63    0.93
   3  -1  -7   25.41    0.81
  -3  -1   7   24.32    0.95
   3  -1  -7   24.75    0.78
   3   1   7   20.51    0.92
   3   1   7   24.03    0.73
   3  -1  -7   24.89    0.96
   4  -1   7   40.80    1.43
  -4   1   7   40.52    1.22
   4   1  -7   40.99    1.44
  -4   1   7   39.23    1.41
  -4  -1  -7   41.25    1.60
   4   1  -7   40.54    1.36
   4  -1  -7   39.56    1.47
   4   1   7   41.28    1.50
   4  -1  -7   39.81    1.30
  -4  -1   7   38.30    1.49
  -4  -1   7   40.06    1.30
   5  -1   7   16.55    0.78
   5   1  -7   16.38    0.77
   5   1  -7   15.96    0.72
  -5   1   7   17.95    0.80
  -5  -1  -7   16.40    0.92
  -5  -1   7   17.16    0.87
   5  -1  -7   17.86    0.69
   5   1   7   16.80    0.84
   5  -1  -7   16.64    0.82
   6  -1   7    0.68    0.20
   6   1  -7    0.55    0.17
  -6  -1  -7    0.74    0.26
  -6   1   7    0.84    0.22
   6   1  -7    0.57    0.17
   6  -1  -7    0.73    0.16
   6   1   7    0.56    0.19
   6  -1  -7    0.51    0.18
  -6  -1   7    0.59    0.20
   7   1  -7   10.93    0.64
   7   1  -7   12.15    0.69
  -7   1   7   11.33    0.72
  -7  -1  -7   10.99    0.83
   7  -1   7   11.13    0.69
  -7  -1   7   12.26    0.81
   7  -1  -7   10.63    0.60
   7   1   7   11.86    0.76
   7  -1  -7   11.32    0.72
  -8  -1  -7    1.99    0.46
   8   1  -7    2.67    0.38
  -8   1   7    2.54    0.45
   8  -1   7    2.19    0.37
   8   1  -7    1.88    0.33
  -8  -1   7    3.04    0.51
   8  -1  -7    1.90    0.36
   8   1   7    1.85    0.38
   8   1   7    1.45    0.37
   9   1  -7    5.41    0.58
   9   1  -7    6.14    0.60
  -9  -1  -7    6.70    0.85
   9  -1   7    5.45    0.62
  -9  -1   7    4.67    0.68
   9  -1  -7    5.98    0.66
   9   1   7    5.59    0.74
   9   1   7    6.64    0.74
 -10  -1  -7   -0.03    0.21
  10  -1   7    0.09    0.14
  10   1  -7   -0.07    0.13
  10  -1   7   -0.14    0.20
  10  -1  -7    0.03    0.18
  10   1   7   -0.09    0.23
  10   1   7    0.22    0.21
   0  -2  -7   -0.04    0.05
   0   2   7   -0.06    0.04
   0  -2  -7   -0.02    0.04
   0  -2  -7    0.01    0.04
   0  -2   7    0.00    0.05
   0   2  -7    0.02    0.05
   0  -2   7   -0.04    0.03
   0   2   7   -0.02    0.03
  -1   2   7   89.08    2.62
  -1  -2  -7   89.80    2.72
  -1  -2  -7   91.25    2.83
  -1  -2  -7   93.04    2.65
   1   2  -7   89.20    2.72
   1  -2   7   91.50    2.71
  -1   2   7   89.12    2.67
   1  -2   7   90.32    2.74
  -1  -2   7   91.40    2.75
   1  -2  -7   92.13    2.78
   1  -2  -7   87.93    2.64
  -1   2  -7   91.38    2.74
   1   2   7   89.37    2.76
  -1   2  -7   93.10    2.70
   2  -2   7   35.33    1.12
  -2   2   7   35.11    1.06
   2  -2   7   34.39    1.15
   2   2  -7   35.42    1.17
  -2  -2  -7   36.12    1.32
  -2  -2   7   34.48    1.23
   2   2   7   34.52    1.24
   2  -2  -7   34.61    1.02
   2  -2  -7   34.51    1.24
  -3  -2  -7    0.19    0.12
   3   2  -7    0.14    0.07
   3   2  -7    0.15    0.07
  -3   2   7    0.29    0.09
  -3   2   7    0.13    0.06
   3  -2   7    0.15    0.07
   3  -2  -7    0.11    0.03
  -3  -2   7    0.18    0.09
  -3  -2   7    0.06    0.09
   3   2   7    0.16    0.10
   3  -2  -7    0.12    0.04
   3  -2  -7    0.20    0.10
  -4  -2  -7   66.50    2.40
  -4   2   7   66.97    2.02
   4   2  -7   64.03    2.16
   4   2  -7   66.17    2.15
   4  -2   7   71.08    2.18
  -4   2   7   66.54    2.12
   4   2   7   66.32    2.29
  -4  -2   7   68.34    2.33
   4  -2  -7   67.25    2.05
   4  -2  -7   66.60    2.28
   4  -2  -7   66.88    2.02
  -4  -2   7   65.15    2.12
   5  -2   7    7.84    0.46
   5   2  -7    7.57    0.46
  -5  -2  -7    7.27    0.59
  -5   2   7    8.10    0.45
   5   2  -7    6.81    0.44
  -5  -2   7    7.55    0.56
   5  -2  -7    8.04    0.54
   5   2   7    8.31    0.55
   5  -2  -7    7.87    0.38
   5   2   7    7.45    0.34
   6   2  -7   13.06    0.68
  -6  -2  -7   12.67    0.86
  -6   2   7   12.69    0.67
   6  -2   7   12.75    0.68
   6   2  -7   14.37    0.70
  -6  -2   7   14.13    0.85
   6   2   7   14.16    0.80
   6  -2  -7   12.22    0.58
   6  -2  -7   12.77    0.76
  -7  -2  -7   43.41    1.98
   7   2  -7   46.58    1.70
  -7   2   7   46.28    1.73
   7   2  -7   46.33    1.72
   7  -2   7   40.47    1.67
   7  -2  -7   45.39    1.83
   7  -2  -7   47.60    2.01
   7   2   7   44.68    1.91
  -7  -2   7   44.71    1.93
   7   2   7   44.65    1.84
   8  -2   7    1.62    0.30
  -8  -2  -7    1.18    0.37
   8   2  -7    1.69    0.32
   8   2  -7    1.97    0.32
  -8  -2   7    2.31    0.47
   8   2   7    1.14    0.31
   8   2   7    1.69    0.41
   8  -2  -7    1.70    0.35
   9   2  -7    6.76    0.67
   9   2  -7    6.50    0.64
   9  -2   7    7.57    0.59
  -9  -2  -7    6.94    0.86
   9   2   7    5.10    0.69
  -9  -2   7    7.15    0.86
   9   2   7    7.08    0.85
   9  -2  -7    7.12    0.75
  10   2  -7    1.61    0.45
 -10  -2  -7    1.17    0.41
  10  -2   7    1.43    0.34
  10  -2  -7    0.86    0.31
  10   2   7    1.12    0.34
  10   2   7    1.16    0.40
 -10  -2   7    2.09    0.50
   0   3   7   -0.15    0.04
   0   3  -7   -0.10    0.04
   0  -3  -7   -0.10    0.05
   0   3   7   -0.17    0.03
   0   3  -7   -0.10    0.06
   0  -3   7   -0.11    0.04
   0   3   7   -0.11    0.05
   0  -3  -7   -0.10    0.05
   0  -3  -7   -0.05    0.07
   0  -3   7   -0.13    0.05
  -1   3   7    5.93    0.23
  -1  -3  -7    6.45    0.26
   1  -3   7    5.78    0.32
   1   3  -7    6.11    0.29
  -1   3   7    6.38    0.26
  -1   3   7    6.13    0.22
   1   3  -7    5.60    0.30
  -1   3   7    5.77    0.39
  -1  -3  -7    5.60    0.36
   1  -3   7    5.02    0.27
  -1  -3  -7    6.16    0.33
  -1   3  -7    5.72    0.33
   1   3   7    6.16    0.34
  -1  -3   7    6.16    0.34
  -1  -3   7    6.08    0.32
  -1   3  -7    6.18    0.30
  -2  -3  -7   73.86    2.13
   2   3  -7   70.87    2.22
  -2  -3  -7   73.78    2.41
  -2   3   7   71.09    2.33
   2  -3   7   71.78    2.19
   2  -3   7   70.73    2.20
   2   3  -7   68.22    2.21
  -2  -3   7   71.89    2.33
   3  -3   7   14.60    0.61
   3  -3   7   17.69    0.56
  -3  -3  -7   16.27    0.83
   3   3  -7   15.15    0.65
   3   3  -7   15.38    0.64
  -3   3   7   16.30    0.69
  -3  -3   7   15.14    0.72
  -3  -3   7   16.20    0.77
  -4  -3  -7    9.34    0.65
   4  -3   7    9.97    0.47
  -4   3   7    9.63    0.39
   4   3  -7    8.03    0.45
   4   3  -7    9.55    0.50
  -4   3   7    9.76    0.43
   4  -3  -7    9.41    0.35
   4  -3  -7   10.05    0.36
   4  -3  -7    9.61    0.36
  -4  -3   7    9.82    0.51
   4   3   7    9.13    0.60
  -4  -3   7    9.68    0.61
   5   3  -7    2.63    0.31
   5   3  -7    3.07    0.32
  -5  -3  -7    2.97    0.45
   5  -3   7    3.11    0.26
  -5   3   7    2.90    0.23
   5  -3  -7    3.08    0.20
   5  -3  -7    2.61    0.19
   5   3   7    2.35    0.36
   5   3   7    3.37    0.45
  -5  -3   7    2.86    0.42
  -5  -3   7    3.20    0.23
   6   3  -7   12.05    0.66
   6   3  -7   11.82    0.62
  -6   3   7   12.46    0.60
  -6  -3  -7   11.74    0.84
   6  -3   7   12.60    0.63
   6   3   7   12.01    0.76
  -6  -3   7   11.69    0.80
   6  -3  -7   11.63    0.57
   6  -3  -7   11.75    0.75
   6   3   7   10.97    0.77
   7   3  -7   25.49    1.17
   7  -3   7   27.93    1.14
  -7  -3  -7   27.85    1.47
   7   3  -7   26.29    1.11
   7   3   7   28.27    1.40
   7  -3  -7   26.78    1.29
   7   3   7   26.24    1.31
  -7  -3   7   24.28    1.35
   8   3  -7    3.67    0.42
   8  -3   7    3.33    0.42
   8   3  -7    4.33    0.51
  -8  -3  -7    4.47    0.67
   8   3   7    3.20    0.52
   8   3   7    3.53    0.58
  -8  -3   7    3.37    0.58
   8  -3  -7    4.18    0.58
   9   3  -7    1.10    0.27
   9   3  -7    0.88    0.29
   9  -3   7    1.35    0.29
  -9  -3  -7    0.67    0.33
   9   3   7    1.01    0.32
   9   3   7    1.22    0.38
   9  -3  -7    0.77    0.30
  -9  -3   7    1.04    0.36
  10   3  -7    3.31    0.51
  10  -3   7    3.24    0.51
  10  -3  -7    3.60    0.57
  10   3   7    3.85    0.70
 -10  -3   7    2.60    0.61
   0   4   7    0.11    0.07
   0   4   7   -0.08    0.07
   0  -4   7   -0.04    0.04
   0   4  -7    0.05    0.08
   0   4  -7    0.00    0.04
   0  -4  -7   -0.03    0.08
   0   4   7    0.01    0.05
   0  -4  -7    0.03    0.06
   0  -4   7    0.03    0.07
   1   4  -7   70.90    2.28
  -1   4   7   73.29    2.16
  -1   4   7   73.09    2.17
  -1   4   7   74.48    2.47
   1   4  -7   74.91    2.26
  -1  -4  -7   72.93    2.40
  -1   4   7   73.44    2.18
  -1  -4  -7   73.61    2.31
   1  -4   7   73.69    2.32
   1  -4   7   73.17    2.26
  -1   4  -7   72.08    2.34
  -1  -4   7   69.23    2.29
   1   4   7   70.57    2.34
  -1  -4   7   71.78    2.35
   1  -4  -7   73.16    2.27
   1   4   7   74.32    2.49
  -1   4  -7   81.65    2.27
   1  -4  -7   73.28    2.19
   2  -4   7    7.71    0.36
   2  -4   7    7.58    0.39
   2   4  -7    8.53    0.39
  -2   4   7    7.59    0.48
  -2  -4  -7    8.07    0.52
  -2  -4  -7    7.41    0.35
   2   4  -7    8.06    0.40
  -2  -4   7    8.02    0.48
  -2  -4   7    7.92    0.51
   2   4   7    8.03    0.48
  -3   4   7    4.63    0.34
   3   4  -7    4.19    0.28
   3  -4   7    4.14    0.26
  -3  -4  -7    3.99    0.46
   3  -4   7    4.28    0.27
   3   4  -7    4.97    0.32
   3   4   7    5.63    0.42
  -3  -4   7    4.03    0.45
  -3  -4   7    4.79    0.39
   4   4  -7   18.01    0.80
   4   4  -7   18.78    0.75
   4  -4   7   18.68    0.73
  -4  -4  -7   18.31    0.99
  -4   4   7   19.19    0.75
  -4  -4   7   18.62    0.84
   4   4   7   17.96    0.92
  -4  -4   7   16.79    0.92
   5   4  -7    1.21    0.19
   5   4  -7    1.01    0.21
   5  -4   7    0.84    0.17
  -5  -4  -7    1.02    0.31
  -5  -4   7    0.70    0.16
   5   4   7    0.97    0.26
  -5  -4   7    0.66    0.24
  -6  -4  -7   14.29    0.96
   6  -4   7   14.10    0.68
   6   4  -7   15.06    0.78
   6   4  -7   15.19    0.69
   6   4   7   16.05    0.94
  -6  -4   7   11.86    0.88
   7   4  -7    1.00    0.21
  -7  -4  -7    0.83    0.33
   7   4  -7    0.95    0.26
  -7  -4   7    1.25    0.37
   7   4   7    1.13    0.32
   7   4   7    1.01    0.33
   7  -4  -7    1.07    0.31
   8   4  -7    0.55    0.19
   8  -4   7    0.65    0.19
  -8  -4  -7    0.34    0.27
   8   4  -7    0.72    0.25
   8   4   7    0.36    0.27
   8   4   7    0.72    0.31
  -8  -4   7    0.36    0.25
   8  -4  -7    0.49    0.24
  -9  -4  -7    5.09    0.79
   9   4  -7    3.98    0.54
   9  -4   7    3.07    0.39
   9  -4  -7    3.31    0.54
   9   4   7    3.92    0.65
  -9  -4   7    3.69    0.66
   9   4   7    3.46    0.59
  10   4  -7    0.41    0.26
  10   4   7    0.39    0.31
 -10  -4   7    0.27    0.30
  10  -4  -7    0.38    0.23
   0  -5   7   -0.08    0.09
   0  -5  -7   -0.07    0.05
   0   5  -7   -0.06    0.04
   0   5   7    0.01    0.06
   0  -5   7    0.01    0.06
   0  -5  -7    0.01    0.12
   0  -5   7   -0.08    0.07
   0   5  -7   -0.03    0.09
   0   5   7   -0.02    0.09
  -1   5   7    3.26    0.17
  -1  -5  -7    2.81    0.29
  -1   5   7    3.20    0.38
   1  -5   7    3.62    0.25
  -1  -5  -7    2.92    0.33
  -1   5   7    3.26    0.18
   1   5  -7    3.27    0.30
   1  -5   7    3.47    0.28
   1   5  -7    3.08    0.22
  -1  -5   7    3.20    0.26
  -1  -5   7    3.02    0.33
   1  -5  -7    3.14    0.21
   1   5   7    3.22    0.31
   1   5   7    4.29    0.48
  -1  -5   7    3.52    0.43
   1  -5  -7    3.08    0.27
   2  -5   7    3.46    0.23
   2  -5   7    3.02    0.27
   2   5  -7    3.10    0.25
  -2  -5  -7    3.10    0.24
  -2  -5  -7    3.27    0.41
   2  -5  -7    2.98    0.23
  -2  -5   7    3.20    0.40
  -2  -5   7    2.98    0.37
   2   5   7    3.45    0.36
   3  -5   7   34.06    1.16
   3   5  -7   34.03    1.24
   3   5  -7   34.05    1.19
  -3   5   7   33.21    1.31
  -3  -5  -7   33.49    1.44
   3  -5   7   34.04    1.19
  -3  -5   7   32.56    1.37
   3   5   7   34.26    1.37
  -3  -5   7   34.89    1.42
   4   5  -7    3.51    0.37
  -4   5   7    3.10    0.33
   4   5  -7    3.52    0.27
  -4  -5  -7    3.17    0.47
   4   5   7    2.98    0.40
  -4  -5   7    3.69    0.47
  -4  -5   7    3.23    0.38
   5  -5   7    0.10    0.08
   5   5  -7    0.17    0.13
  -5  -5  -7    0.48    0.24
   5   5  -7    0.13    0.09
  -5  -5   7    0.09    0.10
   5   5   7    0.14    0.15
  -5  -5   7    0.22    0.19
   6   5  -7   20.05    0.85
   6  -5   7   20.55    0.84
  -6  -5  -7   20.07    1.21
   6   5  -7   21.91    1.01
   6   5   7   19.03    1.11
  -6  -5   7   20.34    1.18
   7   5  -7    5.30    0.39
   7   5  -7    5.39    0.56
  -7  -5  -7    5.14    0.73
   7  -5   7    4.63    0.36
  -7  -5   7    5.05    0.70
   7   5   7    5.87    0.72
  -8  -5  -7    1.00    0.40
   8  -5   7    1.30    0.24
   8   5  -7    1.06    0.24
   8   5  -7    0.76    0.27
   8   5   7    0.95    0.34
  -8  -5   7    0.84    0.37
   8   5   7    0.94    0.35
   8  -5  -7    0.80    0.30
  -9  -5  -7    2.17    0.54
   9   5  -7    2.74    0.45
  -9  -5   7    2.47    0.58
   9  -5  -7    2.45    0.47
   9   5   7    2.52    0.51
   9   5   7    2.98    0.58
  10   5  -7    1.46    0.38
  10  -5  -7    0.78    0.33
  10   5   7    1.55    0.47
   0  -6   7   -0.01    0.09
   0   6   7   -0.06    0.11
   0  -6   7    0.00    0.11
   0  -6   7   -0.01    0.08
   0  -6  -7   -0.03    0.14
   0   6  -7    0.02    0.10
   0  -6  -7   -0.08    0.07
   0   6   7    0.04    0.06
   0   6  -7   -0.07    0.05
   1   6  -7    1.10    0.20
  -1   6   7    1.21    0.27
  -1   6   7    1.00    0.11
  -1   6   7    0.95    0.11
   1  -6   7    0.78    0.19
   1  -6   7    0.78    0.15
   1  -6   7    1.12    0.27
  -1  -6  -7    1.24    0.24
   1   6  -7    1.07    0.17
  -1  -6  -7    0.94    0.21
   1  -6  -7    1.04    0.22
   1   6   7    0.76    0.17
  -1  -6   7    0.91    0.19
   1   6   7    0.54    0.21
  -1  -6   7    0.89    0.25
   1  -6  -7    0.91    0.15
  -1  -6   7    0.98    0.21
  -2  -6  -7   23.08    0.90
   2   6  -7   24.61    0.93
  -2   6   7   22.82    0.71
   2  -6   7   24.05    0.96
   2   6  -7   23.51    0.92
  -2  -6  -7   23.30    1.09
   2  -6   7   23.91    0.90
   2  -6  -7   23.60    0.75
   2   6   7   23.58    1.00
  -2  -6   7   22.63    1.06
  -2  -6   7   24.57    0.91
   2  -6  -7   24.68    0.92
  -2  -6   7   23.25    1.12
  -3   6   7    2.87    0.37
   3  -6   7    2.52    0.22
   3  -6   7    3.07    0.34
  -3  -6  -7    2.21    0.40
   3   6  -7    1.85    0.26
   3   6  -7    2.54    0.28
  -3  -6   7    2.61    0.39
   3  -6  -7    2.63    0.23
   3   6   7    1.97    0.32
  -3  -6   7    2.87    0.42
  -4   6   7   25.07    1.07
   4   6  -7   27.55    0.99
  -4  -6  -7   25.73    1.30
   4  -6   7   25.27    0.95
   4   6  -7   26.63    1.08
   4   6   7   25.03    1.19
  -4  -6   7   25.16    1.17
  -4  -6   7   25.72    1.27
   5   6  -7    0.48    0.19
   5   6  -7    0.76    0.16
   5  -6   7    0.76    0.15
  -5  -6  -7    0.41    0.24
  -5  -6   7    0.12    0.19
   5   6   7    0.58    0.23
  -5  -6   7    0.35    0.15
  -6  -6  -7    6.75    0.81
   6   6  -7    8.09    0.58
   6   6  -7    7.93    0.46
   6  -6   7    8.40    0.45
   6   6   7    8.82    0.70
  -6  -6   7    8.05    0.87
  -6  -6   7    7.62    0.50
   7   6  -7    6.79    0.44
   7  -6   7    6.38    0.42
   7   6  -7    6.46    0.64
  -7  -6  -7    6.70    0.85
   7   6   7    6.57    0.78
  -7  -6   7    5.92    0.80
  -8  -6  -7    3.91    0.69
   8   6  -7    3.90    0.52
   8   6   7    3.50    0.60
  -8  -6   7    4.08    0.70
   8   6   7    3.07    0.54
   9   6  -7    0.03    0.20
  -9  -6   7    0.63    0.37
   9   6   7    0.24    0.28
   9  -6  -7    0.00    0.21
   0  -7  -7    0.28    0.20
   0  -7   7    0.39    0.14
   0   7   7    0.54    0.21
   0  -7  -7    0.61    0.16
   0  -7   7    0.31    0.14
   0  -7   7    0.79    0.24
  -1   7   7   18.05    0.96
  -1  -7  -7   16.69    0.79
   1  -7   7   16.18    0.79
   1  -7   7   16.47    0.76
   1   7  -7   16.15    0.70
   1  -7   7   15.36    0.92
  -1   7   7   17.57    0.62
  -1  -7  -7   15.65    0.83
   1   7  -7   19.16    0.81
   1  -7  -7   19.32    0.84
  -1  -7   7   17.46    0.79
  -1  -7   7   16.65    0.85
  -1  -7   7   14.67    0.92
   1   7   7   16.96    0.75
   1  -7  -7   16.44    0.71
   2   7  -7    5.88    0.41
   2  -7   7    4.74    0.58
  -2  -7  -7    4.60    0.35
  -2  -7  -7    5.36    0.56
   2  -7   7    4.76    0.40
   2  -7   7    5.10    0.35
   2   7  -7    5.71    0.37
  -2  -7   7    5.67    0.58
   2  -7  -7    5.02    0.29
   2  -7  -7    4.86    0.40
   2   7   7    5.27    0.41
  -2  -7   7    6.08    0.64
  -2  -7   7    5.46    0.36
   3  -7   7    8.54    0.54
  -3  -7  -7    9.36    0.69
   3   7  -7    9.90    0.53
   3  -7   7    9.57    0.48
  -3  -7  -7    9.29    0.38
   3   7  -7    8.39    0.51
  -3  -7   7    9.37    0.68
   3   7   7    8.75    0.59
   3  -7  -7    8.59    0.50
  -3  -7   7    9.08    0.67
   4   7  -7    7.24    0.45
   4   7  -7    7.59    0.50
   4  -7   7    7.13    0.40
  -4  -7  -7    7.13    0.76
  -4  -7   7    7.16    0.58
   4   7   7    7.20    0.57
  -4  -7   7    6.21    0.69
  -5  -7  -7    0.01    0.18
   5   7  -7    0.20    0.15
   5   7  -7    0.38    0.15
   5  -7   7    0.29    0.11
   5   7   7    0.15    0.17
  -5  -7   7    0.42    0.18
  -5  -7   7    0.18    0.19
   6  -7   7    1.40    0.21
  -6  -7  -7    2.39    0.52
   6   7  -7    1.51    0.24
   6   7  -7    1.69    0.32
  -6  -7   7    1.92    0.47
  -6  -7   7    1.02    0.24
   6   7   7    1.30    0.35
   7   7  -7   14.30    0.86
  -7  -7  -7   15.01    1.12
  -7  -7   7   12.74    1.04
   7   7   7   15.59    1.03
  -8  -7  -7    0.54    0.34
   8   7  -7    0.96    0.30
   8   7   7    0.64    0.33
  -8  -7   7    0.64    0.36
   9   7  -7    0.80    0.31
   9  -7  -7    0.70    0.33
   9   7   7    0.65    0.33
   0  -8   7    0.18    0.14
   0  -8  -7   -0.21    0.18
   0  -8   7   -0.01    0.17
   0   8  -7    0.02    0.08
   0  -8  -7   -0.01    0.11
   0  -8   7   -0.04    0.11
   0   8   7    0.02    0.07
  -1   8   7    9.93    0.41
  -1  -8  -7    8.43    0.57
   1  -8   7    9.54    0.56
   1   8  -7    9.87    0.51
   1  -8   7    9.22    0.59
   1   8  -7    9.38    0.57
  -1  -8  -7    9.19    0.62
   1  -8   7    8.82    0.72
   1  -8  -7    9.57    0.51
  -1  -8   7    9.32    0.63
   1   8   7    8.65    0.50
   1  -8  -7   10.44    0.66
  -1  -8   7    8.29    0.54
  -1  -8   7    9.05    0.72
  -2  -8  -7    9.95    0.55
   2  -8   7    9.96    0.61
  -2  -8  -7    9.25    0.67
   2   8  -7   11.49    0.61
   2   8  -7    9.55    0.53
   2  -8   7    9.36    0.54
  -2  -8   7    9.73    0.54
  -2  -8   7    9.18    0.67
   2   8   7    8.85    0.56
   2  -8  -7    9.43    0.62
  -2  -8   7    8.28    0.70
   3  -8   7    7.60    0.53
   3  -8   7    6.86    0.44
  -3  -8  -7    7.01    0.73
  -3  -8  -7    7.48    0.37
   3   8  -7    7.35    0.49
   3   8  -7    8.08    0.50
  -3  -8   7    6.91    0.72
  -3  -8   7    6.61    0.69
   3  -8  -7    7.50    0.51
   3   8   7    7.00    0.54
   4   8  -7   44.33    1.66
  -4  -8  -7   41.22    1.91
   4  -8   7   43.28    1.53
   4   8  -7   43.99    1.58
  -4  -8   7   42.54    1.83
   4   8   7   44.97    1.79
  -4  -8   7   43.78    1.94
   5   8  -7    0.62    0.21
  -5  -8  -7    0.47    0.24
   5  -8   7    0.76    0.17
   5   8  -7    0.87    0.22
  -5  -8   7    0.73    0.31
  -5  -8   7    0.64    0.24
   5   8   7    0.94    0.31
  -6  -8  -7    0.51    0.28
   6   8  -7    0.46    0.20
  -6  -8   7    0.89    0.36
   6   8   7    0.40    0.24
   7   8  -7    0.33    0.20
  -7  -8  -7    0.38    0.29
  -7  -8   7    0.08    0.25
   7   8   7    0.17    0.22
   8   8  -7    0.26    0.21
   8   8   7    0.60    0.31
   0   9  -7    0.02    0.08
   0   9   7    0.06    0.08
   0  -9  -7   -0.12    0.18
   0  -9   7    0.14    0.19
   0  -9  -7    0.14    0.15
   0  -9   7    0.06    0.12
   0  -9   7    0.06    0.13
  -1  -9  -7    9.09    0.64
   1  -9   7    8.96    0.59
  -1   9   7    8.66    0.44
   1   9  -7    7.84    0.48
   1  -9   7    8.58    0.58
  -1  -9  -7    7.92    0.56
   1  -9  -7    7.71    0.60
   1   9   7    8.64    0.50
  -1  -9   7    8.19    0.63
  -1  -9   7    8.42    0.55
  -1  -9   7    7.04    0.77
   2  -9   7   22.81    0.99
  -2  -9  -7   22.02    0.95
  -2  -9  -7   22.88    1.17
   2   9  -7   20.68    0.93
   2   9  -7   21.61    1.00
   2  -9   7   23.38    1.05
  -2  -9   7   20.13    1.20
   2   9   7   23.31    1.01
   2  -9  -7   21.25    1.05
  -2  -9   7   21.58    0.95
  -2  -9   7   18.48    1.10
   3   9  -7    4.10    0.42
   3   9  -7    3.31    0.40
   3  -9   7    4.74    0.45
  -3  -9  -7    4.03    0.29
   3  -9   7    4.35    0.37
  -3  -9  -7    3.62    0.56
   3   9   7    4.23    0.48
  -3  -9   7    3.61    0.55
  -3  -9   7    3.74    0.55
   3  -9  -7    4.40    0.52
   4  -9   7    6.62    0.45
  -4  -9  -7    6.58    0.80
   4   9  -7    6.90    0.51
   4   9  -7    7.40    0.51
   4   9   7    5.68    0.61
  -4  -9   7    7.07    0.77
  -4  -9   7    7.47    0.83
   5  -9   7    0.48    0.18
  -5  -9  -7    0.62    0.31
   5   9  -7    0.28    0.19
   5   9  -7    0.54    0.20
   5   9   7    0.52    0.24
  -5  -9   7    0.42    0.27
  -5  -9   7    0.37    0.32
   6   9  -7    0.20    0.21
  -6  -9  -7    0.82    0.36
   6   9   7    0.74    0.29
  -6  -9   7    0.21    0.27
  -7  -9  -7    0.15    0.28
   7   9  -7   -0.05    0.19
   7   9   7    0.32    0.26
  -7  -9   7    0.28    0.29
   8   9  -7    6.13    0.70
   8   9   7    3.95    0.66
   0  10  -7    0.06    0.10
   0 -10  -7    0.17    0.19
   0  10   7    0.02    0.08
   0 -10   7    0.12    0.14
   0 -10   7   -0.03    0.13
   1 -10   7    8.16    0.60
   1  10  -7    7.20    0.46
   1 -10   7    7.77    0.58
  -1 -10  -7    7.01    0.69
  -1 -10  -7    6.97    0.54
  -1 -10   7    8.26    0.66
  -1 -10   7    6.91    0.53
   1  10   7    7.08    0.46
  -1 -10   7    7.07    0.80
   1 -10  -7    7.29    0.61
   2 -10   7    0.26    0.18
  -2 -10  -7    0.22    0.21
   2 -10   7    0.10    0.15
  -2 -10  -7    0.21    0.14
   2  10  -7    0.08    0.11
  -2 -10   7    0.30    0.22
  -2 -10   7    0.14    0.21
   2 -10  -7    0.05    0.24
  -2 -10   7    0.08    0.13
   2  10   7    0.08    0.13
  -3 -10  -7    0.63    0.29
   3  10  -7    0.41    0.18
   3 -10   7    0.73    0.25
   3  10  -7    0.62    0.22
   3 -10   7    0.57    0.20
  -3 -10  -7    0.67    0.16
   3  10   7    0.48    0.21
  -3 -10   7    0.18    0.22
  -3 -10   7    0.71    0.31
   3 -10  -7    0.53    0.30
  -4 -10  -7    0.51    0.27
   4  10  -7    0.49    0.21
   4  10  -7    0.41    0.18
   4 -10   7    0.34    0.18
  -4 -10   7    0.75    0.33
   4  10   7    0.79    0.27
  -4 -10   7    0.80    0.31
  -5 -10  -7    2.35    0.54
   5  10  -7    3.01    0.42
  -5 -10   7    2.55    0.54
   5  10   7    2.94    0.49
   6  10  -7    0.68    0.24
  -6 -10  -7    0.64    0.34
  -6 -10   7    0.08    0.27
   6  10   7    0.45    0.27
   7  10  -7    0.41    0.23
   7  10   7    0.51    0.32
   0  11  -7   -0.17    0.08
   0 -11   7    0.08    0.16
   0 -11  -7    0.00    0.16
   0 -11   7    0.05    0.14
   1 -11   7    4.10    0.52
  -1 -11  -7    3.76    0.50
   1 -11   7    3.07    0.47
   1  11  -7    4.27    0.43
  -1 -11   7    3.08    0.51
   1 -11  -7    3.88    0.55
  -1 -11   7    3.81    0.49
  -1 -11   7    3.84    0.80
   1  11   7    3.40    0.37
   2 -11   7    0.24    0.19
  -2 -11  -7    0.07    0.13
   2 -11   7    0.42    0.21
   2  11  -7    0.10    0.12
  -2 -11  -7   -0.01    0.18
  -2 -11   7    0.50    0.26
   2 -11  -7    0.20    0.26
   2  11   7    0.14    0.13
  -2 -11   7    0.24    0.27
  -2 -11   7    0.21    0.17
   3 -11   7    6.86    0.60
   3  11  -7    6.97    0.52
  -3 -11  -7    6.25    0.40
   3 -11   7    6.08    0.86
  -3 -11  -7    6.85    0.81
   3  11   7    7.43    0.57
   3 -11  -7    6.35    0.64
  -3 -11   7    5.69    0.77
  -3 -11   7    6.60    0.83
  -4 -11  -7    3.56    0.63
   4  11  -7    4.13    0.49
  -4 -11   7    4.32    0.70
   4  11   7    5.13    0.59
   5  11  -7    0.75    0.25
  -5 -11  -7    0.72    0.35
  -5 -11   7    1.35    0.46
   5  11   7    1.69    0.38
   6  11  -7    0.25    0.20
   6  11   7    0.44    0.25
   0 -12   7    0.02    0.18
   0 -12  -7    0.30    0.20
   0 -12   7    0.28    0.19
   1  12  -7    1.24    0.25
   1 -12   7    1.44    0.34
   1 -12   7    1.03    0.33
  -1 -12  -7    1.33    0.31
  -1 -12   7    0.88    0.32
  -1 -12   7    1.12    0.30
   1 -12  -7    1.54    0.38
   2  12  -7    1.37    0.28
   2 -12   7    1.81    0.37
  -2 -12  -7    1.51    0.29
   2  12   7    1.29    0.27
   2 -12  -7    1.39    0.38
  -2 -12   7    1.20    0.39
  -2 -12   7    1.39    0.30
   3 -12   7    0.55    0.22
  -3 -12  -7    0.24    0.15
   3  12  -7    0.22    0.17
   3 -12  -7    0.30    0.31
   3  12   7    0.06    0.16
  -3 -12   7    0.17    0.27
   4  12  -7    5.80    0.59
  -4 -12  -7    6.61    0.86
   4  12   7    6.63    0.69
  -4 -12   7    7.11    0.96
  -5 -12  -7    0.18    0.28
   5  12  -7   -0.03    0.17
   5  12   7    0.23    0.20
   0 -13   7   -0.03    0.21
   0 -13  -7    0.20    0.18
   0 -13   7    0.07    0.17
   1 -13   7    9.06    0.71
  -1 -13  -7    7.91    0.63
   1  13  -7    8.86    0.59
  -1 -13   7    7.51    0.87
   1 -13  -7    8.51    0.71
  -1 -13   7    6.82    0.60
   2 -13   7    1.59    0.34
  -2 -13  -7    1.16    0.26
   2  13  -7    0.70    0.23
  -2 -13   7    0.63    0.35
  -2 -13   7    0.58    0.22
   2 -13  -7    1.25    0.35
   3  13  -7    1.71    0.32
   3 -13   7    2.30    0.46
   3 -13  -7    1.32    0.40
   3  13   7    1.48    0.33
   4  13  -7    0.30    0.19
   4  13   7    1.07    0.31
   0   0  -8   56.27    1.73
   0   0   8   55.75    1.71
   1   0  -8    0.01    0.03
  -1   0  -8    0.01    0.03
  -1   0   8    0.02    0.03
  -1   0  -8   -0.03    0.03
  -1   0  -8   -0.01    0.03
   1   0  -8   -0.05    0.03
   1   0   8   -0.01    0.04
   2   0  -8    2.07    0.22
   2   0   8    2.05    0.21
   2   0   8    1.92    0.14
  -2   0  -8    2.24    0.16
  -2   0   8    1.90    0.16
   2   0  -8    2.16    0.12
   3   0   8    0.03    0.03
   3   0  -8   -0.05    0.03
   3   0   8   -0.02    0.06
   3   0  -8   -0.02    0.06
  -3   0   8   -0.03    0.05
   4   0  -8   51.99    1.85
  -4   0   8   50.94    1.84
  -4   0  -8   57.53    2.01
   4   0  -8   52.50    1.70
   4   0   8   56.66    1.88
   5   0   8    0.06    0.10
   5   0  -8   -0.02    0.06
   5   0  -8    0.06    0.10
  -5   0   8    0.05    0.09
  -5   0  -8    0.07    0.14
  -6   0  -8    8.80    0.68
   6   0  -8    7.89    0.55
   6   0  -8    8.32    0.47
  -6   0   8    8.00    0.58
   6   0   8    8.37    0.56
   7   0   8    0.04    0.12
  -7   0   8   -0.03    0.12
  -7   0  -8   -0.16    0.15
   7   0  -8   -0.05    0.09
   7   0  -8   -0.02    0.09
   8   0   8    2.52    0.41
  -8   0   8    1.67    0.36
   8   0  -8    2.54    0.39
  -8   0  -8    2.90    0.53
   8   0  -8    2.03    0.36
   9   0  -8   -0.02    0.15
   9   0   8   -0.01    0.16
  10   0   8    5.11    0.73
  10   0  -8    4.67    0.61
  10   0   8    4.47    0.62
   0   1  -8   13.96    0.53
   0   1   8   15.83    0.51
   0  -1   8   14.23    0.52
   0  -1  -8   14.20    0.53
   0  -1  -8   14.04    0.53
   1   1  -8   36.50    1.20
  -1  -1  -8   35.63    1.12
  -1  -1  -8   36.87    1.17
  -1   1   8   36.99    1.11
   1   1  -8   37.30    1.14
   1  -1   8   35.18    1.17
  -1  -1  -8   38.18    1.16
   1  -1   8   37.06    1.20
  -1  -1   8   36.72    1.18
  -1   1  -8   36.06    1.16
  -1   1  -8   37.55    1.18
   1  -1  -8   37.84    1.23
   1   1   8   32.91    1.18
   1  -1  -8   36.93    1.12
   2   1  -8   16.46    0.57
  -2  -1  -8   16.81    0.75
   2  -1   8   17.15    0.64
   2   1  -8   15.73    0.64
  -2   1   8   15.92    0.57
  -2  -1  -8   16.19    0.54
   2  -1   8   15.71    0.58
   2   1   8   16.46    0.67
  -2   1  -8   15.64    0.61
   2  -1  -8   16.68    0.68
   2  -1  -8   15.51    0.52
   2  -1  -8   16.43    0.51
  -2  -1   8   15.54    0.64
  -3  -1  -8    3.80    0.41
   3   1  -8    4.07    0.24
   3  -1   8    4.12    0.29
   3  -1   8    4.63    0.18
  -3   1   8    4.47    0.27
   3   1  -8    5.05    0.32
  -3  -1   8    4.01    0.30
   3  -1  -8    4.45    0.22
   3  -1  -8    4.47    0.20
   3  -1  -8    4.73    0.33
   3   1   8    4.53    0.33
   3   1   8    4.30    0.21
  -4   1   8   30.33    1.03
   4  -1   8   30.44    1.16
  -4  -1  -8   32.34    1.34
   4   1  -8   30.09    1.08
  -4   1   8   31.02    1.14
   4   1  -8   32.92    1.19
   4   1   8   32.68    1.24
   4  -1  -8   30.30    1.21
   4  -1  -8   30.02    1.01
  -4  -1   8   30.35    1.22
  -4  -1   8   31.21    1.08
  -5  -1  -8    2.70    0.42
  -5   1   8    3.14    0.36
   5  -1   8    2.63    0.33
   5   1  -8    2.74    0.33
   5   1  -8    3.15    0.31
   5  -1  -8    3.00    0.38
  -5  -1   8    2.68    0.39
   5   1   8    3.06    0.38
   5  -1  -8    2.83    0.22
  -6  -1  -8    0.60    0.24
   6   1  -8    0.68    0.17
   6   1  -8    0.65    0.19
  -6   1   8    0.31    0.15
   6  -1   8    0.73    0.20
   6  -1  -8    0.62    0.20
  -6  -1   8    0.81    0.25
   6  -1  -8    0.68    0.15
   6   1   8    0.80    0.24
   7   1  -8    7.41    0.53
   7   1  -8    6.02    0.46
   7  -1   8    6.71    0.52
  -7  -1  -8    6.95    0.76
  -7   1   8    7.28    0.57
  -7  -1   8    7.64    0.77
   7  -1  -8    7.81    0.60
   7  -1  -8    7.34    0.46
   7   1   8    6.47    0.56
   8  -1   8    1.32    0.29
   8   1  -8    1.37    0.30
  -8  -1  -8    0.81    0.33
   8   1  -8    1.05    0.25
   8  -1  -8    1.35    0.31
  -8  -1   8    0.91    0.30
   8   1   8    1.16    0.30
   9  -1   8    2.84    0.45
  -9  -1  -8    3.15    0.59
   9   1  -8    2.61    0.44
   9   1   8    2.12    0.42
  -9  -1   8    3.46    0.59
   9  -1  -8    3.12    0.50
   9   1   8    2.81    0.53
  10   1  -8    0.77    0.28
 -10  -1  -8    0.31    0.30
  10  -1   8    0.61    0.31
  10  -1   8    0.70    0.28
  10   1   8    0.72    0.34
  10  -1  -8    0.48    0.26
  10   1   8    0.84    0.30
   0   2   8    3.72    0.24
   0   2   8    3.74    0.20
   0  -2  -8    3.81    0.22
   0  -2   8    4.17    0.22
   0   2  -8    3.42    0.22
   0  -2   8    3.89    0.24
   0  -2  -8    3.80    0.22
   0  -2  -8    3.74    0.22
   1   2  -8   23.85    0.81
  -1   2   8   24.16    0.75
   1  -2   8   23.62    0.86
   1   2  -8   25.92    0.86
  -1  -2  -8   24.55    0.78
   1  -2   8   24.06    0.83
  -1   2   8   24.94    0.81
  -1  -2  -8   24.19    0.84
  -1  -2  -8   24.72    0.94
  -1  -2   8   24.60    0.87
  -1   2  -8   25.36    0.83
   1  -2  -8   23.52    0.78
   1   2   8   23.92    0.87
   1  -2  -8   24.93    0.89
  -1   2  -8   24.75    0.86
  -2  -2  -8   25.67    0.77
   2   2  -8   25.97    0.87
   2  -2   8   24.47    0.88
  -2  -2  -8   24.93    0.76
   2  -2   8   24.85    0.87
  -2   2   8   25.24    0.80
  -2  -2  -8   24.93    1.03
  -2  -2  -8   25.60    0.78
   2   2  -8   28.47    0.93
  -2  -2   8   25.80    0.96
   2   2   8   24.94    0.96
   2  -2  -8   25.97    0.98
   2  -2  -8   24.77    0.77
  -3  -2  -8   25.62    1.10
   3   2  -8   25.15    0.93
  -3   2   8   25.06    0.84
   3  -2   8   24.10    0.91
   3   2  -8   25.16    0.89
  -3   2   8   24.09    0.93
   3  -2   8   24.44    0.80
  -3  -2   8   23.56    0.99
   3  -2  -8   25.94    0.77
   3   2   8   23.56    0.99
   3  -2  -8   24.91    1.01
   3  -2  -8   24.90    0.74
  -4   2   8    5.13    0.29
   4   2  -8    4.89    0.34
  -4  -2  -8    4.58    0.51
  -4   2   8    5.34    0.32
   4  -2   8    5.90    0.36
   4   2  -8    5.51    0.33
   4  -2  -8    5.43    0.24
  -4  -2   8    5.07    0.34
   4  -2  -8    5.17    0.40
  -4  -2   8    5.65    0.43
   4   2   8    5.10    0.40
   4   2   8    5.26    0.24
   4  -2  -8    5.55    0.26
   5  -2   8   25.27    0.99
   5   2  -8   23.63    0.98
  -5   2   8   24.23    0.95
   5   2  -8   24.72    0.96
  -5  -2  -8   24.32    1.20
  -5  -2   8   23.28    1.12
   5  -2  -8   24.27    1.08
   5  -2  -8   23.12    0.83
  -5  -2   8   23.25    0.82
   5   2   8   22.78    1.07
  -6  -2  -8    9.03    0.73
  -6   2   8   10.96    0.59
   6   2  -8   10.30    0.58
   6  -2   8   10.43    0.59
   6   2  -8   10.02    0.59
  -6  -2   8   10.07    0.72
   6  -2  -8   10.04    0.66
   6  -2  -8   10.16    0.53
   6   2   8    9.69    0.66
   7   2  -8   16.14    0.80
   7   2  -8   14.09    0.77
  -7  -2  -8   15.05    1.01
   7  -2   8   15.20    0.79
   7   2   8   11.78    0.87
   7  -2  -8   14.28    0.87
   7   2   8   16.31    0.92
  -7  -2   8   13.26    0.92
  -8  -2  -8    5.44    0.75
   8   2  -8    5.45    0.55
   8   2  -8    6.05    0.59
   8  -2   8    5.42    0.56
   8  -2  -8    7.07    0.72
   8   2   8    5.09    0.64
  -8  -2   8    5.22    0.69
   8   2   8    5.32    0.70
   9   2  -8    2.23    0.39
   9  -2   8    2.79    0.43
  -9  -2  -8    2.79    0.60
   9   2  -8    3.02    0.44
   9   2   8    2.44    0.47
  -9  -2   8    2.36    0.50
   9   2   8    2.96    0.56
   9  -2  -8    2.71    0.48
  10   2  -8    0.15    0.17
  10  -2   8    0.06    0.17
  10  -2  -8   -0.06    0.15
  10   2   8   -0.22    0.23
   0  -3  -8   15.21    0.60
   0   3   8   15.97    0.64
   0  -3  -8   15.83    0.62
   0   3  -8   14.65    0.61
   0  -3   8   16.22    0.65
   0  -3  -8   15.94    0.62
   0  -3   8   15.81    0.61
   0   3   8   15.80    0.58
   1  -3   8  244.38    7.21
   1   3  -8  242.81    7.18
   1  -3   8  240.79    7.22
  -1   3   8  247.66    7.12
  -1  -3  -8  250.94    7.10
  -1  -3  -8  243.83    7.29
  -1   3   8  246.93    7.10
   1   3  -8  258.33    7.16
  -1   3   8  240.79    7.08
  -1  -3  -8  246.29    7.25
  -1  -3   8  243.43    7.23
  -1   3  -8  246.80    7.22
   1  -3  -8  234.87    7.23
  -1   3  -8  254.37    7.16
   1   3   8  247.77    7.22
   2  -3   8  159.74    4.84
  -2  -3  -8  142.66    4.76
  -2  -3  -8  165.38    4.69
  -2  -3  -8  164.17    5.05
  -2   3   8  168.01    5.00
   2  -3   8  172.55    4.84
  -2  -3  -8  165.64    4.78
   2   3  -8  165.19    4.85
   2   3  -8  163.04    4.86
  -2  -3   8  172.53    4.99
   2  -3  -8  165.04    4.97
   2   3   8  164.49    4.96
   3   3  -8    5.32    0.31
   3  -3   8    5.06    0.26
  -3  -3  -8    4.91    0.51
   3  -3   8    4.75    0.29
  -3   3   8    4.78    0.34
   3   3  -8    4.47    0.29
  -3  -3   8    5.10    0.38
   3  -3  -8    5.56    0.39
   3   3   8    4.56    0.37
  -3  -3   8    5.31    0.39
  -4  -3  -8    4.12    0.50
   4  -3   8    5.26    0.33
  -4   3   8    4.84    0.24
   4   3  -8    4.27    0.32
   4   3  -8    5.23    0.34
  -4   3   8    4.70    0.30
   4   3   8    4.98    0.41
   4  -3  -8    4.74    0.40
  -4  -3   8    5.09    0.52
   4  -3  -8    4.38    0.17
  -4  -3   8    4.30    0.34
   4  -3  -8    4.66    0.21
   4  -3  -8    4.53    0.19
   5   3  -8    5.12    0.37
   5   3  -8    5.62    0.38
  -5  -3  -8    5.39    0.62
  -5   3   8    4.94    0.30
  -5  -3   8    5.59    0.60
   5   3   8    5.58    0.47
   5   3   8    4.88    0.54
   5  -3  -8    4.93    0.27
   5  -3  -8    5.17    0.53
  -5  -3   8    4.99    0.32
  -6  -3  -8    6.39    0.74
   6  -3   8    7.68    0.48
   6   3  -8    7.25    0.49
   6  -3  -8    7.53    0.58
   6   3   8    7.16    0.58
   6   3   8    7.43    0.74
  -6  -3   8    7.43    0.64
   7   3  -8    2.23    0.32
  -7  -3  -8    2.18    0.46
   7   3  -8    2.20    0.34
   7  -3   8    2.33    0.33
  -7  -3   8    3.49    0.56
   7   3   8    1.87    0.43
   7  -3  -8    1.43    0.34
   7   3   8    1.65    0.36
  -8  -3  -8    7.97    0.93
   8   3  -8   10.29    0.62
   8  -3   8    9.55    0.62
   8   3   8    7.77    0.85
   8  -3  -8    9.05    0.72
  -8  -3   8   11.08    0.88
   8   3   8    8.52    0.72
   9   3  -8    0.63    0.25
   9   3  -8    0.28    0.16
  -9  -3  -8    0.38    0.31
   9  -3   8    0.34    0.19
   9   3   8    0.00    0.20
   9  -3  -8    0.08    0.20
   9   3   8    0.22    0.25
  -9  -3   8    0.70    0.37
  10   3  -8    2.84    0.46
  10  -3   8    2.28    0.40
 -10  -3   8    2.42    0.56
  10  -3  -8    2.40    0.48
  10   3   8    2.66    0.57
   0   4   8   29.31    1.05
   0   4   8   28.35    0.99
   0   4   8   29.66    1.21
   0   4  -8   29.41    1.05
   0   4   8   29.70    1.01
   0  -4  -8   28.70    1.04
   0  -4  -8   30.45    1.05
   0  -4   8   29.34    1.04
   0  -4   8   29.23    1.07
   0   4  -8   28.21    0.98
   1   4  -8   23.98    0.85
   1  -4   8   24.20    0.91
  -1   4   8   24.91    0.78
  -1   4   8   24.15    0.80
   1  -4   8   22.67    0.86
  -1  -4  -8   25.09    0.92
   1   4  -8   24.57    0.89
  -1   4   8   24.51    1.04
  -1  -4  -8   23.52    0.97
  -1  -4  -8   24.59    0.81
  -1   4   8   23.75    0.76
  -1   4  -8   23.66    0.93
   1   4   8   26.37    1.08
  -1  -4   8   23.91    0.90
   1   4   8   22.82    0.92
  -1  -4   8   25.22    0.95
   1  -4  -8   24.62    0.87
  -1   4  -8   22.88    0.86
  -2  -4  -8    6.92    0.47
   2  -4   8    6.79    0.34
   2   4  -8    7.27    0.37
  -2   4   8    6.46    0.45
   2   4  -8    6.48    0.35
  -2  -4  -8    6.74    0.33
  -2  -4  -8    6.84    0.22
   2  -4   8    6.56    0.37
   2   4   8    5.71    0.41
  -2  -4   8    7.75    0.51
  -2  -4   8    6.62    0.44
   3  -4   8    2.95    0.22
   3   4  -8    2.10    0.23
   3   4  -8    2.89    0.28
  -3   4   8    2.75    0.32
  -3  -4  -8    3.83    0.46
   3  -4   8    3.19    0.24
  -3  -4   8    3.29    0.39
   3   4   8    2.99    0.37
  -3  -4   8    3.06    0.36
  -4   4   8   10.03    0.51
   4   4  -8   10.27    0.53
   4  -4   8   10.15    0.48
  -4  -4  -8   10.27    0.70
   4   4  -8    9.03    0.48
   4   4   8    9.65    0.63
  -4  -4   8    9.32    0.56
  -4  -4   8   10.26    0.66
   5   4  -8    3.01    0.31
   5   4  -8    3.62    0.39
  -5  -4  -8    3.20    0.50
   5  -4   8    3.48    0.28
  -5  -4   8    3.56    0.31
  -5  -4   8    3.20    0.48
   5   4   8    2.76    0.40
   5   4   8    2.48    0.40
  -6  -4  -8   18.31    1.15
   6   4  -8   19.53    0.85
   6  -4   8   21.23    0.87
   6   4  -8   20.62    0.94
  -6  -4   8   19.51    1.12
   6   4   8   19.21    1.05
   6  -4  -8   19.76    1.04
  -6  -4   8   18.92    0.73
   6   4   8   18.36    1.07
   7  -4   8   19.26    0.87
   7   4  -8   19.62    0.96
  -7  -4  -8   18.65    1.20
   7   4  -8   18.80    0.86
   7   4   8   17.85    1.06
   7   4   8   18.62    1.12
   7  -4  -8   19.16    1.07
  -7  -4   8   17.62    1.13
   8  -4   8    0.81    0.21
   8   4  -8    0.75    0.21
   8   4  -8    1.29    0.30
  -8  -4  -8    0.82    0.33
   8  -4  -8    1.22    0.34
   8   4   8    1.15    0.35
  -8  -4   8    0.85    0.35
   8   4   8    1.24    0.37
   9  -4   8    2.97    0.40
   9   4  -8    3.02    0.47
  -9  -4  -8    3.05    0.60
   9   4   8    2.45    0.48
   9   4   8    2.79    0.56
   9  -4  -8    3.30    0.55
  -9  -4   8    3.14    0.63
  10   4  -8    0.66    0.27
  10  -4  -8    0.39    0.26
 -10  -4   8    0.96    0.38
  10   4   8    0.64    0.35
   0   5  -8   44.07    1.58
   0  -5   8   47.70    1.61
   0   5   8   47.55    1.78
   0   5   8   45.83    1.52
   0  -5  -8   46.56    1.58
   0  -5   8   46.06    1.59
   0  -5  -8   46.87    1.59
   0   5  -8   47.03    1.51
  -1   5   8    0.49    0.08
  -1   5   8    0.50    0.08
  -1   5   8    0.45    0.08
  -1  -5  -8    0.64    0.17
   1   5  -8    0.55    0.14
  -1   5   8    0.54    0.19
   1   5  -8    0.61    0.12
   1  -5   8    0.55    0.12
   1  -5   8    0.55    0.15
  -1  -5  -8    0.55    0.17
   1   5   8    0.90    0.24
  -1  -5   8    0.53    0.14
   1  -5  -8    0.68    0.11
   1   5   8    0.39    0.13
  -1   5  -8    0.59    0.16
   1  -5  -8    0.56    0.15
  -1  -5   8    0.36    0.13
  -1  -5   8    0.49    0.19
  -2  -5  -8    1.00    0.10
   2  -5   8    1.00    0.19
  -2  -5  -8    1.14    0.26
   2   5  -8    0.79    0.15
   2  -5   8    1.11    0.17
  -2  -5  -8    1.03    0.17
   2   5  -8    0.98    0.17
   2  -5  -8    0.97    0.16
  -2  -5   8    0.70    0.22
  -2  -5   8    0.95    0.21
   2   5   8    0.68    0.17
   3  -5   8    8.42    0.41
   3   5  -8    8.90    0.47
  -3  -5  -8    8.94    0.62
   3   5  -8    8.81    0.45
  -3   5   8    8.27    0.53
   3  -5   8    8.63    0.46
   3   5   8    7.06    0.53
  -3  -5   8    8.48    0.58
  -3  -5   8    8.17    0.57
  -4  -5  -8    0.82    0.28
   4   5  -8    1.14    0.18
   4   5  -8    0.97    0.20
  -4   5   8    0.72    0.17
   4  -5   8    0.89    0.15
  -4  -5   8    0.76    0.24
   4   5   8    0.92    0.26
  -4  -5   8    1.05    0.25
   5   5  -8    0.07    0.10
  -5  -5  -8   -0.06    0.13
   5   5  -8   -0.07    0.07
   5  -5   8    0.08    0.08
  -5  -5   8    0.04    0.10
  -5  -5   8   -0.07    0.13
   5   5   8   -0.03    0.13
  -6  -5  -8    7.66    0.83
   6   5  -8    7.93    0.47
   6  -5   8    7.66    0.45
   6   5  -8    6.81    0.52
  -6  -5   8    7.25    0.44
   6   5   8    7.93    0.79
  -6  -5   8    7.92    0.85
   7   5  -8    2.87    0.41
   7  -5   8    3.55    0.37
   7   5  -8    2.96    0.34
  -7  -5  -8    2.33    0.53
   7   5   8    2.86    0.50
  -7  -5   8    3.85    0.61
   7  -5  -8    2.27    0.43
   7   5   8    3.16    0.53
   8   5  -8    4.82    0.47
   8  -5   8    4.91    0.40
   8   5  -8    4.29    0.54
  -8  -5  -8    3.59    0.66
   8  -5  -8    4.39    0.64
   8   5   8    5.54    0.72
  -8  -5   8    4.99    0.76
   8   5   8    5.52    0.72
   9   5  -8    1.60    0.36
  -9  -5  -8    1.35    0.47
   9  -5  -8    2.40    0.49
  -9  -5   8    1.22    0.46
   9   5   8    1.78    0.47
   9   5   8    2.01    0.48
  10   5  -8    1.14    0.35
  10   5   8    1.62    0.49
  10  -5  -8    1.82    0.46
   0  -6   8   11.83    0.74
   0   6   8   10.45    0.49
   0  -6   8   10.82    0.58
   0  -6  -8   11.62    0.57
   0  -6  -8   10.85    0.60
   0   6  -8   10.51    0.58
   0   6   8   12.30    0.74
   0   6  -8   11.73    0.51
   0  -6   8   11.47    0.59
  -1  -6  -8    1.04    0.23
   1   6  -8    0.95    0.15
  -1   6   8    1.27    0.13
   1  -6   8    0.92    0.19
  -1   6   8    1.33    0.14
   1  -6   8    1.23    0.19
  -1  -6  -8    1.21    0.26
   1   6  -8    1.28    0.23
  -1   6   8    0.86    0.23
   1  -6  -8    1.24    0.23
  -1  -6   8    1.08    0.27
  -1  -6   8    1.22    0.22
   1  -6  -8    1.25    0.17
  -1  -6   8    0.89    0.21
   1   6   8    0.96    0.18
   1   6   8    0.89    0.27
  -2  -6  -8   13.25    0.75
  -2  -6  -8   13.40    0.60
   2   6  -8   12.18    0.59
   2  -6   8   13.03    0.58
   2  -6   8   12.42    0.64
   2   6  -8   12.24    0.60
  -2  -6   8   13.21    0.73
   2   6   8   12.65    0.67
   2  -6  -8   13.75    0.62
  -2  -6   8   13.46    0.80
   3  -6   8    1.06    0.22
   3   6  -8    0.99    0.19
  -3  -6  -8    1.21    0.29
   3   6  -8    0.83    0.18
  -3   6   8    0.98    0.23
   3  -6   8    1.20    0.18
   3   6   8    1.13    0.24
  -3  -6   8    1.00    0.26
   3  -6  -8    0.88    0.17
  -3  -6   8    1.17    0.27
  -4  -6  -8    7.26    0.63
   4  -6   8    7.10    0.40
   4   6  -8    7.67    0.43
   4   6  -8    7.51    0.48
  -4   6   8    7.33    0.55
  -4  -6   8    7.69    0.57
   4   6   8    5.86    0.60
  -4  -6   8    7.51    0.62
  -5  -6  -8    9.85    0.79
   5   6  -8   11.12    0.55
   5   6  -8   10.20    0.62
  -5  -6   8    9.59    0.63
   5   6   8    9.63    0.71
  -5  -6   8   10.60    0.79
  -6  -6  -8    7.19    0.86
   6   6  -8    7.40    0.45
   6   6  -8    7.74    0.55
  -6  -6   8    7.42    0.49
   6   6   8    6.66    0.73
  -6  -6   8    5.66    0.73
   7  -6   8    0.74    0.18
   7   6  -8    0.77    0.19
  -7  -6  -8    1.79    0.48
   7   6  -8    1.08    0.28
  -7  -6   8    1.09    0.38
   7   6   8    0.60    0.28
   8  -6   8    2.51    0.37
   8   6  -8    2.48    0.42
  -8  -6  -8    3.05    0.64
   8  -6  -8    1.88    0.44
  -8  -6   8    2.50    0.56
   8   6   8    2.31    0.49
   8   6   8    2.38    0.52
   9   6  -8    2.50    0.45
  -9  -6   8    1.32    0.50
   9   6   8    2.17    0.53
   9  -6  -8    1.75    0.44
   0   7  -8   13.30    0.58
   0  -7   8   13.10    0.67
   0  -7   8   12.77    0.82
   0   7   8   12.29    0.55
   0  -7  -8   12.55    0.69
   0  -7   8   12.46    0.66
   0   7   8   14.13    0.85
   0  -7  -8   11.12    0.62
   0   7  -8   11.81    0.66
  -1  -7  -8   34.85    1.45
  -1   7   8   39.11    1.63
   1   7  -8   39.04    1.41
   1  -7   8   37.81    1.38
   1  -7   8   35.75    1.40
   1   7  -8   39.22    1.33
  -1  -7  -8   35.19    1.38
   1  -7   8   37.12    1.62
  -1   7   8   37.34    1.20
  -1  -7   8   37.64    1.63
   1  -7  -8   37.92    1.41
   1   7   8   36.83    1.36
  -1  -7   8   36.55    1.39
   1  -7  -8   35.99    1.29
  -1  -7   8   37.78    1.49
  -2  -7  -8   41.79    1.78
   2  -7   8   46.37    1.60
   2  -7   8   45.96    1.67
   2   7  -8   46.68    1.63
   2   7  -8   46.72    1.61
   2  -7   8   46.46    1.90
  -2  -7  -8   46.91    1.60
  -2  -7   8   46.21    1.81
   2  -7  -8   46.46    1.64
  -2  -7   8   45.06    1.88
  -2  -7   8   46.74    1.60
   2   7   8   44.66    1.69
  -3  -7  -8    8.67    0.38
  -3  -7  -8    9.95    0.71
   3   7  -8    9.28    0.53
   3  -7   8    9.34    0.56
   3  -7   8    9.39    0.48
   3   7  -8    8.02    0.49
  -3  -7   8    9.48    0.69
   3  -7  -8    8.83    0.51
  -3  -7   8    9.56    0.69
   3   7   8    8.71    0.59
   4   7  -8    1.07    0.22
   4  -7   8    0.98    0.18
   4   7  -8    0.96    0.20
  -4  -7  -8    0.55    0.25
  -4  -7   8    0.89    0.27
   4   7   8    1.16    0.29
  -4  -7   8    0.46    0.24
   5  -7   8    0.02    0.09
   5   7  -8   -0.07    0.10
  -5  -7  -8    0.10    0.19
   5   7  -8   -0.06    0.10
  -5  -7   8    0.08    0.19
  -5  -7   8    0.20    0.15
   5   7   8   -0.21    0.13
  -6  -7  -8    0.88    0.33
   6  -7   8    1.49    0.23
   6   7  -8    1.35    0.24
   6   7  -8    1.54    0.32
  -6  -7   8    1.24    0.27
  -6  -7   8    0.76    0.33
   6   7   8    1.17    0.34
  -7  -7  -8    3.07    0.60
   7  -7   8    3.28    0.34
   7   7  -8    3.31    0.48
   7   7   8    3.07    0.54
  -7  -7   8    3.48    0.65
  -8  -7  -8    1.28    0.47
   8   7  -8    1.46    0.35
   8   7   8    1.04    0.39
  -8  -7   8    0.70    0.37
   8   7   8    1.05    0.39
   9   7  -8    0.60    0.26
   9  -7  -8    0.39    0.30
   9   7   8    0.26    0.29
   0  -8   8    6.60    0.49
   0  -8  -8    6.25    0.54
   0  -8   8    7.81    0.67
   0  -8  -8    6.88    0.48
   0   8  -8    7.16    0.41
   0  -8   8    7.08    0.51
   0   8   8    7.60    0.40
  -1  -8  -8    6.14    0.48
   1  -8   8    6.63    0.74
   1   8  -8    6.11    0.48
   1   8  -8    6.80    0.41
  -1   8   8    6.43    0.32
   1  -8   8    6.25    0.48
   1  -8   8    6.90    0.47
  -1  -8  -8    6.44    0.51
  -1  -8   8    6.33    0.70
  -1  -8   8    5.46    0.44
  -1  -8   8    6.28    0.52
   1  -8  -8    7.13    0.55
   1   8   8    6.37    0.42
   2  -8   8   20.00    0.93
  -2  -8  -8   19.29    0.85
   2  -8   8   19.90    0.87
   2   8  -8   19.01    0.88
  -2  -8  -8   19.44    1.03
   2   8  -8   18.82    0.83
  -2  -8   8   19.43    1.11
   2   8   8   18.37    0.90
  -2  -8   8   19.23    0.85
   2  -8  -8   19.83    0.93
  -2  -8   8   18.12    1.01
  -3  -8  -8    2.87    0.22
   3   8  -8    2.76    0.35
   3  -8   8    2.46    0.37
   3  -8   8    3.29    0.35
  -3  -8  -8    2.96    0.48
   3   8  -8    3.05    0.35
   3   8   8    2.18    0.34
   3  -8  -8    2.70    0.37
  -3  -8   8    2.13    0.40
  -3  -8   8    3.48    0.52
  -4  -8  -8    4.24    0.62
   4   8  -8    4.29    0.42
   4   8  -8    4.56    0.46
   4  -8   8    4.08    0.33
  -4  -8   8    3.82    0.53
   4   8   8    3.30    0.47
  -4  -8   8    4.31    0.61
   5   8  -8   14.12    0.70
   5  -8   8   13.12    0.65
   5   8  -8   14.45    0.79
  -5  -8  -8   13.86    1.00
  -5  -8   8   14.73    1.04
  -5  -8   8   13.06    0.85
   5   8   8   13.92    0.90
  -6  -8  -8    5.01    0.74
   6   8  -8    4.78    0.40
   6  -8   8    4.24    0.34
   6   8  -8    4.17    0.50
   6   8   8    5.03    0.65
  -6  -8   8    4.70    0.70
   7   8  -8    4.14    0.54
  -7  -8  -8    4.47    0.74
   7   8   8    4.86    0.69
  -7  -8   8    4.06    0.74
   8   8  -8    4.01    0.57
   8   8   8    3.69    0.66
   0   9   8   78.95    2.46
   0  -9   8   75.96    2.65
   0   9  -8   78.49    2.51
   0  -9  -8   76.64    2.67
   0  -9   8   76.05    2.95
   0  -9  -8   75.71    3.07
   0  -9   8   77.71    2.73
  -1  -9  -8    0.32    0.19
   1  -9   8    0.59    0.21
   1  -9   8    0.11    0.15
  -1  -9  -8    0.41    0.20
   1   9  -8    0.21    0.12
  -1  -9   8    0.56    0.19
   1   9   8    0.27    0.13
   1  -9  -8    0.67    0.27
  -1  -9   8    0.41    0.27
  -1  -9   8    0.33    0.20
  -2  -9  -8   18.51    1.03
  -2  -9  -8   17.58    0.83
   2  -9   8   17.27    0.85
   2   9  -8   19.69    0.92
   2  -9   8   18.22    0.92
   2   9  -8   17.05    0.81
  -2  -9   8   15.40    1.05
   2  -9  -8   17.72    0.93
  -2  -9   8   18.19    1.04
  -2  -9   8   17.11    0.82
   2   9   8   17.51    0.87
   3   9  -8    0.22    0.14
   3  -9   8    0.27    0.18
   3   9  -8    0.16    0.17
  -3  -9  -8    0.25    0.19
  -3  -9  -8    0.18    0.10
   3  -9   8    0.48    0.17
   3  -9  -8   -0.01    0.21
  -3  -9   8    0.12    0.20
   3   9   8    0.24    0.16
  -3  -9   8    0.12    0.17
   4  -9   8    1.25    0.23
  -4  -9  -8    1.27    0.36
   4   9  -8    1.33    0.27
   4   9  -8    1.22    0.25
  -4  -9   8    1.03    0.34
   4   9   8    1.00    0.28
  -4  -9   8    1.21    0.33
   5   9  -8    2.31    0.34
   5  -9   8    1.97    0.29
   5   9  -8    1.81    0.33
  -5  -9  -8    1.51    0.44
   5   9   8    1.45    0.37
  -5  -9   8    1.69    0.44
  -6  -9  -8    5.66    0.81
   6   9  -8    6.02    0.61
  -6  -9   8    5.26    0.81
   6   9   8    6.50    0.75
  -7  -9  -8    0.55    0.36
   7   9  -8    0.88    0.29
   7   9   8    0.28    0.26
   8   9  -8    1.74    0.39
   8   9   8    1.19    0.41
   0 -10   8    1.03    0.28
   0 -10  -8    0.96    0.29
   0 -10   8    1.42    0.32
   0  10  -8    1.01    0.22
   1 -10   8    0.53    0.21
   1  10  -8    0.79    0.18
   1 -10   8    1.05    0.29
  -1 -10  -8    0.82    0.24
  -1 -10   8    0.05    0.21
  -1 -10   8    1.08    0.28
   1 -10  -8    0.84    0.30
  -1 -10   8    0.49    0.22
   1  10   8    0.56    0.17
   2 -10   8    1.16    0.30
  -2 -10  -8    1.10    0.24
  -2 -10  -8    0.66    0.26
   2 -10   8    0.91    0.25
   2  10  -8    0.65    0.17
   2  10   8    1.06    0.25
   2 -10  -8    0.91    0.33
  -2 -10   8    1.04    0.33
  -2 -10   8    1.07    0.24
  -2 -10   8    1.01    0.32
  -3 -10  -8    4.22    0.63
   3  10  -8    3.92    0.43
   3 -10   8    4.86    0.49
   3  10  -8    3.77    0.47
   3 -10   8    4.76    0.48
  -3 -10  -8    4.22    0.31
   3 -10  -8    5.09    0.62
  -3 -10   8    4.11    0.62
  -3 -10   8    4.76    0.68
   3  10   8    5.17    0.55
   4  10  -8    7.74    0.56
   4 -10   8    7.36    0.52
  -4 -10  -8    5.87    0.78
   4  10  -8    6.73    0.53
  -4 -10   8    5.54    0.77
  -4 -10   8    6.70    0.86
   4  10   8    8.68    0.65
   5  10  -8    1.50    0.32
  -5 -10  -8    1.01    0.39
  -5 -10   8    1.47    0.44
   5  10   8    1.26    0.35
  -6 -10  -8    1.12    0.42
   6  10  -8    0.78    0.26
  -6 -10   8    0.82    0.39
   6  10   8    1.15    0.37
   7  10  -8    1.54    0.37
   7  10   8    1.65    0.43
   0 -11  -8    0.87    0.29
   0  11  -8    0.40    0.15
   0 -11   8    0.58    0.24
   0 -11   8    0.80    0.27
   1 -11   8    4.01    0.53
  -1 -11  -8    3.74    0.49
   1  11  -8    3.20    0.37
   1 -11   8    4.96    0.60
   1 -11  -8    3.88    0.56
  -1 -11   8    4.14    0.51
   1  11   8    3.78    0.39
  -1 -11   8    3.25    0.52
  -2 -11  -8    0.92    0.23
   2 -11   8    0.53    0.22
   2  11  -8    0.48    0.18
   2 -11   8    1.11    0.32
   2 -11  -8    0.55    0.30
  -2 -11   8    0.52    0.32
   2  11   8    0.43    0.19
  -2 -11   8    0.88    0.32
  -2 -11   8    0.86    0.24
   3 -11   8    0.87    0.24
   3  11  -8    0.62    0.21
  -3 -11  -8    1.00    0.35
  -3 -11  -8    0.81    0.18
   3 -11   8    1.22    0.34
  -3 -11   8    0.63    0.32
   3 -11  -8    0.33    0.31
  -3 -11   8    0.93    0.34
   3  11   8    1.12    0.27
   4  11  -8    0.94    0.26
  -4 -11  -8    1.17    0.39
   4  11   8    1.00    0.30
  -4 -11   8    0.90    0.40
   5  11  -8    0.07    0.18
  -5 -11  -8    0.44    0.35
   5  11   8    0.04    0.17
  -5 -11   8   -0.06    0.21
   6  11  -8    3.87    0.52
   6  11   8    2.51    0.49
   0 -12   8   10.78    0.75
   0 -12   8   10.31    0.82
   0 -12  -8   12.23    0.80
  -1 -12  -8    0.15    0.15
   1  12  -8    0.29    0.16
   1 -12   8    0.30    0.21
   1 -12   8    0.19    0.21
  -1 -12   8    0.00    0.18
   1 -12  -8    0.46    0.25
  -1 -12   8   -0.05    0.15
   2 -12   8    0.82    0.27
   2  12  -8    2.24    0.34
  -2 -12  -8    1.88    0.32
   2 -12   8    2.08    0.40
  -2 -12   8    1.67    0.32
   2 -12  -8    1.76    0.42
   2  12   8    1.45    0.29
  -2 -12   8    1.87    0.51
  -2 -12   8    1.59    0.43
   3 -12   8    0.54    0.25
   3  12  -8   -0.20    0.11
   3 -12  -8    0.17    0.29
  -3 -12   8    0.10    0.26
   3  12   8    0.29    0.21
   4  12  -8    0.54    0.22
  -4 -12  -8    0.24    0.29
   4  12   8    0.51    0.25
   5  12  -8    0.37    0.24
  -5 -12  -8    0.59    0.37
   5  12   8    0.44    0.25
   0 -13  -8    3.91    0.56
   0 -13   8    2.69    0.46
   0 -13   8    2.50    0.51
  -1 -13  -8    0.57    0.22
   1  13  -8    0.34    0.18
   1 -13   8    0.20    0.21
  -1 -13   8   -0.06    0.15
  -1 -13   8    0.10    0.22
   1 -13  -8    0.85    0.28
   2 -13   8    1.58    0.37
  -2 -13  -8    2.07    0.35
   2  13  -8    2.62    0.38
   2 -13  -8    1.52    0.39
  -2 -13   8    1.54    0.46
  -2 -13   8    1.51    0.33
   3  13  -8    0.40    0.22
   3 -13   8    1.45    0.39
   3 -13  -8    1.12    0.39
   3  13   8    1.28    0.32
   0   0   9    0.18    0.05
   0   0  -9    0.00    0.04
  -1   0   9   -0.02    0.03
  -1   0  -9   -0.03    0.04
  -1   0  -9    0.00    0.04
   1   0   9   -0.08    0.03
   1   0  -9   -0.01    0.05
  -1   0  -9   -0.08    0.03
  -2   0   9    4.64    0.26
   2   0   9    4.60    0.25
   2   0  -9    4.68    0.20
   2   0  -9    4.67    0.30
  -2   0  -9    4.22    0.24
   2   0   9    4.67    0.29
   3   0  -9    0.02    0.04
  -3   0   9   -0.02    0.05
   3   0  -9   -0.07    0.06
   3   0   9    0.01    0.04
   3   0   9   -0.01    0.06
   4   0  -9   30.60    1.21
   4   0  -9   29.77    1.04
  -4   0   9   31.93    1.20
   4   0   9   32.66    1.22
   5   0   9    0.02    0.09
  -5   0  -9    0.00    0.11
  -5   0   9   -0.06    0.08
   5   0  -9   -0.06    0.08
   5   0  -9    0.00    0.06
   6   0   9    2.87    0.38
  -6   0   9    3.09    0.41
  -6   0  -9    3.28    0.48
   6   0  -9    4.20    0.47
   6   0  -9    3.97    0.30
   7   0  -9   -0.06    0.08
   7   0  -9   -0.04    0.12
  -7   0  -9   -0.04    0.15
   7   0   9    0.13    0.14
  -7   0   9    0.02    0.14
  -8   0   9    3.73    0.55
   8   0   9    3.19    0.45
   8   0  -9    3.36    0.47
   9   0  -9   -0.03    0.12
   9   0   9    0.03    0.16
  10   0   9    8.91    0.72
  10   0  -9    7.44    0.77
  10   0   9    8.79    0.98
   0  -1   9   -0.01    0.03
   0  -1  -9    0.03    0.04
   0   1   9   -0.01    0.03
   0   1  -9   -0.04    0.03
   1  -1   9    8.72    0.38
   1   1  -9    8.34    0.40
   1  -1   9    9.13    0.41
  -1  -1  -9    9.12    0.38
  -1   1   9    8.56    0.33
  -1  -1  -9    8.83    0.34
   1  -1  -9    8.75    0.42
   1  -1  -9    9.60    0.35
  -1   1  -9    9.57    0.39
  -1  -1   9    8.84    0.38
   1   1   9    9.27    0.40
  -1   1  -9    8.96    0.38
   2  -1   9    8.84    0.39
  -2  -1  -9    9.21    0.35
   2  -1   9    8.67    0.41
   2   1  -9    9.36    0.36
  -2   1   9    9.13    0.37
   2  -1  -9    8.57    0.32
  -2   1  -9    9.53    0.42
   2   1   9    8.90    0.44
  -2  -1   9    7.89    0.41
   2  -1  -9    8.96    0.46
  -3   1   9   35.40    1.19
   3   1  -9   34.01    1.14
   3  -1   9   34.41    1.11
   3   1  -9   35.28    1.26
  -3  -1  -9   38.02    1.42
   3  -1   9   34.60    1.23
   3  -1  -9   35.90    1.07
   3   1   9   35.16    1.13
   3  -1  -9   31.98    1.27
  -3  -1   9   33.25    1.26
   3   1   9   36.57    1.30
  -4  -1  -9   46.75    1.78
   4   1  -9   44.49    1.59
   4  -1   9   45.20    1.58
  -4   1   9   45.36    1.48
  -4   1   9   45.08    1.55
   4   1  -9   45.53    1.48
   4  -1  -9   43.66    1.63
   4   1   9   45.11    1.36
  -4  -1   9   44.71    1.53
   4  -1  -9   44.03    1.40
  -4  -1   9   43.94    1.63
   4   1   9   45.19    1.64
   5   1  -9   12.64    0.66
   5   1  -9   11.95    0.56
   5  -1   9   13.10    0.67
  -5  -1  -9   11.98    0.78
  -5   1   9   12.26    0.64
   5  -1  -9   13.39    0.71
  -5  -1   9   12.02    0.71
  -5  -1   9   12.13    0.46
   5   1   9   12.59    0.70
   5  -1  -9   12.37    0.51
   6  -1   9    4.17    0.45
   6   1  -9    3.72    0.42
  -6   1   9    3.90    0.44
   6   1  -9    3.31    0.34
  -6  -1  -9    3.10    0.48
   6  -1  -9    4.12    0.47
   6  -1  -9    3.78    0.28
  -6  -1   9    4.57    0.54
   6   1   9    3.54    0.44
   7   1  -9   32.43    1.29
  -7  -1  -9   32.09    1.60
  -7   1   9   33.30    1.42
   7   1  -9   33.38    1.39
   7  -1   9   32.32    1.39
   7   1   9   33.62    1.47
   7  -1  -9   35.19    1.48
  -7  -1   9   32.69    1.52
   8  -1   9    1.23    0.29
  -8  -1  -9    0.89    0.34
   8   1  -9    0.97    0.27
   8   1  -9    1.08    0.25
   8  -1  -9    1.15    0.32
   8   1   9    0.94    0.28
  -8  -1   9    1.42    0.37
  -9  -1  -9    1.88    0.48
   9  -1   9    2.45    0.42
   9   1  -9    1.43    0.33
   9   1   9    2.75    0.53
   9   1   9    2.22    0.43
   9  -1  -9    1.89    0.39
  10  -1   9    1.31    0.33
  10   1  -9    1.28    0.35
 -10  -1  -9    1.94    0.76
  10   1   9    1.28    0.44
  10  -1  -9    1.02    0.31
  10   1   9    1.93    0.48
   0  -2  -9   -0.03    0.05
   0   2   9   -0.01    0.04
   0  -2   9   -0.05    0.04
   0  -2   9   -0.07    0.05
   0  -2  -9   -0.07    0.05
   0  -2  -9   -0.08    0.04
   0   2  -9   -0.06    0.04
   0   2   9    0.02    0.07
  -1   2   9  196.44    5.70
  -1  -2  -9  198.93    5.71
   1  -2   9  199.61    5.78
   1  -2   9  193.85    5.82
   1   2  -9  197.84    5.80
   1   2  -9  194.67    5.74
  -1  -2  -9  193.48    5.83
   1  -2  -9  196.55    5.84
   1   2   9  197.83    5.81
   1  -2  -9  195.26    5.72
  -1   2  -9  202.37    5.78
  -1  -2   9  201.26    5.81
  -1   2  -9  198.67    5.80
   2   2  -9    4.74    0.29
  -2  -2  -9    4.23    0.36
   2  -2   9    4.69    0.27
  -2  -2  -9    4.62    0.21
  -2   2   9    4.85    0.21
  -2  -2  -9    5.19    0.20
  -2  -2  -9    4.83    0.20
   2   2  -9    4.83    0.25
   2  -2   9    5.21    0.28
   2  -2  -9    4.79    0.19
  -2  -2   9    5.00    0.32
   2  -2  -9    4.80    0.33
   2   2   9    4.56    0.32
  -2   2  -9    4.75    0.30
   3   2  -9  121.07    3.76
  -3  -2  -9  125.59    3.97
   3  -2   9  121.73    3.63
   3   2  -9  124.38    3.69
  -3   2   9  122.10    3.65
   3  -2   9  128.09    3.74
  -3   2   9  123.90    3.79
   3  -2  -9  120.18    3.84
  -3  -2   9  126.68    3.85
   3   2   9  117.48    3.83
   3  -2  -9  121.64    3.56
  -4   2   9    1.25    0.17
  -4  -2  -9    1.07    0.26
   4   2  -9    1.11    0.19
  -4   2   9    0.82    0.15
   4   2  -9    0.82    0.15
   4  -2   9    0.63    0.15
   4   2   9    0.87    0.13
   4  -2  -9    0.95    0.09
   4   2   9    0.79    0.19
   4  -2  -9    0.94    0.11
  -4  -2   9    1.05    0.18
  -4  -2   9    1.22    0.25
   4  -2  -9    0.89    0.21
  -5  -2  -9    3.92    0.53
  -5   2   9    3.34    0.28
   5  -2   9    2.87    0.33
   5   2  -9    3.28    0.35
   5   2  -9    3.76    0.29
  -5  -2   9    3.22    0.24
   5  -2  -9    3.56    0.21
  -5  -2   9    3.92    0.49
   5   2   9    3.66    0.44
   5  -2  -9    3.71    0.44
  -6  -2  -9    0.07    0.17
   6  -2   9   -0.05    0.09
   6   2  -9    0.07    0.11
  -6   2   9    0.09    0.10
   6   2  -9    0.03    0.09
  -6  -2   9    0.09    0.14
   6   2   9    0.21    0.14
   6  -2  -9   -0.11    0.10
  -7  -2  -9   23.25    1.31
   7   2  -9   24.18    1.04
   7   2  -9   23.03    1.05
   7  -2   9   23.41    1.06
  -7  -2   9   23.15    1.25
   7   2   9   21.24    1.14
   7  -2  -9   23.50    1.17
   8   2  -9    1.03    0.26
   8  -2   9    1.13    0.26
  -8  -2  -9    0.65    0.30
   8   2  -9    0.84    0.23
   8  -2  -9    1.01    0.29
   8   2   9    1.10    0.34
  -8  -2   9    0.49    0.26
   8   2   9    0.92    0.31
   9   2  -9    1.22    0.29
   9   2  -9    1.11    0.27
   9  -2   9    1.04    0.29
  -9  -2  -9    0.87    0.37
   9   2   9    0.59    0.32
   9  -2  -9    0.93    0.32
   9   2   9    0.97    0.32
  -9  -2   9    1.18    0.40
  10  -2   9    0.10    0.17
  10   2  -9    0.17    0.19
  10   2   9   -0.14    0.20
  10  -2  -9   -0.07    0.20
   0  -3   9    0.00    0.05
   0   3   9    0.02    0.06
   0  -3   9   -0.03    0.06
   0   3   9   -0.02    0.04
   0   3  -9    0.03    0.06
   0  -3  -9    0.01    0.05
   0  -3  -9   -0.01    0.07
   1   3  -9   13.23    0.56
   1   3  -9   13.81    0.53
   1  -3   9   13.13    0.54
  -1  -3  -9   13.78    0.49
  -1  -3  -9   13.16    0.63
  -1   3   9   13.58    0.45
  -1   3   9   13.77    0.52
   1  -3   9   13.49    0.59
  -1  -3  -9   13.28    0.57
   1  -3  -9   14.06    0.60
  -1   3  -9   13.78    0.55
  -1  -3   9   13.70    0.59
  -1   3  -9   14.22    0.60
  -2  -3  -9   68.86    2.32
   2   3  -9   68.95    2.15
  -2  -3  -9   67.54    2.06
  -2  -3  -9   69.83    1.97
   2   3  -9   67.63    2.11
   2  -3   9   67.84    2.13
  -2   3   9   63.63    2.26
  -2  -3  -9   68.21    2.05
   2  -3  -9   68.51    2.24
  -2  -3   9   65.80    2.22
   2   3   9   67.59    2.22
   3  -3   9    1.59    0.16
  -3  -3  -9    1.55    0.28
   3   3  -9    1.38    0.18
  -3   3   9    1.77    0.25
   3   3  -9    1.56    0.21
   3  -3   9    1.57    0.19
   3  -3  -9    1.50    0.25
  -3  -3   9    1.89    0.29
  -3  -3   9    1.46    0.24
   3   3   9    1.48    0.24
  -4   3   9   49.11    1.65
   4  -3   9   43.95    1.63
   4  -3   9   48.61    1.53
  -4   3   9   48.45    1.51
  -4  -3  -9   48.80    1.93
   4   3  -9   49.34    1.66
   4   3  -9   50.78    1.68
   4  -3  -9   49.27    1.44
   4  -3  -9   51.73    1.83
   4   3   9   50.22    1.82
  -4  -3   9   50.45    1.74
   4  -3  -9   47.26    1.47
  -4  -3   9   49.81    1.85
  -5   3   9    0.00    0.05
   5   3  -9    0.12    0.11
   5  -3   9   -0.01    0.08
   5   3  -9    0.00    0.08
  -5  -3  -9   -0.05    0.11
  -5  -3   9   -0.09    0.09
  -5  -3   9    0.05    0.08
   5  -3  -9    0.07    0.11
   5  -3  -9    0.03    0.05
   5   3   9   -0.06    0.09
   6  -3   9   29.20    1.17
   6   3  -9   30.60    1.18
   6   3  -9   28.06    1.16
  -6  -3  -9   28.68    1.45
  -6  -3   9   28.13    1.38
   6   3   9   26.82    1.37
   6   3   9   28.68    1.33
   6  -3  -9   29.35    1.33
   7   3  -9    0.45    0.17
   7  -3   9    0.61    0.18
  -7  -3  -9    0.60    0.29
   7   3  -9    0.96    0.22
   7  -3  -9    0.83    0.27
  -7  -3   9    0.85    0.29
   7   3   9    0.48    0.26
   7   3   9    0.50    0.23
   8   3  -9    3.08    0.42
   8   3  -9    2.93    0.39
   8  -3   9    2.26    0.35
  -8  -3  -9    3.54    0.64
   8   3   9    2.42    0.45
   8  -3  -9    2.86    0.48
  -8  -3   9    2.97    0.56
   8   3   9    2.82    0.52
   9  -3   9    0.41    0.20
  -9  -3  -9    0.62    0.32
   9   3  -9    0.46    0.22
   9   3  -9    0.51    0.20
   9  -3  -9    0.35    0.25
  -9  -3   9    0.23    0.27
   9   3   9    0.26    0.26
   9   3   9    0.16    0.20
  10  -3   9    0.90    0.28
  10  -3  -9    0.44    0.26
  10   3   9    0.88    0.39
 -10  -3   9    0.51    0.35
   0  -4   9    0.05    0.08
   0   4   9   -0.03    0.09
   0  -4   9    0.05    0.06
   0   4  -9    0.04    0.08
   0   4   9    0.01    0.06
   0  -4  -9    0.00    0.05
   0  -4  -9    0.08    0.10
   0  -4  -9   -0.01    0.06
   0   4   9    0.01    0.05
  -1  -4  -9  203.85    5.88
  -1  -4  -9  193.51    5.96
  -1   4   9  198.04    5.73
  -1   4   9  203.62    5.77
   1  -4   9  172.26    5.81
   1   4  -9  200.91    5.87
  -1   4   9  204.58    6.08
   1  -4   9  200.90    5.90
  -1  -4  -9  198.48    5.76
  -1   4   9  198.88    5.70
   1   4  -9  202.74    5.82
   1   4   9  188.61    5.90
  -1  -4   9  203.31    5.93
  -1   4  -9  203.75    5.92
   1  -4  -9  195.22    5.83
   1   4   9  200.31    5.89
   1  -4  -9  194.59    5.90
  -1  -4   9  197.48    5.88
   2  -4   9    3.83    0.25
   2   4  -9    3.43    0.24
  -2  -4  -9    3.78    0.25
   2   4  -9    3.30    0.25
   2  -4   9    3.61    0.27
  -2  -4  -9    2.79    0.36
  -2  -4  -9    3.61    0.14
   2   4   9    3.46    0.38
   2   4   9    3.77    0.31
  -2  -4   9    3.22    0.35
   3   4  -9   24.87    0.91
   3   4  -9   19.21    0.86
   3  -4   9   23.44    0.87
  -3  -4  -9   22.39    1.09
  -3   4   9   24.41    1.00
   3   4   9   24.99    1.03
   3   4   9   22.47    1.03
  -3  -4   9   24.71    1.06
  -3  -4   9   24.58    1.06
   4   4  -9    6.07    0.39
   4   4  -9    6.81    0.40
  -4  -4  -9    6.61    0.67
   4  -4   9    6.40    0.37
  -4   4   9    6.18    0.40
  -4  -4   9    6.28    0.51
   4   4   9    5.95    0.48
   4   4   9    6.13    0.50
  -4  -4   9    6.26    0.46
  -5   4   9    2.11    0.20
   5  -4   9    1.86    0.24
   5   4  -9    1.88    0.26
  -5  -4  -9    1.92    0.41
   5   4  -9    1.61    0.25
   5  -4  -9    1.71    0.33
  -5  -4   9    1.46    0.33
   5   4   9    1.30    0.31
  -5  -4   9    1.59    0.25
   5   4   9    1.70    0.34
   6  -4   9   25.30    1.00
   6   4  -9   23.19    0.99
  -6  -4  -9   22.66    1.30
   6   4  -9   25.37    1.06
   6   4   9   24.20    1.25
  -6  -4   9   22.89    0.89
   6  -4  -9   24.05    1.20
   6   4   9   23.60    1.20
  -6  -4   9   23.08    1.26
   7  -4   9   13.38    0.70
  -7  -4  -9   14.76    1.04
   7   4  -9   14.39    0.72
   7   4  -9   16.88    0.82
   7   4   9   13.54    0.94
   7  -4  -9   12.00    0.85
  -7  -4   9   12.92    0.96
   7   4   9   12.23    0.86
   8   4  -9    8.47    0.63
   8   4  -9    8.95    0.58
   8  -4   9    9.30    0.59
  -8  -4  -9    9.20    1.00
   8   4   9    8.73    0.74
   8  -4  -9   10.08    0.78
  -8  -4   9    6.68    0.85
   8   4   9    8.60    0.93
   9  -4   9    1.54    0.30
  -9  -4  -9    1.80    0.52
   9   4  -9    1.90    0.38
   9   4  -9    2.18    0.35
   9  -4  -9    2.45    0.49
  -9  -4   9    2.12    0.52
   9   4   9    1.86    0.48
   9   4   9    1.53    0.44
  10   4  -9    1.90    0.40
  10   4   9    1.42    0.49
  10  -4  -9    0.64    0.30
 -10  -4   9    1.47    0.53
   0   5   9    0.04    0.06
   0  -5   9   -0.03    0.08
   0  -5  -9    0.09    0.12
   0   5   9    0.11    0.07
   0  -5   9   -0.01    0.06
   0   5  -9    0.13    0.11
   0  -5  -9   -0.09    0.06
   0   5  -9    0.03    0.05
   0   5   9    0.00    0.12
  -1  -5  -9   10.64    0.59
   1  -5   9   11.31    0.52
  -1   5   9   11.56    0.68
  -1   5   9   11.74    0.44
  -1  -5  -9   11.40    0.47
  -1   5   9   10.65    0.41
  -1  -5  -9   10.87    0.56
   1  -5   9   11.31    0.56
   1   5  -9   10.10    0.52
  -1   5   9   11.10    0.42
  -1  -5   9   11.66    0.55
  -1   5  -9   11.82    0.59
   1  -5  -9   11.01    0.53
   1   5   9   11.36    0.69
   1  -5  -9   11.22    0.45
  -1  -5   9   10.52    0.57
   1   5   9   10.30    0.55
  -2  -5  -9   17.52    0.86
  -2  -5  -9   16.57    0.54
   2   5  -9   17.15    0.69
   2   5  -9   16.05    0.69
  -2  -5  -9   16.76    0.67
   2  -5   9   16.02    0.72
   2  -5   9   16.37    0.66
  -2  -5   9   17.21    0.89
  -2  -5   9   14.77    0.78
   2  -5  -9   16.16    0.66
   2   5   9   16.51    0.79
   3   5  -9   28.28    1.03
   3  -5   9   27.74    0.99
  -3  -5  -9   26.31    1.24
   3  -5   9   26.46    1.03
   3   5  -9   27.23    1.04
  -3   5   9   27.46    1.16
  -3  -5   9   28.47    1.23
   3   5   9   26.13    1.18
  -3  -5   9   27.50    1.22
  -4   5   9    0.09    0.10
   4  -5   9    0.30    0.10
   4   5  -9    0.18    0.11
  -4  -5  -9    0.38    0.21
   4   5  -9    0.23    0.11
  -4  -5   9    0.02    0.11
   4   5   9    0.18    0.17
  -4  -5   9   -0.05    0.11
  -5  -5  -9    5.49    0.68
   5  -5   9    4.85    0.33
   5   5  -9    4.53    0.34
   5   5  -9    5.00    0.47
  -5   5   9    4.56    0.31
  -5  -5   9    4.67    0.40
   5   5   9    3.50    0.50
  -5  -5   9    4.85    0.61
  -6  -5  -9   15.84    1.06
   6  -5   9   15.04    0.71
   6   5  -9   16.08    0.75
   6   5  -9   16.68    0.83
   6   5   9   16.23    1.00
   6   5   9   15.57    0.94
  -6  -5   9   15.26    1.01
  -6  -5   9   15.48    0.73
   7   5  -9   11.14    0.71
  -7  -5  -9   12.40    0.97
   7  -5   9   12.90    0.65
   7   5  -9   13.09    0.67
   7  -5  -9   11.11    0.82
   7   5   9   12.81    0.88
   7   5   9    8.67    0.90
  -7  -5   9   12.00    0.93
   8   5  -9    0.66    0.21
  -8  -5  -9    0.65    0.33
   8   5  -9    0.49    0.21
   8  -5   9    0.52    0.17
   8   5   9    0.66    0.31
   8   5   9    0.49    0.27
   8  -5  -9    0.53    0.25
  -8  -5   9    0.38    0.27
   9   5  -9    1.58    0.35
   9  -5   9    1.30    0.28
  -9  -5   9    0.94    0.39
   9  -5  -9    1.13    0.38
   9   5   9    1.32    0.43
   0   6  -9    0.01    0.05
   0   6   9    0.09    0.07
   0  -6   9    0.09    0.15
   0  -6  -9   -0.07    0.15
   0  -6   9    0.00    0.08
   0   6   9    0.08    0.14
   0   6  -9    0.03    0.11
   0  -6  -9   -0.03    0.08
   0  -6   9   -0.07    0.09
  -1   6   9    5.07    0.27
  -1   6   9    5.59    0.27
  -1  -6  -9    5.38    0.42
   1  -6   9    4.79    0.38
   1  -6   9    5.13    0.35
  -1  -6  -9    5.99    0.43
   1   6  -9    5.43    0.33
   1   6  -9    4.94    0.37
  -1   6   9    5.50    0.57
  -1   6   9    5.22    0.25
   1   6   9    5.46    0.37
   1  -6  -9    5.33    0.40
  -1  -6   9    5.59    0.38
  -1  -6   9    5.10    0.40
  -1  -6   9    5.19    0.58
   1  -6  -9    6.06    0.31
  -2  -6  -9    4.38    0.33
   2  -6   9    4.64    0.36
   2   6  -9    4.55    0.34
   2   6  -9    4.21    0.31
  -2  -6  -9    4.11    0.47
  -2  -6  -9    4.08    0.22
   2  -6   9    4.27    0.30
  -2   6   9    4.51    0.52
  -2  -6   9    4.23    0.47
  -2  -6   9    3.72    0.47
   2  -6  -9    4.33    0.33
   2   6   9    3.99    0.43
  -3  -6  -9    8.28    0.62
   3   6  -9    8.57    0.47
  -3  -6  -9    7.89    0.30
   3  -6   9    8.04    0.49
  -3   6   9    6.39    0.75
   3  -6   9    8.54    0.44
  -3  -6  -9    7.90    0.30
   3   6   9    9.03    0.59
  -3  -6   9    7.58    0.58
   3  -6  -9    8.44    0.44
  -3  -6   9    8.10    0.61
   4   6  -9    3.95    0.38
  -4  -6  -9    5.44    0.65
   4   6  -9    3.61    0.35
   4  -6   9    3.99    0.29
   4   6   9    4.22    0.51
  -4  -6   9    3.64    0.46
  -4  -6   9    3.58    0.50
   5  -6   9    1.11    0.19
  -5  -6  -9    1.06    0.34
   5   6  -9    1.23    0.25
   5   6  -9    1.19    0.22
   5   6   9    0.91    0.27
  -5  -6   9    1.11    0.25
  -5  -6   9    0.86    0.29
  -6  -6  -9    0.30    0.27
   6  -6   9    0.15    0.11
   6   6  -9    0.22    0.12
   6   6  -9    0.52    0.19
  -6  -6   9    0.24    0.21
   6   6   9    0.48    0.25
  -6  -6   9    0.38    0.15
   7   6  -9    0.51    0.22
  -7  -6  -9    0.54    0.30
   7  -6   9    0.65    0.18
   7   6  -9    0.80    0.21
  -7  -6   9    0.40    0.29
   7   6   9    0.82    0.29
   7   6   9    0.69    0.30
  -8  -6  -9    1.50    0.47
   8   6  -9    2.34    0.41
   8  -6   9    1.69    0.27
   8   6   9    1.56    0.42
   8   6   9    0.95    0.35
   8  -6  -9    1.07    0.35
  -8  -6   9    1.34    0.46
   9   6  -9    1.22    0.32
   9  -6  -9    0.50    0.28
   9   6   9    1.03    0.39
   0  -7  -9   -0.07    0.20
   0  -7   9    0.10    0.10
   0   7   9   -0.29    0.12
   0  -7   9    0.25    0.20
   0   7  -9   -0.01    0.06
   0  -7  -9    0.03    0.10
   0   7  -9    0.09    0.14
   0   7   9    0.01    0.06
   0  -7   9   -0.17    0.09
  -1  -7  -9    2.64    0.36
   1  -7   9    2.63    0.44
  -1   7   9    2.49    0.18
  -1  -7  -9    2.91    0.37
   1   7  -9    2.79    0.29
   1  -7   9    3.37    0.40
   1   7  -9    2.72    0.35
   1  -7   9    2.31    0.30
  -1  -7   9    3.00    0.39
  -1  -7   9    2.75    0.34
   1  -7  -9    2.57    0.26
  -1  -7   9    1.99    0.37
   1  -7  -9    2.50    0.36
   1   7   9    2.78    0.31
  -2  -7  -9    9.69    0.67
   2   7  -9   10.80    0.58
   2   7  -9   10.17    0.53
   2  -7   9   10.18    0.59
  -2  -7  -9    9.31    0.53
   2  -7   9    9.94    0.53
   2  -7   9    9.63    0.74
  -2  -7   9   10.25    0.54
   2  -7  -9   10.50    0.59
  -2  -7   9   10.02    0.73
  -2  -7   9   10.01    0.68
   2   7   9   10.76    0.62
   3   7  -9    8.27    0.50
   3  -7   9    8.22    0.46
  -3  -7  -9    7.69    0.64
   3  -7   9    8.38    0.53
   3   7  -9    7.89    0.49
  -3  -7  -9    8.51    0.37
  -3  -7   9    8.15    0.65
   3  -7  -9    9.25    0.51
   3   7   9    7.24    0.55
  -3  -7   9    7.93    0.63
   4  -7   9    3.74    0.29
   4   7  -9    3.44    0.36
   4   7  -9    3.48    0.39
  -4  -7  -9    3.44    0.55
   4   7   9    4.40    0.52
  -4  -7   9    2.85    0.49
  -4  -7   9    2.38    0.41
   5  -7   9    0.73    0.17
   5   7  -9    0.77    0.19
   5   7  -9    0.77    0.22
  -5  -7  -9    2.00    0.45
  -5  -7   9    0.80    0.25
  -5  -7   9    1.06    0.36
   5   7   9    1.26    0.33
   6  -7   9    1.37    0.23
   6   7  -9    0.93    0.21
   6   7  -9    1.53    0.30
  -6  -7  -9    1.28    0.39
  -6  -7   9    1.55    0.41
  -6  -7   9    1.03    0.25
   6   7   9    1.63    0.40
  -7  -7  -9    6.68    0.90
   7   7  -9    7.16    0.48
   7   7  -9    8.29    0.62
   7  -7   9    7.55    0.47
  -7  -7   9    6.21    0.85
   7   7   9    6.26    0.76
   8   7  -9    1.70    0.36
  -8  -7  -9    1.84    0.53
   8   7   9    1.37    0.39
   8   7   9    1.78    0.45
  -8  -7   9    2.07    0.53
   8  -7  -9    1.38    0.39
   9   7  -9    1.65    0.40
   9  -7  -9    1.47    0.42
   9   7   9    0.88    0.39
   0  -8  -9   -0.01    0.10
   0   8   9   -0.03    0.06
   0  -8   9    0.12    0.12
   0   8  -9    0.06    0.09
   0  -8   9   -0.02    0.12
   0  -8   9   -0.04    0.15
   0  -8  -9   -0.04    0.21
  -1  -8  -9   35.22    1.40
  -1  -8  -9   34.84    1.46
   1  -8   9   34.51    1.39
   1  -8   9   36.95    1.43
   1   8  -9   36.54    1.31
   1   8  -9   36.85    1.43
   1  -8   9   35.48    1.65
   1  -8  -9   35.00    1.43
   1   8   9   35.79    1.34
  -1  -8   9   35.12    1.39
  -1  -8   9   35.07    1.65
  -1  -8   9   37.03    1.52
   2   8  -9    1.98    0.27
   2  -8   9    2.34    0.31
  -2  -8  -9    2.92    0.35
  -2  -8  -9    2.17    0.38
   2   8  -9    2.30    0.34
   2  -8   9    2.59    0.37
  -2  -8   9    2.18    0.39
   2  -8  -9    2.77    0.39
   2   8   9    2.46    0.34
  -2  -8   9    2.72    0.48
  -2  -8   9    2.61    0.33
   3  -8   9    8.14    0.48
  -3  -8  -9    7.69    0.66
  -3  -8  -9    7.07    0.37
   3   8  -9    7.82    0.49
   3  -8   9    7.32    0.53
   3   8  -9    8.11    0.53
  -3  -8   9    7.89    0.66
   3   8   9    7.30    0.56
   3  -8  -9    7.47    0.53
  -3  -8   9    8.55    0.70
   4  -8   9    3.91    0.38
  -4  -8  -9    5.93    0.72
   4   8  -9    5.29    0.49
   4   8  -9    4.83    0.47
  -4  -8   9    3.31    0.50
  -4  -8   9    4.08    0.60
   4   8   9    3.68    0.50
   5   8  -9    1.80    0.30
  -5  -8  -9    1.82    0.44
   5   8  -9    2.67    0.34
   5  -8   9    1.52    0.24
  -5  -8   9    3.12    0.56
  -5  -8   9    2.97    0.46
   5   8   9    1.52    0.36
   6   8  -9    2.70    0.41
   6  -8   9    2.20    0.29
   6   8  -9    2.77    0.36
  -6  -8  -9    1.85    0.51
  -6  -8   9    2.18    0.50
   6   8   9    2.44    0.47
  -7  -8  -9   -0.07    0.22
   7   8  -9    0.22    0.20
  -7  -8   9    0.28    0.29
   7   8   9    0.51    0.28
   8   8  -9    0.21    0.24
   8   8   9    0.15    0.25
   0  -9  -9    0.04    0.19
   0  -9   9    0.10    0.14
   0   9  -9    0.23    0.13
   0   9   9   -0.02    0.08
   0  -9   9    0.05    0.20
   0  -9   9    0.19    0.15
   1  -9   9    1.58    0.30
  -1  -9  -9    1.60    0.32
   1   9  -9    1.18    0.22
  -1  -9  -9    1.55    0.31
   1  -9   9    1.20    0.27
   1   9   9    1.17    0.23
   1  -9  -9    0.96    0.31
  -1  -9   9    0.81    0.33
  -1  -9   9    1.65    0.31
  -1  -9   9    1.41    0.33
   2   9  -9   13.57    0.68
  -2  -9  -9   13.70    0.70
   2  -9   9   13.32    0.73
   2  -9   9   14.06    0.79
   2   9  -9   12.67    0.75
  -2  -9  -9   13.56    0.87
   2  -9  -9   12.57    0.78
   2   9   9   13.93    0.74
  -2  -9   9   13.20    0.87
  -2  -9   9   12.24    0.93
  -2  -9   9   12.84    0.69
   3  -9   9    1.79    0.34
   3   9  -9    1.34    0.29
  -3  -9  -9    1.40    0.37
  -3  -9  -9    1.70    0.22
   3  -9   9    1.56    0.26
   3   9  -9    1.42    0.26
  -3  -9   9    0.85    0.30
   3   9   9    1.66    0.30
  -3  -9   9    1.43    0.38
   3  -9  -9    1.32    0.33
   4   9  -9    0.01    0.11
   4   9  -9    0.26    0.18
   4  -9   9    0.02    0.11
  -4  -9  -9   -0.12    0.18
   4   9   9    0.21    0.19
  -4  -9   9   -0.01    0.16
  -4  -9   9   -0.08    0.16
   5   9  -9   -0.09    0.14
   5   9  -9   -0.01    0.13
  -5  -9  -9   -0.16    0.20
   5  -9   9   -0.09    0.10
   5   9   9   -0.15    0.14
  -5  -9   9    0.05    0.22
   6   9  -9   16.52    0.91
  -6  -9  -9   14.95    1.16
  -6  -9   9   16.51    1.21
   6   9   9   15.84    1.04
  -7  -9  -9    0.17    0.30
   7   9  -9   -0.22    0.14
   7   9   9   -0.01    0.22
   8   9  -9    0.35    0.25
   8   9   9    0.10    0.25
   0 -10  -9    0.12    0.20
   0 -10   9    0.04    0.15
   0 -10   9    0.01    0.13
   1 -10   9    6.47    0.54
  -1 -10  -9    6.06    0.51
   1  10  -9    6.52    0.44
   1 -10   9    6.25    0.63
  -1 -10   9    5.20    0.63
  -1 -10   9    7.95    0.88
   1 -10  -9    6.23    0.59
   1  10   9    6.66    0.44
  -1 -10   9    6.27    0.51
   2 -10   9    1.14    0.27
   2 -10   9    1.51    0.33
  -2 -10  -9    0.93    0.30
   2  10  -9    0.95    0.23
  -2 -10  -9    1.43    0.27
   2  10   9    1.33    0.26
  -2 -10   9    1.29    0.35
   2 -10  -9    1.60    0.41
  -2 -10   9    1.36    0.28
  -2 -10   9    1.10    0.36
  -3 -10  -9    6.32    0.38
   3 -10   9    6.88    0.57
   3 -10   9    5.85    0.48
  -3 -10  -9    6.51    0.78
   3  10  -9    6.73    0.50
   3  10  -9    6.92    0.55
   3 -10  -9    5.80    0.59
   3  10   9    6.25    0.62
  -3 -10   9    5.89    0.75
  -3 -10   9    7.14    0.83
   4 -10   9    6.68    0.50
   4  10  -9    5.90    0.59
  -4 -10  -9    5.37    0.75
   4  10  -9    6.25    0.50
   4  10   9    5.71    0.63
  -4 -10   9    4.63    0.72
   5  10  -9    0.31    0.31
   5  10  -9    0.19    0.17
  -5 -10  -9    0.66    0.33
  -5 -10   9    0.45    0.33
   5  10   9    0.35    0.27
  -6 -10  -9    2.92    0.63
   6  10  -9    2.73    0.43
   6  10   9    3.00    0.52
   7  10  -9    0.28    0.24
   7  10   9    0.66    0.32
   0 -11   9   -0.09    0.17
   0 -11   9   -0.06    0.13
   0 -11  -9   -0.01    0.18
   1  11  -9    0.44    0.17
  -1 -11  -9    0.78    0.26
   1 -11   9    0.53    0.25
   1 -11   9    0.48    0.23
  -1 -11   9    0.46    0.25
  -1 -11   9    0.51    0.22
   1 -11  -9    0.56    0.28
   2 -11   9    0.09    0.16
  -2 -11  -9    0.31    0.16
   2  11  -9    0.25    0.15
   2 -11   9    0.32    0.19
  -2 -11   9    0.27    0.21
  -2 -11   9    0.20    0.16
   2  11   9    0.33    0.17
   2 -11  -9    0.37    0.28
  -2 -11   9    0.14    0.28
  -3 -11  -9    2.22    0.47
  -3 -11  -9    2.27    0.27
   3 -11   9    2.79    0.48
   3  11  -9    1.84    0.33
   3 -11   9    1.80    0.34
  -3 -11   9    1.98    0.47
   3  11   9    2.25    0.37
  -3 -11   9    1.16    0.61
   3 -11  -9    3.04    0.54
   4  11  -9    0.28    0.19
  -4 -11  -9    1.06    0.41
   4  11  -9    0.83    0.26
  -4 -11   9    0.67    0.34
   4  11   9    0.56    0.26
  -5 -11  -9    0.20    0.28
   5  11  -9    0.77    0.25
   5  11   9    0.41    0.26
   6  11  -9    1.17    0.33
   6  11   9    0.77    0.31
   0 -12  -9    0.03    0.18
   0 -12   9   -0.02    0.16
   0 -12   9   -0.07    0.18
   1  12  -9   -0.04    0.13
   1 -12   9    0.06    0.19
  -1 -12  -9    0.36    0.20
   1 -12   9    0.27    0.21
   1 -12  -9    0.20    0.24
  -1 -12   9    0.21    0.25
  -1 -12   9    0.17    0.18
   2  12  -9   -0.08    0.11
   2 -12   9    0.12    0.20
  -2 -12  -9    0.24    0.14
   2 -12   9    0.40    0.23
   2 -12  -9   -0.08    0.23
  -2 -12   9    0.10    0.15
  -2 -12   9   -0.30    0.18
   3 -12   9    0.77    0.27
   3  12  -9    0.41    0.19
   3  12   9    0.44    0.22
   3 -12  -9    0.29    0.30
  -3 -12   9    0.50    0.32
   4  12  -9    1.55    0.31
   4  12   9    1.87    0.38
   5  12  -9    0.83    0.27
  -5 -12  -9    0.84    0.42
   5  12   9    0.71    0.30
   0 -13  -9    0.40    0.22
   0 -13   9   -0.12    0.17
   0 -13   9   -0.04    0.22
   1 -13   9    0.06    0.23
  -1 -13  -9    0.42    0.20
   1  13  -9   -0.06    0.12
   1 -13   9    0.22    0.22
  -1 -13   9   -0.11    0.17
  -1 -13   9    0.13    0.27
   1 -13  -9    0.43    0.25
   2  13  -9    0.61    0.22
   2 -13   9    0.77    0.29
  -2 -13  -9    0.74    0.21
   2 -13  -9    0.11    0.23
  -2 -13   9    0.44    0.21
   3 -13   9    0.57    0.25
   3  13  -9    0.12    0.17
   3 -13  -9    0.59    0.33
   0   0  10    6.76    0.28
   0   0 -10    5.11    0.28
  -1   0 -10    0.05    0.05
   1   0 -10    0.06    0.06
  -1   0 -10    0.04    0.04
  -1   0  10   -0.04    0.03
   1   0  10    0.06    0.05
  -2   0  10   27.87    0.98
   2   0 -10   28.26    1.05
   2   0 -10   29.41    0.91
  -2   0 -10   28.68    0.96
   2   0  10   28.71    1.03
   2   0  10   28.92    0.99
   3   0  10    0.07    0.08
   3   0 -10    0.00    0.03
   3   0  10   -0.04    0.04
  -3   0  10    0.06    0.07
   3   0 -10    0.01    0.07
  -4   0  10    8.25    0.48
   4   0 -10    8.29    0.36
   4   0 -10    7.78    0.49
   4   0  10    7.52    0.47
   4   0  10    7.78    0.32
  -5   0  10    0.22    0.12
   5   0  10    0.12    0.12
   5   0 -10    0.21    0.08
  -5   0  10    0.18    0.06
   5   0 -10    0.24    0.12
  -5   0  10    0.30    0.07
   6   0 -10    4.62    0.32
   6   0 -10    3.98    0.46
  -6   0  10    4.81    0.52
   6   0  10    4.37    0.48
   7   0 -10   -0.10    0.10
  -7   0  10    0.23    0.17
   7   0  10   -0.04    0.11
   7   0 -10    0.01    0.09
   8   0  10    3.93    0.52
   8   0 -10    2.94    0.44
   9   0 -10    0.10    0.18
   9   0  10    0.08    0.14
  10   0  10    2.67    0.57
  10   0 -10    2.80    0.50
  10   0  10    2.20    0.49
   0   1 -10   29.07    0.98
   0  -1 -10   29.65    0.98
   0  -1  10   29.18    0.96
   0   1  10   28.20    0.94
   1   1 -10    1.20    0.16
  -1  -1 -10    1.48    0.14
   1  -1  10    1.64    0.17
   1  -1  10    1.43    0.19
  -1   1  10    1.68    0.12
  -1  -1 -10    1.50    0.14
   1  -1 -10    1.49    0.19
   1   1  10    1.66    0.18
  -1   1 -10    1.51    0.15
  -1   1 -10    1.64    0.17
  -1  -1  10    1.39    0.15
   2   1 -10    5.42    0.26
  -2  -1 -10    5.63    0.26
   2  -1  10    5.55    0.31
  -2   1  10    5.56    0.27
  -2  -1 -10    5.58    0.21
  -2  -1 -10    5.41    0.21
   2  -1  10    5.51    0.31
   2   1 -10    6.34    0.35
  -2  -1  10    5.73    0.32
  -2   1 -10    5.54    0.31
   2  -1 -10    5.89    0.36
   2   1  10    5.74    0.34
   3  -1  10   81.18    2.57
   3   1 -10   79.49    2.59
   3  -1  10   80.49    2.46
  -3   1  10   81.66    2.52
   3   1 -10   81.31    2.46
  -3  -1  10   81.58    2.61
   3   1  10   79.66    2.48
   3  -1 -10   79.44    2.63
   3   1  10   86.28    2.64
   3  -1 -10   81.06    2.38
   4  -1  10    0.73    0.17
   4   1 -10    0.51    0.11
   4  -1  10    0.64    0.09
  -4   1  10    0.80    0.17
  -4  -1 -10    0.26    0.15
   4   1 -10    0.43    0.14
   4   1  10    0.74    0.11
  -4  -1  10    0.31    0.13
   4   1  10    0.30    0.13
   4  -1 -10    0.78    0.20
   4  -1 -10    0.49    0.08
  -5   1  10   14.66    0.71
  -5   1  10   13.72    0.49
  -5   1  10   14.00    0.50
  -5  -1 -10   13.42    0.85
   5   1 -10   13.68    0.60
   5  -1  10   13.54    0.70
   5   1 -10   15.27    0.74
   5  -1 -10   14.28    0.76
  -5  -1  10   13.57    0.56
   5   1  10   14.40    0.76
   5  -1 -10   13.35    0.54
  -5  -1  10   13.87    0.77
   6   1 -10    2.19    0.34
   6   1 -10    3.14    0.32
  -6  -1 -10    2.91    0.48
  -6   1  10    3.97    0.45
   6  -1  10    3.43    0.41
   6  -1 -10    3.38    0.44
   6  -1 -10    2.78    0.26
   6   1  10    2.46    0.38
  -6  -1  10    2.75    0.43
   7  -1  10    0.01    0.11
  -7   1  10    0.12    0.16
   7   1 -10   -0.13    0.10
  -7  -1 -10   -0.02    0.16
   7   1 -10   -0.09    0.09
   7  -1 -10   -0.03    0.13
   7   1  10    0.07    0.14
  -7  -1  10    0.03    0.16
   8   1 -10    0.44    0.16
   8   1 -10    0.06    0.15
   8  -1  10    0.46    0.22
  -8  -1 -10    0.15    0.20
   8  -1 -10    0.25    0.17
  -8  -1  10    0.42    0.25
   8   1  10    0.20    0.20
   9   1 -10    4.26    0.56
   9  -1  10    3.87    0.52
  -9  -1 -10    3.92    0.66
   9   1  10    3.71    0.55
   9  -1 -10    5.28    0.64
   9   1  10    3.19    0.58
  10  -1  10    1.53    0.36
  10   1 -10    1.28    0.36
  10   1  10    1.76    0.51
  10  -1 -10    1.56    0.39
   0  -2 -10   40.90    1.31
   0  -2  10   39.57    1.30
   0  -2 -10   40.93    1.31
   0   2 -10   39.22    1.32
   1  -2  10   21.76    0.77
  -1  -2 -10   21.22    0.71
   1   2 -10   21.39    0.74
  -1  -2 -10   21.81    0.78
  -1   2  10   20.76    0.68
   1  -2  10   21.86    0.82
   1   2 -10   21.71    0.79
   1  -2 -10   19.84    0.71
  -1   2 -10   20.53    0.80
   1   2  10   23.09    0.81
  -1  -2  10   21.90    0.80
   1  -2 -10   21.72    0.82
  -1   2 -10   21.36    0.79
  -2   2  10    2.72    0.15
  -2  -2 -10    2.92    0.18
   2  -2  10    2.58    0.21
   2  -2  10    3.20    0.22
  -2  -2 -10    2.79    0.14
   2   2 -10    2.83    0.18
  -2  -2 -10    3.15    0.36
   2   2 -10    2.64    0.22
   2  -2 -10    2.31    0.27
   2   2  10    2.12    0.25
  -2  -2  10    2.37    0.25
   2  -2 -10    2.16    0.13
  -2   2 -10    2.80    0.23
  -3   2  10   87.05    2.65
   3   2 -10   88.84    2.68
  -3  -2 -10   90.46    2.98
   3  -2  10   86.61    2.67
   3  -2  10   82.53    2.73
   3   2 -10   89.29    2.78
   3   2  10   89.09    2.85
   3  -2 -10   89.83    2.86
  -3  -2  10   86.65    2.84
   3  -2 -10   87.81    2.56
  -4   2  10    4.25    0.28
  -4  -2 -10    4.27    0.50
   4   2 -10    4.38    0.29
   4  -2  10    4.12    0.32
   4  -2  10    4.44    0.23
   4   2 -10    5.14    0.36
  -4   2  10    4.23    0.30
   4  -2 -10    4.51    0.19
  -4  -2  10    3.73    0.33
   4  -2 -10    4.13    0.44
   4  -2 -10    5.14    0.26
  -4  -2  10    4.46    0.46
   4   2  10    4.40    0.38
   5   2 -10   31.61    1.16
   5  -2  10   32.94    1.23
  -5   2  10   30.77    1.01
   5   2 -10   32.87    1.25
  -5   2  10   32.05    1.18
  -5  -2 -10   30.02    1.44
  -5  -2  10   31.53    1.13
  -5  -2  10   29.53    1.34
   5  -2 -10   30.25    1.31
   5   2  10   31.90    1.33
   6   2 -10    1.41    0.23
   6  -2  10    1.86    0.28
   6   2 -10    2.19    0.31
  -6   2  10    2.50    0.32
  -6  -2 -10    2.04    0.43
   6   2  10    2.08    0.37
   6  -2 -10    1.91    0.35
  -6  -2  10    1.99    0.37
  -7  -2 -10    0.90    0.33
   7   2 -10    0.64    0.19
   7  -2  10    0.57    0.20
   7   2 -10    0.70    0.22
   7   2  10    0.53    0.23
  -7  -2  10    0.53    0.27
   7  -2 -10    0.75    0.25
   8  -2  10    0.21    0.15
   8   2 -10    0.46    0.18
  -8  -2 -10    0.07    0.20
   8   2 -10    0.24    0.17
   8   2  10    0.34    0.28
  -8  -2  10    0.33    0.23
   8  -2 -10    0.58    0.25
   8   2  10    0.16    0.19
   9  -2  10    0.76    0.26
   9   2 -10    1.10    0.28
  -9  -2 -10    0.73    0.34
   9   2  10    1.39    0.38
   9  -2 -10    0.62    0.28
   9   2  10    0.67    0.33
  -9  -2  10    1.00    0.37
  10  -2  10    0.35    0.22
  10   2 -10    0.79    0.28
  10  -2 -10    0.85    0.31
  10   2  10    0.35    0.30
   0   3  10    9.46    0.40
   0  -3  10    9.73    0.47
   0   3 -10    9.69    0.45
   0  -3 -10    9.01    0.42
   0  -3 -10    9.09    0.44
   0  -3  10    9.76    0.44
   1   3 -10   11.35    0.50
  -1   3  10   11.47    0.47
  -1  -3 -10   11.74    0.58
  -1  -3 -10   12.29    0.44
   1  -3  10   10.06    0.47
   1   3 -10   11.53    0.47
   1  -3  10   11.48    0.54
  -1   3  10   11.78    0.40
  -1  -3 -10   12.69    0.53
   1  -3 -10   11.00    0.53
  -1  -3  10   11.82    0.54
   1   3  10    9.23    0.49
  -1   3 -10   11.98    0.53
  -2   3  10   11.72    0.42
   2  -3  10   11.28    0.52
   2  -3  10   12.16    0.51
  -2  -3 -10   11.98    0.46
   2   3 -10   11.77    0.49
  -2  -3 -10   12.02    0.48
  -2  -3 -10   12.33    0.66
   2   3 -10   11.28    0.52
  -2  -3 -10   11.13    0.38
  -2   3  10   12.20    0.39
   2  -3 -10   11.48    0.39
   2  -3 -10   11.14    0.58
   2   3  10    9.86    0.55
  -2   3 -10   11.73    0.57
  -2  -3  10   13.43    0.61
  -3  -3 -10    4.59    0.49
   3  -3  10    4.32    0.28
  -3   3  10    4.97    0.37
   3  -3  10    4.44    0.28
   3   3 -10    3.92    0.30
   3   3 -10    5.00    0.30
  -3  -3  10    5.01    0.39
   3  -3 -10    4.53    0.37
   3   3  10    3.36    0.37
   3  -3 -10    4.34    0.15
   4  -3  10   12.44    0.58
  -4   3  10   12.19    0.59
   4   3 -10   12.90    0.58
  -4  -3 -10   12.67    0.78
  -4   3  10   12.00    0.46
   4   3 -10   11.98    0.59
   4  -3 -10   12.01    0.39
   4   3  10   13.24    0.71
  -4  -3  10   11.74    0.64
   4  -3 -10   13.20    0.71
  -4  -3  10   11.94    0.71
  -5   3  10    3.22    0.22
  -5   3  10    3.27    0.36
   5  -3  10    3.51    0.30
   5   3 -10    4.01    0.32
   5   3 -10    4.01    0.39
  -5  -3 -10    3.26    0.49
  -5  -3  10    3.51    0.35
   5   3  10    3.45    0.45
  -5  -3  10    3.34    0.46
   5  -3 -10    3.23    0.43
  -6  -3 -10    0.75    0.30
   6  -3  10    1.21    0.22
   6   3 -10    0.57    0.17
   6   3 -10    0.75    0.20
   6  -3 -10    0.89    0.26
  -6  -3  10    0.92    0.28
   6   3  10    0.82    0.25
   6   3  10    0.47    0.24
  -6  -3  10    0.75    0.12
  -7  -3 -10    0.05    0.17
   7   3 -10    0.11    0.14
   7  -3  10    0.32    0.15
   7   3 -10    0.15    0.13
  -7  -3  10    0.05    0.19
   7   3  10    0.33    0.21
   7  -3 -10    0.30    0.20
   7   3  10    0.46    0.26
  -8  -3 -10    0.02    0.23
   8   3 -10    0.29    0.18
   8  -3  10    0.05    0.13
   8   3 -10    0.50    0.21
  -8  -3  10   -0.03    0.19
   8  -3 -10    0.07    0.19
   8   3  10    0.23    0.23
   8   3  10    0.16    0.20
   9   3 -10    0.73    0.24
   9   3 -10    0.72    0.25
  -9  -3 -10    1.03    0.39
   9  -3  10    0.51    0.21
   9  -3 -10    0.46    0.25
  -9  -3  10    0.41    0.26
   9   3  10    0.89    0.33
   9   3  10    0.75    0.36
  10  -3  10    1.48    0.34
  10   3 -10    1.56    0.39
  10  -3 -10    0.62    0.29
  10   3  10    1.33    0.49
   0  -4 -10   25.58    0.93
   0  -4 -10   25.32    0.96
   0  -4  10   25.73    0.96
   0   4 -10   24.51    0.96
   0  -4  10   25.52    0.99
   0   4  10   27.90    0.91
   0  -4 -10   26.44    0.96
   0   4  10   24.49    0.92
  -1   4  10   91.59    2.74
   1  -4  10   93.02    2.91
   1   4 -10   91.18    2.86
  -1   4  10   94.37    3.08
   1   4 -10   97.42    2.83
   1  -4  10  103.74    2.86
  -1  -4 -10   93.34    2.96
  -1   4  10   77.72    2.69
  -1  -4 -10   94.16    2.88
  -1   4  10   91.63    2.78
  -1  -4 -10   92.20    2.76
   1  -4 -10   92.71    2.91
  -1  -4  10   93.29    2.92
   1   4  10   86.55    2.90
   1  -4 -10   93.03    2.84
   1   4  10   87.62    2.87
  -1   4 -10   96.23    2.92
   2   4 -10   15.64    0.66
   2   4 -10   15.75    0.63
  -2  -4 -10   15.31    0.62
  -2  -4 -10   15.70    0.49
   2  -4  10   15.47    0.63
  -2  -4 -10   16.00    0.80
   2  -4  10   15.55    0.67
   2   4  10   15.42    0.75
   2  -4 -10   14.96    0.73
  -2  -4  10   16.84    0.77
   2   4  10   15.20    0.72
   3   4 -10   46.32    1.68
  -3   4  10   51.28    1.83
   3  -4  10   51.25    1.67
  -3  -4 -10   53.62    1.96
   3   4 -10   50.97    1.68
   3  -4  10   49.99    1.68
   3  -4 -10   50.12    1.83
  -3  -4  10   51.54    1.89
   3   4  10   47.82    1.85
   3   4  10   50.45    1.83
  -3  -4  10   53.80    1.89
   4   4 -10    2.48    0.29
   4  -4  10    3.01    0.29
  -4   4  10    1.93    0.27
   4   4 -10    2.47    0.28
  -4  -4 -10    2.16    0.38
   4   4  10    3.17    0.41
   4   4  10    2.60    0.38
  -4  -4  10    2.68    0.39
  -4  -4  10    2.07    0.32
   4  -4 -10    2.63    0.37
  -5   4  10   10.21    0.49
   5   4 -10   11.75    0.58
   5   4 -10   10.04    0.56
   5  -4  10   10.75    0.55
  -5  -4 -10   10.03    0.76
   5   4  10   10.94    0.70
  -5  -4  10   11.54    0.77
   5  -4 -10   10.06    0.68
  -5  -4  10   10.69    0.60
   5   4  10    8.74    0.68
  -6  -4 -10    1.12    0.34
   6   4 -10    1.59    0.27
   6   4 -10    0.83    0.20
   6  -4  10    1.01    0.21
   6   4  10    1.20    0.33
  -6  -4  10    1.20    0.19
  -6  -4  10    0.71    0.27
   6  -4 -10    0.45    0.22
   6   4  10    0.82    0.27
  -7  -4 -10    1.92    0.45
   7   4 -10    2.33    0.35
   7  -4  10    2.32    0.32
   7   4 -10    2.37    0.33
   7   4  10    2.55    0.46
  -7  -4  10    3.02    0.55
   7  -4 -10    2.20    0.42
   7   4  10    2.18    0.46
   8   4 -10    0.39    0.17
   8   4 -10    0.87    0.25
   8  -4  10    1.01    0.25
  -8  -4 -10    0.73    0.33
   8  -4 -10    0.25    0.22
   8   4  10    0.87    0.31
  -8  -4  10    0.75    0.33
   8   4  10    0.65    0.30
   9   4 -10    0.48    0.20
   9  -4  10    0.08    0.15
  -9  -4 -10    0.14    0.26
   9   4 -10    0.03    0.16
   9   4  10    0.60    0.29
   9  -4 -10    0.38    0.24
   9   4  10    0.05    0.24
  -9  -4  10    0.06    0.26
  10   4 -10    1.58    0.36
  10  -4 -10    0.68    0.30
  10   4  10    1.11    0.44
   0   5  10   12.38    0.53
   0  -5 -10   11.67    0.60
   0   5  10   12.04    0.55
   0  -5  10   12.01    0.61
   0  -5 -10   13.18    0.59
   0   5  10   12.78    0.75
   0  -5  10   12.98    0.61
   0  -5 -10   13.92    0.58
   0   5 -10   12.91    0.61
  -1  -5 -10   -0.04    0.05
  -1   5  10    0.00    0.11
   1   5 -10    0.05    0.06
   1  -5  10   -0.02    0.08
   1  -5  10   -0.07    0.06
  -1   5  10   -0.02    0.04
  -1  -5 -10    0.01    0.10
   1   5 -10    0.08    0.10
  -1   5  10    0.06    0.04
  -1   5  10   -0.04    0.05
  -1  -5 -10    0.09    0.14
   1   5  10   -0.02    0.06
   1   5  10    0.00    0.08
  -1  -5  10    0.04    0.08
  -1  -5  10    0.04    0.08
  -1   5 -10    0.02    0.11
   1  -5 -10    0.02    0.10
   1   5  10    0.02    0.12
  -2  -5 -10   23.74    1.08
   2   5 -10   25.69    0.91
  -2  -5 -10   24.86    0.75
   2  -5  10   23.61    0.95
  -2   5  10   19.69    1.03
  -2  -5 -10   23.69    0.89
   2  -5  10   24.36    0.90
   2   5 -10   23.58    0.92
   2   5  10   22.78    0.99
  -2  -5  10   24.44    1.14
  -2  -5  10   23.81    1.04
   2  -5 -10   23.68    0.89
   2   5  10   21.97    1.00
   3  -5  10   13.36    0.58
  -3   5  10   13.23    0.74
   3   5 -10   13.85    0.62
  -3  -5 -10   11.70    0.77
   3   5 -10   14.21    0.62
   3  -5  10   12.89    0.62
  -3  -5  10   13.12    0.78
   3   5  10   12.71    0.71
   3   5  10   12.61    0.74
  -3  -5  10   14.37    0.78
   4   5 -10    4.71    0.35
   4   5 -10    4.27    0.32
  -4  -5 -10    4.11    0.54
  -4   5  10    4.90    0.39
   4   5  10    4.50    0.53
  -4  -5  10    4.36    0.54
   4   5  10    4.33    0.48
  -4  -5  10    4.18    0.48
   5  -5  10    1.92    0.26
  -5  -5 -10    1.94    0.41
   5   5 -10    1.81    0.26
  -5   5  10    2.10    0.25
   5   5 -10    1.50    0.26
   5  -5 -10    2.00    0.38
  -5  -5  10    1.56    0.28
   5   5  10    1.54    0.32
  -5  -5  10    2.52    0.44
   5   5  10    1.55    0.35
   6   5 -10   13.65    0.73
   6  -5  10   13.82    0.67
   6   5 -10   14.59    0.70
  -6  -5 -10   14.39    1.01
   6   5  10   12.92    0.89
   6   5  10   12.24    0.85
  -6  -5  10   13.12    0.68
  -6  -5  10   13.52    0.94
   6  -5 -10   13.06    0.86
  -7  -5 -10    2.93    0.56
   7   5 -10    3.16    0.40
   7  -5  10    4.03    0.41
   7   5 -10    3.20    0.39
  -7  -5  10    3.82    0.63
   7  -5 -10    2.83    0.48
   7   5  10    3.13    0.50
   7   5  10    2.97    0.54
  -8  -5 -10    0.35    0.28
   8   5 -10    0.65    0.24
   8   5 -10    0.45    0.18
   8  -5  10    0.27    0.14
   8   5  10    0.53    0.27
   8  -5 -10    0.26    0.23
   8   5  10    0.37    0.30
  -8  -5  10    0.64    0.32
   9   5 -10    4.36    0.55
   9  -5  10    4.59    0.48
  -9  -5  10    6.33    0.90
   9  -5 -10    4.44    0.66
   9   5  10    5.00    0.76
   0  -6 -10   20.64    0.88
   0   6  10   19.85    0.77
   0  -6  10   18.83    0.86
   0  -6  10   19.43    0.86
   0   6 -10   19.69    0.87
   0   6  10   17.98    1.00
   0  -6 -10   20.04    0.83
   0   6  10   19.98    0.78
  -1   6  10   55.52    1.69
  -1  -6 -10   52.88    1.94
  -1   6  10   57.01    2.11
   1  -6  10   54.04    1.85
   1   6 -10   57.00    1.81
  -1  -6 -10   54.06    1.88
  -1   6  10   54.75    1.71
  -1   6  10   54.04    1.68
  -1  -6 -10   53.52    1.75
   1   6 -10   57.17    1.89
   1  -6  10   56.04    1.91
  -1  -6  10   53.84    1.95
  -1  -6  10   54.44    2.12
   1  -6 -10   54.46    1.73
  -1   6 -10   53.47    1.93
   1  -6 -10   54.83    1.87
  -1  -6  10   54.05    1.88
   1   6  10   53.58    1.87
   2   6 -10    0.14    0.12
  -2  -6 -10    0.14    0.13
  -2  -6 -10    0.21    0.17
   2  -6  10   -0.02    0.10
   2   6 -10    0.12    0.09
  -2   6  10    0.23    0.14
   2  -6  10    0.27    0.11
  -2   6 -10    0.22    0.05
   2  -6 -10    0.07    0.12
  -2  -6  10    0.39    0.19
  -2  -6  10    0.12    0.14
   2   6  10    0.46    0.15
   3   6 -10    6.83    0.43
  -3  -6 -10    5.85    0.63
   3  -6  10    6.92    0.40
   3   6 -10    7.17    0.44
  -3  -6 -10    6.78    0.27
   3  -6  10    6.91    0.46
  -3  -6  10    7.84    0.61
  -3  -6  10    6.16    0.54
   3   6  10    5.25    0.53
   3  -6 -10    6.47    0.39
   4  -6  10   11.28    0.55
   4   6 -10   11.62    0.59
  -4  -6 -10   11.77    0.83
   4   6 -10   11.35    0.61
  -4  -6  10   11.72    0.75
   4   6  10   10.47    0.72
  -4  -6  10   11.41    0.79
   5   6 -10    0.99    0.22
   5   6 -10    0.79    0.19
   5  -6  10    0.48    0.14
  -5  -6 -10    0.33    0.22
  -5  -6  10    0.85    0.23
   5   6  10    0.78    0.25
  -5  -6  10    0.75    0.29
   5   6  10    0.99    0.29
  -6  -6 -10    1.15    0.38
   6   6 -10    2.49    0.38
   6   6 -10    2.24    0.31
   6   6  10    2.02    0.40
   6   6  10    2.69    0.48
  -6  -6  10    2.01    0.32
  -6  -6  10    1.63    0.42
   7   6 -10    0.36    0.15
   7  -6  10    0.41    0.15
  -7  -6 -10    0.30    0.25
   7   6 -10    0.11    0.16
   7  -6 -10    0.64    0.27
   7   6  10    0.33    0.24
   7   6  10    0.05    0.19
  -7  -6  10   -0.03    0.22
   8   6 -10    2.56    0.41
   8   6 -10    2.88    0.37
  -8  -6 -10    3.22    0.62
   8  -6  10    3.33    0.38
   8  -6 -10    4.14    0.64
  -8  -6  10    2.77    0.60
   8   6  10    2.35    0.49
   8   6  10    3.01    0.57
   9   6 -10    0.36    0.24
   9  -6 -10    0.27    0.25
   9   6  10    0.80    0.38
   0  -7 -10   25.54    1.11
   0  -7 -10   25.17    1.04
   0   7  10   27.98    1.36
   0  -7  10   25.72    1.09
   0  -7  10   25.52    1.08
   0  -7  10   25.64    1.29
   0   7 -10   23.81    1.08
   0   7  10   26.08    0.96
   1  -7  10    1.17    0.23
  -1  -7 -10    1.40    0.28
  -1   7  10    1.16    0.15
   1   7 -10    1.10    0.24
   1  -7  10    0.99    0.23
  -1   7  10    1.05    0.13
   1  -7  10    0.80    0.26
   1   7 -10    1.09    0.18
  -1  -7 -10    1.11    0.27
  -1  -7  10    0.74    0.22
   1   7  10    0.80    0.18
  -1  -7  10    1.16    0.33
   1  -7 -10    1.12    0.18
  -1  -7  10    1.12    0.23
   1  -7 -10    1.48    0.30
   2   7 -10    1.89    0.25
  -2  -7 -10    2.37    0.31
   2   7 -10    1.90    0.29
   2  -7  10    2.47    0.34
  -2  -7 -10    2.62    0.40
   2  -7  10    1.81    0.25
   2  -7 -10    1.96    0.32
  -2  -7  10    2.28    0.42
  -2  -7  10    3.07    0.44
   2   7  10    2.04    0.31
  -3  -7 -10   15.12    0.59
   3  -7  10   16.34    0.72
   3  -7  10   16.43    0.79
  -3  -7 -10   15.92    0.95
   3   7 -10   15.59    0.74
   3   7 -10   17.03    0.77
   3   7  10   14.39    0.84
  -3  -7  10   16.10    0.93
   3  -7 -10   15.59    0.73
  -3  -7  10   14.37    0.92
  -4  -7 -10    0.74    0.29
   4   7 -10    0.50    0.18
   4  -7  10    0.54    0.14
   4   7 -10    0.36    0.15
   4   7  10    0.71    0.24
  -4  -7  10    0.93    0.29
  -4  -7  10    0.87    0.31
   5   7 -10    0.63    0.19
   5   7 -10    0.72    0.22
  -5  -7 -10    0.54    0.28
   5  -7  10    0.65    0.17
  -5  -7  10    0.64    0.29
  -5  -7  10    0.66    0.24
   5   7  10    0.79    0.27
   6   7 -10    3.53    0.39
   6  -7  10    2.91    0.32
   6   7 -10    3.13    0.42
  -6  -7 -10    2.72    0.56
   6   7  10    2.85    0.51
  -6  -7  10    3.09    0.42
  -6  -7  10    2.13    0.47
  -7  -7 -10    1.32    0.47
   7   7 -10    1.52    0.32
   7   7 -10    1.71    0.28
   7   7  10    2.00    0.45
   7  -7 -10    1.46    0.38
  -7  -7  10    1.09    0.40
   7   7  10    1.58    0.41
  -8  -7 -10    0.19    0.31
   8   7 -10    0.35    0.21
   8   7  10    0.03    0.24
   8  -7 -10   -0.02    0.20
   8   7  10    0.33    0.28
  -8  -7  10   -0.03    0.26
   9   7 -10    0.62    0.28
   9  -7 -10    0.41    0.27
   9   7  10    0.89    0.39
   0   8 -10    0.97    0.25
   0  -8 -10    1.14    0.32
   0  -8 -10    1.07    0.23
   0   8  10    1.40    0.19
   0  -8  10    0.82    0.23
   0  -8  10    1.00    0.33
   0  -8  10    0.59    0.21
   1  -8  10    4.68    0.47
   1  -8  10    3.99    0.56
   1  -8  10    4.31    0.41
  -1  -8 -10    4.30    0.49
   1   8 -10    4.45    0.47
   1   8 -10    4.34    0.33
  -1  -8 -10    4.62    0.44
  -1  -8  10    3.87    0.55
   1   8  10    4.54    0.37
  -1  -8  10    4.07    0.38
   1  -8 -10    4.54    0.51
  -1  -8  10    4.56    0.51
   2  -8  10    6.57    0.50
  -2  -8 -10    6.29    0.44
   2   8 -10    5.99    0.46
  -2  -8 -10    6.53    0.56
   2   8 -10    5.85    0.40
   2  -8  10    6.66    0.46
  -2  -8  10    6.69    0.57
   2   8  10    6.11    0.46
  -2  -8  10    6.48    0.73
  -2  -8  10    5.81    0.42
   2  -8 -10    6.13    0.50
  -3  -8 -10   19.59    0.75
  -3  -8 -10   19.32    1.10
   3  -8  10   19.29    0.94
   3   8 -10   20.20    0.91
   3   8 -10   19.79    0.88
   3  -8  10   18.64    0.85
   3  -8 -10   18.38    0.90
  -3  -8  10   20.49    1.13
   3   8  10   20.46    1.01
  -3  -8  10   19.53    1.13
  -4  -8 -10    4.60    0.63
   4  -8  10    4.11    0.39
   4   8 -10    3.44    0.40
   4   8 -10    3.39    0.40
  -4  -8  10    3.60    0.54
  -4  -8  10    3.68    0.57
   4   8  10    4.22    0.54
   5   8 -10    1.27    0.28
  -5  -8 -10    1.30    0.39
   5  -8  10    1.10    0.20
   5   8 -10    1.42    0.28
  -5  -8  10    1.27    0.34
   5   8  10    1.35    0.33
  -5  -8  10    1.01    0.34
   6  -8  10    0.79    0.19
   6   8 -10    1.03    0.27
   6   8 -10    1.16    0.27
  -6  -8 -10    0.69    0.34
   6   8  10    1.21    0.36
  -6  -8  10    0.87    0.36
  -7  -8 -10    3.47    0.65
   7   8 -10    4.00    0.50
   7   8  10    3.83    0.63
  -7  -8  10    3.64    0.71
   7   8  10    3.21    0.57
   8   8 -10    0.54    0.24
   8   8  10    0.34    0.29
   8  -8 -10    0.43    0.29
   0  -9 -10    4.16    0.51
   0  -9  10    4.30    0.51
   0  -9  10    4.28    0.50
   0  -9  10    3.61    0.61
   1   9 -10    5.20    0.54
   1   9 -10    5.38    0.39
  -1  -9 -10    5.30    0.56
   1  -9  10    4.96    0.52
  -1  -9 -10    5.39    0.47
   1  -9  10    4.97    0.46
  -1  -9  10    5.55    0.45
  -1  -9  10    4.24    0.54
   1   9  10    5.19    0.40
   1  -9 -10    4.90    0.56
  -1  -9  10    5.63    0.71
  -2  -9 -10   22.24    1.17
   2   9 -10   21.92    0.97
   2  -9  10   21.90    1.03
   2  -9  10   22.25    1.07
  -2  -9 -10   22.74    1.00
   2   9 -10   23.55    1.08
  -2  -9  10   22.88    1.30
   2   9  10   23.42    1.06
   2  -9 -10   25.87    1.14
  -2  -9  10   23.03    1.01
  -2  -9  10   22.11    1.20
   3   9 -10    4.80    0.47
   3  -9  10    5.70    0.49
  -3  -9 -10    5.20    0.66
   3  -9  10    5.25    0.43
   3   9 -10    6.00    0.57
  -3  -9 -10    5.28    0.33
   3   9  10    5.58    0.57
   3  -9 -10    5.49    0.60
  -3  -9  10    4.21    0.60
  -3  -9  10    3.77    0.57
   4  -9  10    0.79    0.20
  -4  -9 -10    1.65    0.42
   4   9 -10    1.04    0.24
   4   9 -10    0.95    0.26
  -4  -9  10    1.25    0.39
  -4  -9  10    1.22    0.37
   4   9  10    1.49    0.34
   5  -9  10    0.16    0.13
   5   9 -10   -0.05    0.13
   5   9 -10    0.10    0.18
  -5  -9 -10    0.01    0.24
  -5  -9  10   -0.05    0.19
   5   9  10   -0.14    0.17
   6   9 -10    0.43    0.21
  -6  -9 -10    0.18    0.23
   6   9  10    0.36    0.26
  -6  -9  10    0.37    0.32
   7   9 -10    1.03    0.31
  -7  -9 -10    0.66    0.43
   7   9  10    2.12    0.49
   0 -10 -10    0.97    0.30
   0 -10  10    1.45    0.31
   0 -10  10    0.97    0.29
   1 -10  10    0.58    0.22
  -1 -10 -10    1.40    0.31
   1  10 -10    1.10    0.22
   1 -10  10    1.44    0.33
  -1 -10  10    1.10    0.27
   1 -10 -10    1.20    0.35
   1  10  10    0.95    0.20
  -1 -10  10    0.70    0.28
  -1 -10  10    1.20    0.41
   2  10 -10    1.34    0.25
   2 -10  10    1.06    0.27
   2  10 -10    1.34    0.31
  -2 -10 -10    1.12    0.36
   2 -10  10    1.16    0.27
  -2 -10 -10    1.65    0.30
  -2 -10  10    1.28    0.42
   2  10  10    1.21    0.25
   2 -10 -10    0.88    0.34
  -2 -10  10    1.09    0.25
  -2 -10  10    0.84    0.31
  -3 -10 -10    1.66    0.23
   3 -10  10    2.13    0.38
   3 -10  10    1.21    0.28
   3  10 -10    1.40    0.26
   3  10 -10    1.21    0.29
  -3 -10 -10    1.05    0.33
   3 -10 -10    1.64    0.39
   3  10  10    0.96    0.25
  -3 -10  10    1.19    0.38
  -3 -10  10    1.27    0.37
   4 -10  10    1.36    0.27
   4  10 -10    0.95    0.25
   4  10 -10    1.54    0.32
  -4 -10 -10    0.85    0.36
   4  10  10    0.76    0.27
  -4 -10  10    0.82    0.34
   5  10 -10   12.84    0.77
   5  10 -10   12.19    0.75
  -5 -10 -10   12.65    1.03
  -5 -10  10   12.49    1.04
   5  10  10   12.73    0.88
   6  10 -10    0.24    0.18
  -6 -10 -10    0.33    0.29
   6  10  10    0.05    0.22
   7  10 -10    1.41    0.34
   7  10  10    1.20    0.39
   0 -11  10    0.60    0.25
   0 -11  10    0.32    0.23
   0 -11 -10    0.46    0.25
  -1 -11 -10    2.41    0.40
   1 -11  10    2.43    0.43
   1 -11  10    1.47    0.34
   1  11 -10    2.00    0.30
   1 -11 -10    1.97    0.42
  -1 -11  10    1.93    0.44
  -1 -11  10    2.02    0.37
   2  11 -10    2.56    0.34
   2 -11  10    2.30    0.38
  -2 -11 -10    3.11    0.41
   2 -11  10    3.05    0.47
  -2 -11  10    2.99    0.54
   2  11  10    2.96    0.39
  -2 -11  10    2.74    0.58
  -2 -11  10    3.02    0.41
   2 -11 -10    2.38    0.46
   3 -11  10    3.15    0.48
   3 -11  10    2.39    0.40
   3  11 -10    2.77    0.38
   3  11 -10    2.83    0.44
  -3 -11 -10    2.59    0.25
   3  11  10    2.64    0.41
  -3 -11  10    2.97    0.59
   3 -11 -10    2.32    0.49
   4  11 -10    2.94    0.45
  -4 -11 -10    2.83    0.58
   4  11 -10    3.05    0.41
  -4 -11  10    2.55    0.56
   4  11  10    2.36    0.43
   5  11 -10    3.42    0.46
  -5 -11 -10    3.54    0.66
   5  11  10    3.83    0.56
   6  11 -10    0.28    0.20
   6  11  10    0.37    0.27
   0 -12  10   -0.03    0.19
   0 -12 -10    0.31    0.22
   0 -12  10   -0.09    0.16
   1 -12  10    0.19    0.18
   1  12 -10   -0.11    0.10
  -1 -12 -10    0.24    0.17
   1 -12  10    0.17    0.20
  -1 -12  10   -0.13    0.13
  -1 -12  10    0.18    0.24
   1 -12 -10    0.12    0.23
   2 -12  10    3.49    0.52
   2 -12  10    5.53    0.55
   2  12 -10    3.91    0.45
  -2 -12 -10    4.65    0.42
   2 -12 -10    5.40    0.68
  -2 -12  10    4.06    0.50
  -2 -12  10    4.46    0.71
   3 -12  10    3.50    0.53
   3  12 -10    2.41    0.37
   3  12  10    2.62    0.41
   3 -12 -10    1.71    0.45
  -3 -12  10    1.93    0.49
   4  12 -10    2.26    0.37
   4  12  10    2.89    0.46
   5  12 -10    0.48    0.23
  -5 -12 -10    0.73    0.55
   5  12  10    0.51    0.29
   0 -13 -10    1.19    0.32
   0 -13  10    0.62    0.33
   0 -13  10    0.41    0.25
  -1 -13 -10    0.85    0.26
   1 -13  10    0.75    0.28
   1 -13  10    0.11    0.22
  -1 -13  10    0.33    0.25
   1 -13 -10    0.63    0.29
  -1 -13  10    0.35    0.22
  -2 -13 -10    2.86    0.40
   2  13 -10    2.77    0.40
   2 -13  10    2.60    0.49
   2 -13 -10    3.90    0.61
  -2 -13  10    2.64    0.41
   3 -13  10    0.96    0.31
   3  13 -10    0.60    0.23
   3 -13 -10    0.53    0.35
   0   0 -11    0.20    0.07
  -1   0 -11    0.00    0.04
   1   0 -11   -0.05    0.04
  -1   0  11   -0.01    0.04
  -1   0 -11    0.00    0.05
   1   0  11    0.00    0.04
  -2   0 -11   70.14    2.11
  -2   0 -11   74.11    2.11
  -2   0  11   70.94    2.24
   2   0 -11   72.51    2.33
  -2   0 -11   73.35    2.22
   2   0  11   71.79    2.29
   2   0  11   73.73    2.27
   3   0 -11    0.03    0.04
   3   0 -11   -0.08    0.05
  -3   0  11    0.10    0.08
   3   0  11   -0.09    0.06
   3   0  11   -0.05    0.05
  -4   0  11   20.73    0.88
   4   0 -11   19.87    0.90
   4   0  11   20.25    0.72
   4   0 -11   20.79    0.72
   4   0  11   20.10    0.89
  -5   0  11   -0.08    0.09
  -5   0  11    0.01    0.06
   5   0 -11    0.00    0.08
   5   0  11   -0.03    0.09
   5   0 -11   -0.04    0.05
   6   0  11   17.23    0.89
  -6   0  11   18.17    0.93
   6   0 -11   17.92    0.91
   6   0 -11   18.12    0.73
   7   0 -11   -0.10    0.09
   7   0  11   -0.02    0.10
  -7   0  11   -0.11    0.12
   8   0 -11    2.99    0.45
   8   0  11    3.64    0.49
   9   0  11    0.16    0.17
   9   0 -11   -0.14    0.13
  10   0  11    1.14    0.42
  10   0 -11    1.13    0.33
   0  -1  11    0.01    0.04
   0  -1 -11   -0.04    0.04
   0   1  11    0.02    0.04
   0   1 -11   -0.03    0.04
   1  -1  11   20.09    0.78
  -1  -1 -11   23.16    0.79
   1   1 -11   22.12    0.83
  -1   1  11   23.01    0.74
  -1  -1 -11   22.74    0.76
   1   1  11   22.79    0.81
  -1   1 -11   22.07    0.80
   1  -1 -11   21.80    0.84
  -1  -1  11   22.43    0.80
   2   1 -11    0.95    0.11
  -2  -1 -11    1.19    0.13
   2   1 -11    1.29    0.19
  -2  -1 -11    0.89    0.09
   2  -1  11    1.14    0.16
  -2   1  11    1.11    0.13
  -2  -1 -11    1.20    0.12
   2  -1  11    1.06    0.17
  -2  -1  11    0.95    0.15
   2   1  11    0.93    0.16
   2  -1 -11    0.97    0.18
  -2   1 -11    0.93    0.15
   3  -1  11   41.78    1.43
   3   1 -11   41.17    1.30
   3  -1  11   39.13    1.34
   3   1 -11   39.48    1.44
  -3   1  11   41.08    1.37
   3   1  11   40.61    1.46
   3  -1 -11   40.65    1.23
  -3  -1  11   40.11    1.44
   3  -1 -11   42.47    1.50
   4  -1  11    2.56    0.18
   4  -1  11    2.46    0.30
   4   1 -11    2.37    0.19
   4   1 -11    2.50    0.31
  -4   1  11    2.59    0.29
  -4  -1  11    3.13    0.35
   4   1  11    2.42    0.19
   4  -1 -11    2.72    0.16
   4   1  11    2.74    0.34
   4  -1 -11    2.26    0.32
  -5   1  11    1.14    0.22
  -5   1  11    1.37    0.17
  -5  -1 -11    1.18    0.31
   5  -1  11    1.51    0.25
   5   1 -11    1.56    0.20
   5   1 -11    1.31    0.26
  -5  -1  11    1.02    0.24
   5   1  11    1.82    0.30
   5  -1 -11    1.69    0.30
   5  -1 -11    1.15    0.14
  -5  -1  11    1.48    0.20
   6   1 -11    3.35    0.33
   6   1 -11    3.20    0.41
  -6  -1 -11    3.65    0.56
  -6   1  11    4.54    0.48
   6  -1  11    4.02    0.45
   6  -1 -11    3.47    0.45
   6   1  11    3.85    0.48
  -6  -1  11    3.70    0.49
   7   1 -11    5.78    0.40
   7   1 -11    5.01    0.54
   7  -1  11    5.19    0.54
  -7  -1 -11    4.19    0.62
  -7  -1  11    5.17    0.62
   7  -1 -11    4.69    0.56
   7   1  11    5.37    0.58
   8   1 -11    0.80    0.26
  -8  -1 -11    0.89    0.34
   8  -1  11    0.94    0.27
   8   1  11    0.33    0.20
  -8  -1  11    0.87    0.28
   8  -1 -11    0.70    0.26
   9  -1  11    3.17    0.46
   9   1 -11    3.14    0.49
   9   1  11    2.75    0.48
   9   1  11    3.77    0.63
   9  -1 -11    3.33    0.51
  10   1 -11    2.17    0.44
  10   1  11    1.64    0.49
  10  -1 -11    1.38    0.37
   0  -2  11   -0.01    0.04
   0  -2 -11   -0.04    0.06
   0   2 -11    0.04    0.06
   0   2  11   -0.05    0.04
   0  -2 -11   -0.03    0.05
  -1  -2 -11    9.32    0.37
   1   2 -11    9.55    0.44
  -1   2  11    8.54    0.34
   1  -2  11    9.01    0.45
   1  -2  11    9.57    0.41
  -1  -2 -11    8.88    0.42
   1   2  11    9.24    0.43
  -1  -2  11    8.63    0.42
   1  -2 -11    8.36    0.40
  -1   2 -11    8.84    0.43
   1  -2 -11    8.47    0.44
   2   2 -11   21.81    0.87
  -2  -2 -11   22.69    0.77
  -2  -2 -11   22.56    0.78
  -2   2  11   22.47    0.75
   2   2 -11   23.23    0.80
   2  -2  11   22.56    0.86
  -2  -2 -11   23.62    0.74
   2  -2  11   23.41    0.85
   2  -2 -11   22.96    0.74
  -2  -2  11   22.62    0.89
   2   2  11   22.75    0.90
   2  -2 -11   23.15    0.93
  -2   2 -11   23.11    0.88
  -3  -2 -11   17.54    0.89
   3   2 -11   17.82    0.76
   3  -2  11   17.56    0.69
  -3   2  11   18.42    0.66
   3  -2  11   18.08    0.73
   3   2 -11   17.47    0.67
  -3  -2  11   17.06    0.79
   3   2  11   18.02    0.80
   3  -2 -11   16.42    0.79
   4   2 -11    2.55    0.25
   4   2 -11    2.81    0.32
  -4   2  11    2.98    0.24
  -4  -2 -11    2.81    0.42
  -4   2  11    2.75    0.30
   4  -2  11    2.94    0.22
  -4  -2  11    2.77    0.37
   4   2  11    2.98    0.37
   4  -2 -11    2.83    0.13
   4  -2 -11    2.23    0.33
  -5   2  11   11.53    0.58
  -5  -2 -11   11.01    0.79
   5   2 -11   12.32    0.57
   5  -2  11   11.92    0.63
   5   2 -11   13.97    0.69
  -5   2  11   12.60    0.52
   5  -2 -11   12.16    0.72
   5   2  11   13.38    0.74
  -5  -2  11   11.58    0.73
  -5  -2  11   11.31    0.58
  -6  -2 -11    1.15    0.34
   6   2 -11    1.71    0.25
   6  -2  11    1.52    0.27
   6   2 -11    1.22    0.25
  -6  -2  11    1.60    0.36
   6  -2 -11    1.30    0.29
   6   2  11    1.59    0.32
   7   2 -11    1.39    0.28
  -7  -2 -11    1.24    0.36
   7  -2  11    1.65    0.30
   7   2 -11    1.16    0.23
   7   2  11    1.53    0.34
   7  -2 -11    1.24    0.31
  -7  -2  11    1.74    0.38
   8   2 -11   11.10    0.71
   8  -2  11    8.70    0.64
   8   2 -11   11.67    0.66
  -8  -2 -11   11.44    0.94
   8  -2 -11   10.62    0.78
   8   2  11   10.87    1.04
   8   2  11   12.80    0.85
  -8  -2  11    9.21    0.80
   9   2 -11    0.01    0.16
   9  -2  11    0.25    0.19
  -9  -2 -11   -0.13    0.22
  -9  -2  11   -0.01    0.31
   9   2  11    0.14    0.22
   9  -2 -11    0.10    0.20
   9   2  11    0.54    0.32
  10   2 -11    0.18    0.19
  10  -2 -11    0.14    0.19
  10   2  11    0.24    0.28
   0  -3  11   -0.04    0.06
   0  -3  11   -0.06    0.04
   0  -3 -11    0.10    0.07
   0   3  11   -0.04    0.04
   0   3 -11    0.10    0.08
   0  -3 -11    0.00    0.08
  -1  -3 -11    4.27    0.22
  -1  -3 -11    3.94    0.29
   1   3 -11    3.80    0.26
   1  -3  11    3.42    0.28
  -1   3  11    4.16    0.25
   1  -3  11    3.67    0.25
  -1   3  11    3.72    0.18
   1   3 -11    3.96    0.24
   1  -3 -11    3.87    0.28
  -1  -3  11    3.69    0.27
   1   3  11    4.00    0.27
   1  -3 -11    4.18    0.23
  -1   3 -11    4.22    0.30
  -2  -3 -11   41.03    1.31
   2   3 -11   41.25    1.32
  -2   3  11   40.55    1.21
   2   3 -11   40.24    1.37
   2  -3  11   39.19    1.37
  -2  -3 -11   40.16    1.29
  -2  -3 -11   39.56    1.20
  -2  -3 -11   42.92    1.55
  -2   3  11   38.66    1.25
  -2   3 -11   39.38    1.41
   2  -3 -11   39.48    1.44
  -2  -3  11   39.24    1.43
   2   3  11   38.61    1.42
   2  -3 -11   38.97    1.22
   3  -3  11    1.40    0.19
  -3  -3 -11    1.00    0.25
  -3   3  11    1.39    0.24
   3   3 -11    1.24    0.17
   3   3 -11    1.21    0.19
  -3   3  11    1.20    0.10
   3  -3  11    1.69    0.22
  -3  -3  11    1.44    0.25
   3   3  11    1.39    0.24
   3  -3 -11    1.27    0.08
   3  -3 -11    1.11    0.22
   4   3 -11    0.95    0.19
  -4  -3 -11    0.77    0.24
   4   3 -11    0.63    0.14
  -4   3  11    0.63    0.16
   4  -3  11    0.71    0.15
  -4   3  11    0.75    0.11
   4  -3 -11    0.72    0.21
  -4  -3  11    0.78    0.20
  -4  -3  11    0.76    0.22
   4   3  11    0.71    0.20
   5   3 -11    0.01    0.08
   5  -3  11    0.01    0.09
  -5   3  11    0.01    0.07
  -5  -3 -11    0.07    0.16
   5   3 -11    0.02    0.09
   5  -3 -11    0.01    0.11
   5   3  11    0.04    0.12
  -5  -3  11    0.10    0.14
  -5  -3  11    0.10    0.10
  -6  -3 -11    6.03    0.73
   6   3 -11    5.85    0.44
   6   3 -11    5.82    0.42
  -6  -3  11    5.05    0.62
   6   3  11    5.63    0.62
   6  -3 -11    5.66    0.61
  -6  -3  11    5.10    0.32
   7   3 -11    6.98    0.49
  -7  -3 -11    6.47    0.79
   7  -3  11    6.21    0.48
   7   3 -11    6.45    0.49
   7   3  11    5.25    0.69
   7  -3 -11    6.80    0.72
   7   3  11    7.64    0.76
  -7  -3  11    7.28    0.82
   8   3 -11    3.43    0.45
  -8  -3 -11    4.17    0.66
   8   3 -11    3.93    0.45
   8  -3  11    3.46    0.43
   8  -3 -11    3.43    0.53
  -8  -3  11    3.89    0.63
   8   3  11    2.86    0.55
   8   3  11    4.05    0.59
  -9  -3 -11    0.94    0.43
   9  -3  11    0.60    0.22
   9   3 -11    0.48    0.22
   9   3 -11    0.80    0.27
   9  -3 -11    0.38    0.25
   9   3  11    0.59    0.29
   9   3  11    0.88    0.39
  -9  -3  11    1.10    0.37
  10   3 -11    0.96    0.31
  10   3  11    0.76    0.37
  10  -3 -11    0.79    0.33
   0  -4  11   -0.02    0.07
   0   4  11   -0.05    0.03
   0   4  11   -0.09    0.05
   0  -4 -11    0.07    0.11
   0  -4 -11    0.03    0.06
   0   4 -11   -0.05    0.08
   0  -4  11    0.01    0.06
  -1  -4 -11    2.28    0.30
  -1   4  11    2.87    0.15
   1   4 -11    2.38    0.26
  -1  -4 -11    2.23    0.17
   1  -4  11    2.64    0.21
  -1  -4 -11    2.90    0.28
   1  -4  11    2.86    0.26
  -1   4  11    2.20    0.19
  -1   4  11    2.28    0.17
   1   4 -11    2.73    0.20
   1  -4 -11    2.68    0.23
  -1   4 -11    2.18    0.28
   1  -4 -11    3.05    0.31
   1   4  11    2.49    0.26
  -1  -4  11    3.15    0.32
  -2  -4 -11   16.68    0.66
   2   4 -11   16.10    0.65
  -2   4  11   12.29    0.76
  -2  -4 -11   15.40    0.81
   2   4 -11   15.63    0.68
  -2  -4 -11   16.22    0.52
   2  -4  11   17.96    0.68
   2  -4  11   16.38    0.71
  -2   4 -11   16.81    0.76
   2   4  11   16.25    0.75
  -2  -4  11   16.40    0.77
   2  -4 -11   16.96    0.77
   3   4 -11   43.81    1.48
  -3   4  11   45.07    1.65
   3   4 -11   40.88    1.50
  -3  -4 -11   44.34    1.74
   3  -4  11   42.08    1.49
  -3  -4  11   42.19    1.69
   3   4  11   44.69    1.63
   3  -4 -11   43.54    1.64
  -3  -4  11   44.30    1.67
  -4  -4 -11    0.25    0.17
   4   4 -11    0.42    0.14
   4  -4  11    0.29    0.11
   4   4 -11    0.32    0.12
  -4   4  11    0.63    0.17
   4   4  11    0.28    0.18
  -4  -4  11    0.36    0.18
   4  -4 -11    0.43    0.18
   4   4  11    0.23    0.14
  -4  -4  11    0.52    0.17
   5   4 -11    9.81    0.55
   5   4 -11   10.51    0.57
  -5   4  11   10.72    0.52
   5  -4  11    9.94    0.53
  -5  -4 -11    9.76    0.75
  -5  -4  11    9.90    0.73
   5  -4 -11    8.66    0.64
   5   4  11   10.50    0.69
  -5  -4  11   10.15    0.60
   5   4  11   10.72    0.74
   6   4 -11    0.91    0.21
   6  -4  11    1.54    0.25
  -6  -4 -11    0.94    0.33
   6   4 -11    0.87    0.21
   6   4  11    0.66    0.25
   6  -4 -11    0.93    0.30
   6   4  11    0.75    0.26
  -6  -4  11    1.50    0.39
  -6  -4  11    0.77    0.18
   7  -4  11    2.17    0.31
   7   4 -11    2.08    0.32
   7   4 -11    2.02    0.32
  -7  -4 -11    2.47    0.53
   7   4  11    2.45    0.49
   7  -4 -11    1.76    0.39
   7   4  11    2.36    0.44
  -7  -4  11    1.80    0.45
   8   4 -11    4.40    0.49
  -8  -4 -11    3.61    0.66
   8   4 -11    3.60    0.45
   8  -4  11    3.61    0.44
   8  -4 -11    2.81    0.49
   8   4  11    3.86    0.58
  -8  -4  11    3.61    0.64
   8   4  11    3.28    0.59
   9  -4  11    1.98    0.34
   9   4 -11    2.29    0.37
  -9  -4 -11    1.13    0.63
   9   4 -11    1.91    0.37
   9   4  11    2.25    0.78
   9  -4 -11    1.25    0.38
  -9  -4  11    2.13    0.55
   9   4  11    2.50    0.55
   0  -5  11   -0.08    0.08
   0  -5 -11   -0.02    0.08
   0   5  11   -0.07    0.05
   0   5 -11   -0.01    0.10
   0   5  11   -0.03    0.06
   0   5  11   -0.12    0.11
   0  -5 -11   -0.01    0.07
   0  -5  11   -0.12    0.05
   0  -5 -11    0.04    0.12
   1  -5  11   43.25    1.51
  -1  -5 -11   41.30    1.35
  -1   5  11   42.40    1.32
  -1  -5 -11   36.97    1.46
  -1  -5 -11   43.31    1.55
  -1   5  11   43.14    1.36
   1   5 -11   43.68    1.48
  -1   5  11   43.95    1.69
  -1   5  11   39.54    1.28
   1  -5  11   41.22    1.44
   1   5 -11   41.83    1.40
   1   5  11   40.82    1.49
   1  -5 -11   40.77    1.45
  -1   5 -11   42.51    1.53
  -1  -5  11   43.65    1.49
  -1  -5  11   41.63    1.52
   1  -5 -11   40.80    1.49
   1   5  11   40.35    1.45
   2   5 -11    8.31    0.45
   2   5 -11    7.32    0.41
   2  -5  11    8.07    0.42
   2  -5  11    8.00    0.47
  -2  -5 -11    7.49    0.29
  -2  -5 -11    8.16    0.44
  -2   5  11    8.68    0.59
  -2  -5 -11    9.50    0.59
  -2  -5  11    7.48    0.59
   2   5  11    7.35    0.50
   2   5  11    7.47    0.48
   2  -5 -11    8.12    0.51
  -2  -5  11    8.23    0.53
   2  -5 -11    8.22    0.43
  -3  -5 -11    0.68    0.24
   3  -5  11    0.77    0.18
   3   5 -11    0.82    0.18
  -3   5  11    0.45    0.17
   3   5 -11    0.67    0.15
   3  -5  11    0.58    0.14
  -3  -5  11    0.60    0.21
   3   5  11    0.63    0.20
  -3  -5  11    0.48    0.20
   3   5  11    0.39    0.17
   3  -5 -11    1.11    0.25
   4   5 -11    2.87    0.31
  -4  -5 -11    3.13    0.48
   4   5 -11    3.08    0.33
  -4  -5  11    3.21    0.44
  -4  -5  11    2.09    0.37
   4  -5 -11    2.91    0.42
   4   5  11    2.81    0.42
   4   5  11    3.21    0.43
   5  -5  11    1.83    0.25
   5   5 -11    1.82    0.27
  -5  -5 -11    2.04    0.41
   5   5 -11    2.50    0.31
  -5  -5  11    2.44    0.45
   5   5  11    2.29    0.39
   5  -5 -11    1.62    0.34
  -5  -5  11    2.06    0.34
   5   5  11    1.97    0.38
   6  -5  11    1.24    0.22
   6   5 -11    1.49    0.27
   6   5 -11    1.30    0.25
  -6  -5 -11    1.09    0.37
   6  -5 -11    1.65    0.37
   6   5  11    1.50    0.34
   6   5  11    0.93    0.30
  -6  -5  11    1.21    0.34
  -6  -5  11    1.31    0.24
   7  -5  11    0.37    0.15
   7   5 -11    0.34    0.16
   7   5 -11    0.34    0.19
  -7  -5 -11    0.29    0.27
  -7  -5  11    0.57    0.27
   7   5  11    0.55    0.27
   7  -5 -11    0.26    0.21
   7   5  11    0.70    0.32
   8  -5  11    3.24    0.39
   8   5 -11    3.39    0.45
   8   5 -11    3.36    0.42
  -8  -5 -11    2.34    0.54
   8   5  11    3.33    0.57
  -8  -5  11    2.70    0.58
   8   5  11    3.22    0.60
   8  -5 -11    3.70    0.60
   9  -5  11    2.43    0.36
   9   5 -11    2.26    0.40
   9   5 -11    1.61    0.49
  -9  -5  11    1.61    0.50
   9  -5 -11    1.52    0.41
   9   5  11    1.45    0.44
   0   6  11    0.02    0.08
   0  -6 -11   -0.02    0.09
   0  -6 -11    0.02    0.17
   0  -6 -11    0.03    0.09
   0   6  11   -0.03    0.06
   0   6  11   -0.16    0.14
   0   6 -11   -0.01    0.14
   0  -6  11   -0.09    0.08
   0  -6  11    0.02    0.11
   1  -6  11    8.03    0.49
  -1   6  11    7.24    0.32
  -1  -6 -11    7.27    0.37
   1   6 -11    7.78    0.41
  -1   6  11    6.99    0.59
  -1  -6 -11    6.23    0.47
   1  -6  11    7.55    0.44
   1   6 -11    7.02    0.47
  -1   6  11    7.18    0.31
  -1  -6 -11    7.77    0.51
   1  -6 -11    7.32    0.48
  -1  -6  11    6.83    0.60
  -1   6 -11    7.19    0.51
  -1  -6  11    7.24    0.46
   1   6  11    6.31    0.43
   1   6  11    7.80    0.46
  -1  -6  11    6.89    0.49
   2  -6  11   14.31    0.65
  -2  -6 -11   14.71    0.81
   2  -6  11   14.15    0.71
  -2  -6 -11   13.55    0.65
   2   6 -11   14.92    0.65
   2   6 -11   14.44    0.68
  -2  -6  11   14.65    0.88
  -2   6 -11   14.08    0.47
  -2  -6  11   12.79    0.76
   2   6  11   13.90    0.72
   2  -6 -11   14.55    0.67
   2   6  11   14.10    0.74
  -3  -6 -11    2.96    0.45
   3  -6  11    3.32    0.27
   3   6 -11    3.22    0.34
   3  -6  11    3.62    0.34
   3   6 -11    3.68    0.30
  -3  -6 -11    3.34    0.18
   3  -6 -11    3.61    0.29
   3   6  11    3.00    0.40
  -3  -6  11    2.75    0.46
  -3  -6  11    2.83    0.45
   3   6  11    3.12    0.43
   4   6 -11   41.17    1.51
   4  -6  11   41.27    1.45
   4   6 -11   43.53    1.51
  -4  -6 -11   41.23    1.81
   4   6  11   42.00    1.69
   4   6  11   37.07    1.67
  -4  -6  11   40.31    1.71
  -4  -6  11   41.17    1.78
   5  -6  11    2.64    0.30
   5   6 -11    2.98    0.36
   5   6 -11    2.64    0.33
  -5  -6 -11    3.03    0.53
   5   6  11    2.45    0.41
   5   6  11    2.01    0.40
  -5  -6  11    2.47    0.38
  -5  -6  11    2.77    0.49
   5  -6 -11    2.55    0.42
   6   6 -11    0.83    0.24
   6  -6  11    0.53    0.15
  -6  -6 -11    0.40    0.25
   6   6 -11    0.93    0.21
  -6  -6  11    0.81    0.22
  -6  -6  11    0.98    0.32
   6  -6 -11    0.98    0.30
   6   6  11    0.98    0.30
   6   6  11    0.64    0.28
  -7  -6 -11    1.56    0.44
   7  -6  11    2.21    0.31
   7   6 -11    2.25    0.33
   7   6 -11    1.92    0.34
   7   6  11    1.71    0.43
   7   6  11    2.14    0.44
   7  -6 -11    2.11    0.45
  -7  -6  11    1.38    0.43
   8   6 -11    8.26    0.58
   8   6 -11   10.07    0.70
  -8  -6 -11    7.97    1.00
   8  -6  11    9.38    0.58
   8  -6 -11   10.18    0.84
   8   6  11    9.60    0.82
   8   6  11   10.77    1.07
  -8  -6  11    9.24    1.07
   9   6 -11    2.05    0.40
   9   6  11    0.88    0.38
   9  -6 -11    1.48    0.43
   0  -7  11    0.19    0.13
   0  -7 -11    0.03    0.11
   0  -7  11   -0.03    0.17
   0   7  11   -0.09    0.08
   0   7 -11    0.05    0.15
   0   7  11    0.03    0.08
   0  -7 -11    0.00    0.20
   0  -7  11   -0.01    0.12
   1  -7  11   25.91    1.12
   1   7 -11   26.13    1.11
  -1  -7 -11   26.98    1.12
  -1  -7 -11   25.38    1.14
   1  -7  11   27.53    1.09
  -1  -7 -11   25.85    0.97
   1   7 -11   25.37    1.00
  -1  -7  11   26.17    1.09
   1  -7 -11   27.12    1.12
   1   7  11   24.38    1.05
   1   7  11   27.40    1.08
  -1  -7  11   26.39    1.18
  -1  -7  11   27.90    1.35
   2  -7  11    1.74    0.30
  -2  -7 -11    2.19    0.30
   2   7 -11    2.18    0.27
  -2  -7 -11    1.76    0.34
   2   7 -11    1.73    0.29
   2  -7  11    2.05    0.28
  -2  -7  11    2.11    0.42
   2   7  11    2.15    0.33
   2  -7 -11    3.02    0.38
  -2  -7  11    2.23    0.38
  -3  -7 -11    7.38    0.35
  -3  -7 -11    7.68    0.64
   3  -7  11    7.36    0.51
   3   7 -11    6.98    0.45
   3   7 -11    7.21    0.48
   3  -7  11    7.39    0.45
   3  -7 -11    7.35    0.47
  -3  -7  11    7.73    0.63
  -3  -7  11    7.81    0.66
   3   7  11    6.92    0.56
   4   7 -11    2.08    0.29
  -4  -7 -11    2.04    0.42
   4  -7  11    2.24    0.28
   4   7 -11    2.86    0.35
  -4  -7  11    2.78    0.49
   4   7  11    2.87    0.44
  -4  -7  11    2.49    0.43
  -5  -7 -11    0.10    0.24
   5   7 -11    0.31    0.16
   5  -7  11    0.06    0.11
   5   7 -11   -0.02    0.10
  -5  -7  11    0.20    0.21
   5   7  11    0.22    0.19
   5   7  11    0.08    0.15
  -5  -7  11    0.28    0.18
  -6  -7 -11    5.89    0.81
   6   7 -11    6.49    0.47
   6  -7  11    6.27    0.43
   6   7 -11    6.05    0.49
   6   7  11    6.62    0.74
  -6  -7  11    7.22    0.86
   6  -7 -11    5.74    0.69
   6   7  11    5.34    0.70
   7   7 -11   12.18    0.76
   7  -7  11   11.07    0.62
   7   7 -11   11.98    0.66
  -7  -7 -11   10.56    1.12
   7  -7 -11   11.14    0.87
   7   7  11   11.73    0.92
   7   7  11   10.76    0.87
  -7  -7  11    9.44    1.06
   8   7 -11    0.64    0.26
   8   7  11    1.56    0.45
   8  -7 -11    0.99    0.38
  -8  -7  11    0.89    0.40
   0   8 -11    0.23    0.16
   0   8  11    0.00    0.08
   0  -8 -11   -0.09    0.20
   0  -8  11    0.16    0.14
   0  -8  11   -0.11    0.11
   0  -8  11   -0.22    0.16
   0   8  11    0.02    0.09
   1  -8  11    0.93    0.23
   1  -8  11    1.03    0.25
  -1  -8 -11    1.08    0.25
  -1  -8 -11    0.99    0.27
   1   8 -11    1.23    0.21
   1   8 -11    1.27    0.29
  -1  -8  11    1.01    0.24
   1   8  11    1.11    0.21
   1  -8 -11    0.56    0.26
  -1  -8  11    1.27    0.31
  -1  -8  11    0.86    0.32
  -2  -8 -11   10.48    0.72
   2   8 -11   10.23    0.63
   2  -8  11   10.48    0.65
   2  -8  11   10.46    0.60
   2   8 -11   10.23    0.56
  -2  -8 -11    9.95    0.58
   2  -8 -11   11.15    0.67
  -2  -8  11   11.50    0.85
   2   8  11   10.12    0.63
  -2  -8  11   11.53    0.76
   3   8 -11    7.50    0.49
   3   8 -11    7.33    0.53
   3  -8  11    8.00    0.49
  -3  -8 -11    7.35    0.38
   3  -8  11    7.83    0.56
  -3  -8 -11    8.20    0.68
  -3  -8  11    8.06    0.82
   3   8  11    7.10    0.57
   3  -8 -11    7.83    0.55
  -3  -8  11    7.28    0.76
   4   8 -11    4.50    0.45
   4  -8  11    3.96    0.40
   4   8 -11    4.73    0.48
  -4  -8 -11    3.46    0.56
  -4  -8  11    3.75    0.56
   4   8  11    3.86    0.52
  -4  -8  11    3.73    0.56
   5   8 -11    9.19    0.58
   5  -8  11    9.25    0.53
   5   8 -11    9.55    0.60
  -5  -8 -11    8.65    0.95
  -5  -8  11    8.54    0.93
  -5  -8  11    8.49    0.71
   5   8  11    7.05    0.77
   6  -8  11    1.40    0.25
   6   8 -11    1.78    0.32
   6   8 -11    1.71    0.32
  -6  -8 -11    1.58    0.49
   6   8  11    1.15    0.36
  -6  -8  11    1.82    0.48
   6   8  11    1.25    0.36
  -7  -8 -11    0.13    0.27
   7   8 -11    0.49    0.23
   7  -8 -11    0.28    0.24
  -7  -8  11    0.63    0.35
   7   8  11    0.35    0.24
   7   8  11    0.58    0.29
   8   8 -11    0.12    0.19
   8  -8 -11   -0.03    0.22
   8   8  11    0.19    0.28
   0  -9  11   -0.08    0.16
   0  -9 -11    0.09    0.21
   0  -9  11   -0.17    0.09
   0  -9  11    0.09    0.13
   1   9 -11    0.39    0.21
   1  -9  11    0.37    0.18
  -1  -9 -11    0.39    0.21
   1  -9  11    0.17    0.17
   1   9 -11    0.26    0.13
  -1  -9  11    0.16    0.21
  -1  -9  11    0.32    0.16
  -1  -9  11    0.10    0.15
   1  -9 -11    0.11    0.25
   1   9  11    0.45    0.15
   2   9 -11    2.01    0.35
  -2  -9 -11    2.24    0.42
   2  -9  11    2.12    0.33
   2  -9  11    2.67    0.42
  -2  -9 -11    2.28    0.32
   2   9 -11    2.36    0.32
   2  -9 -11    2.21    0.40
  -2  -9  11    2.97    0.54
   2   9  11    1.99    0.33
  -2  -9  11    2.24    0.42
  -2  -9  11    2.04    0.32
   3  -9  11    5.06    0.43
   3  -9  11    5.22    0.48
  -3  -9 -11    4.74    0.32
   3   9 -11    5.26    0.42
   3   9 -11    4.99    0.52
  -3  -9 -11    4.79    0.62
  -3  -9  11    4.52    0.66
   3   9  11    6.01    0.60
  -3  -9  11    6.50    0.75
   3  -9 -11    5.08    0.58
  -4  -9 -11    5.94    0.74
   4   9 -11    6.28    0.49
   4  -9  11    6.15    0.46
   4   9 -11    6.57    0.51
  -4  -9  11    6.36    0.76
  -4  -9  11    5.49    0.73
   4   9  11    7.35    0.71
  -5  -9 -11    2.95    0.59
   5  -9  11    2.72    0.35
   5   9 -11    2.90    0.41
   5   9 -11    2.62    0.39
   5   9  11    2.13    0.44
  -5  -9  11    1.91    0.47
   6  -9  11    3.18    0.44
   6   9 -11    4.53    0.53
  -6  -9 -11    3.09    0.63
   6   9 -11    3.67    0.45
   6   9  11    3.61    0.59
  -6  -9  11    4.10    0.71
   7   9 -11    0.43    0.23
   7   9  11    0.34    0.27
   0 -10  11    0.04    0.16
   0 -10  11    0.01    0.13
   0 -10 -11    0.11    0.21
   1 -10  11    6.87    0.57
   1 -10  11    7.74    0.58
  -1 -10 -11    7.16    0.57
   1  10 -11    7.87    0.50
  -1 -10  11    7.12    0.74
   1 -10 -11    6.88    0.62
  -1 -10  11    9.39    0.96
  -1 -10  11    7.26    0.55
  -2 -10 -11    0.63    0.21
   2  10 -11    0.57    0.23
   2 -10  11    0.95    0.24
   2 -10  11    0.41    0.19
   2  10 -11    0.27    0.14
   2 -10 -11    0.55    0.31
   2  10  11    0.39    0.18
  -2 -10  11    0.17    0.20
  -2 -10  11    0.34    0.26
  -2 -10  11    0.34    0.16
   3  10 -11    2.10    0.32
  -3 -10 -11    2.18    0.23
   3 -10  11    2.87    0.42
  -3 -10 -11    1.66    0.42
   3 -10  11    1.78    0.32
   3  10 -11    2.45    0.41
   3 -10 -11    2.09    0.44
  -3 -10  11    2.25    0.48
  -3 -10  11    1.79    0.45
   3  10  11    1.21    0.29
   4 -10  11    2.09    0.33
   4  10 -11    1.97    0.32
  -4 -10 -11    1.69    0.44
   4  10 -11    1.46    0.32
   4  10  11    2.07    0.41
  -4 -10  11    1.57    0.44
   5  10 -11    5.11    0.54
   5  10 -11    3.58    0.48
  -5 -10 -11    4.73    0.74
   5 -10  11    5.13    0.52
   5  10  11    3.36    0.53
  -5 -10  11    4.60    0.76
   6  10 -11    0.28    0.19
  -6 -10 -11    0.10    0.28
   6  10  11    0.03    0.19
   7  10 -11    2.14    0.41
   7  10  11    3.45    0.59
   0 -11 -11    0.13    0.21
   0 -11  11    0.34    0.23
   0 -11  11    0.07    0.15
   1  11 -11    9.00    0.56
  -1 -11 -11    7.79    0.61
   1 -11  11    9.22    0.70
   1 -11  11    8.50    0.64
  -1 -11  11    6.64    0.76
   1 -11 -11    8.08    0.70
  -1 -11  11    7.89    0.60
   2  11 -11    4.02    0.45
   2 -11  11    5.09    0.48
   2 -11  11    3.71    0.49
  -2 -11 -11    4.67    0.42
  -2 -11  11    4.46    0.42
  -2 -11  11    3.45    0.63
   2 -11 -11    4.42    0.61
  -2 -11  11    3.96    0.61
   3 -11  11    3.54    0.47
   3  11 -11    4.14    0.54
   3 -11  11    5.53    0.48
  -3 -11 -11    3.40    0.33
   3  11 -11    2.96    0.39
  -3 -11  11    2.92    0.57
   3 -11 -11    3.75    0.58
   3  11  11    3.57    0.47
  -4 -11 -11    4.61    0.71
   4  11 -11    4.67    0.56
   4  11 -11    4.04    0.48
   4 -11  11    4.17    0.58
   4  11  11    3.98    0.54
  -4 -11  11    4.68    0.73
   5  11 -11    0.45    0.23
  -5 -11 -11    0.43    0.33
   5  11  11    0.54    0.27
   6  11 -11    0.51    0.24
   6  11  11    0.67    0.30
   0 -12  11    0.18    0.20
   0 -12  11    0.07    0.22
   0 -12 -11    0.14    0.19
   1 -12  11    3.99    0.56
   1  12 -11    2.86    0.39
   1 -12  11    2.38    0.45
  -1 -12 -11    3.42    0.49
  -1 -12  11    3.10    0.58
   1 -12 -11    4.31    0.61
  -1 -12  11    3.30    0.48
   2  12 -11    0.39    0.18
   2 -12  11    0.61    0.27
  -2 -12 -11    0.72    0.20
   2 -12  11    0.99    0.26
  -2 -12  11    0.52    0.20
   2 -12 -11    1.03    0.39
  -2 -12  11    0.50    0.32
   3  12 -11    0.25    0.17
   3 -12 -11    0.24    0.33
   4  12 -11    6.31    0.61
   4  12  11    7.64    0.75
   0 -13  11    0.09    0.25
   0 -13  11    0.36    0.22
   0 -13 -11    0.28    0.20
  -1 -13 -11    2.78    0.44
   1 -13  11    2.43    0.51
   1 -13  11    2.48    0.47
   1 -13 -11    2.76    0.52
  -1 -13  11    2.38    0.42
  -2 -13 -11    0.28    0.15
   2  13 -11    0.19    0.17
   2 -13 -11    0.20    0.27
   0   0 -12   34.87    1.17
  -1   0 -12   -0.04    0.05
  -1   0 -12   -0.03    0.05
   1   0  12    0.02    0.05
  -1   0  12    0.02    0.04
   1   0 -12    0.02    0.06
  -2   0  12  152.15    4.50
  -2   0 -12  147.63    4.39
  -2   0 -12  153.67    4.48
   2   0 -12  150.47    4.59
  -2   0 -12  152.30    4.39
   3   0 -12   -0.02    0.03
   3   0 -12    0.01    0.08
  -3   0  12    0.00    0.06
   3   0  12   -0.04    0.06
   3   0  12   -0.04    0.05
   4   0 -12   16.59    0.80
  -4   0  12   16.94    0.77
   4   0 -12   16.81    0.60
   4   0  12   15.92    0.77
   4   0  12   16.41    0.65
   5   0 -12   -0.04    0.05
   5   0 -12   -0.21    0.05
   5   0  12    0.06    0.10
  -5   0  12   -0.13    0.08
  -6   0  12   31.42    1.36
   6   0  12   30.76    1.33
   6   0 -12   30.99    1.11
   6   0 -12   33.07    1.37
  -7   0  12    0.09    0.16
   7   0 -12   -0.01    0.15
   7   0  12    0.14    0.13
   8   0 -12   13.59    0.85
   8   0  12   13.14    0.83
   9   0  12    0.13    0.20
   9   0 -12    0.16    0.20
  10   0 -12    0.26    0.24
   0   1  12   23.76    0.83
   0  -1 -12   24.31    0.87
   0  -1  12   24.91    0.85
   0   1 -12   24.59    0.88
  -1   1  12   36.52    1.14
  -1  -1 -12   36.62    1.16
   1   1 -12   34.52    1.23
  -1  -1 -12   34.99    1.19
   1  -1  12   35.95    1.20
   1   1  12   36.09    1.21
  -1  -1  12   35.54    1.19
   1  -1 -12   35.57    1.24
  -1   1 -12   36.09    1.20
   2  -1  12   11.36    0.52
  -2  -1 -12   11.75    0.45
   2  -1  12   11.52    0.54
  -2  -1 -12   12.08    0.46
  -2   1  12   11.29    0.47
   2   1  12   11.67    0.55
   2  -1 -12   12.12    0.58
  -2  -1  12   11.46    0.53
  -2   1 -12   12.70    0.41
  -2   1 -12   11.66    0.52
  -2   1 -12   11.61    0.40
   3   1 -12   19.95    0.71
   3  -1  12   19.64    0.77
   3   1 -12   20.50    0.86
  -3   1  12   20.32    0.78
  -3  -1  12   19.36    0.84
   3   1  12   20.97    0.87
   3  -1 -12   19.98    0.88
   4   1 -12    4.62    0.27
  -4   1  12    4.46    0.33
   4  -1  12    4.63    0.36
   4   1 -12    4.21    0.35
   4  -1  12    4.76    0.28
   4  -1 -12    4.15    0.43
   4  -1 -12    4.73    0.22
   4   1  12    4.53    0.38
  -4  -1  12    4.39    0.37
   4   1  12    4.50    0.29
  -5   1  12    6.23    0.37
   5  -1  12    6.35    0.45
   5   1 -12    7.05    0.37
  -5   1  12    5.92    0.44
   5   1 -12    6.86    0.49
  -5  -1  12    6.70    0.51
  -5  -1  12    6.25    0.40
   5   1  12    7.62    0.52
   5  -1 -12    6.81    0.51
   5  -1 -12    6.67    0.31
   6   1 -12    1.89    0.32
   6  -1  12    1.53    0.28
  -6   1  12    1.40    0.28
   6   1 -12    1.41    0.21
   6  -1 -12    1.36    0.30
   6   1  12    1.17    0.27
  -6  -1  12    1.10    0.29
   7  -1  12   17.97    0.92
   7   1 -12   16.32    0.75
   7   1 -12   16.76    0.91
  -7  -1  12   15.19    0.96
   7  -1 -12   17.28    0.96
   7   1  12   16.17    0.93
   8  -1  12    0.51    0.23
   8   1 -12    0.45    0.23
  -8  -1  12    0.33    0.29
   8  -1 -12    0.83    0.27
   8   1  12    0.57    0.24
   9  -1  12    2.05    0.39
   9   1 -12    1.70    0.37
   9   1  12    1.49    0.37
   9  -1 -12    1.93    0.41
  10   1 -12    0.35    0.24
  10   1  12    0.79    0.39
  10  -1 -12    0.67    0.28
   0   2 -12  204.92    6.16
   0  -2  12  211.67    6.15
   0   2  12  213.71    6.10
   0  -2 -12  210.70    6.15
   0  -2 -12  204.49    6.15
   1   2 -12   13.50    0.60
  -1   2  12   14.45    0.51
  -1  -2 -12   15.18    0.54
  -1  -2 -12   15.45    0.61
   1  -2  12   15.08    0.59
   1  -2  12   14.44    0.64
   1  -2 -12   13.70    0.62
  -1   2 -12   14.41    0.61
  -1  -2  12   14.98    0.61
   1   2  12   13.12    0.58
  -2  -2 -12    6.88    0.33
  -2   2  12    6.73    0.30
   2  -2  12    6.91    0.39
   2  -2  12    7.03    0.37
  -2  -2 -12    6.76    0.31
   2   2 -12    6.59    0.32
  -2  -2 -12    6.81    0.29
   2   2 -12    6.75    0.39
   2  -2 -12    6.76    0.29
   2   2  12    7.17    0.41
  -2   2 -12    6.80    0.25
  -2   2 -12    6.74    0.25
   2  -2 -12    7.06    0.43
  -2  -2  12    6.17    0.39
  -2   2 -12    6.84    0.39
   3   2 -12    1.21    0.20
  -3   2  12    1.31    0.16
   3  -2  12    1.37    0.20
   3   2 -12    1.26    0.16
   3  -2  12    1.60    0.21
   3   2  12    0.87    0.19
   3  -2 -12    1.37    0.10
  -3  -2  12    1.64    0.26
   3  -2 -12    1.44    0.24
   4   2 -12    3.46    0.37
  -4   2  12    4.02    0.28
  -4   2  12    3.78    0.38
   4   2 -12    3.42    0.25
  -4  -2 -12    3.97    0.50
   4  -2  12    4.02    0.31
  -4  -2  12    3.40    0.41
   4  -2 -12    3.64    0.41
   4   2  12    3.68    0.40
   5  -2  12    4.71    0.38
  -5  -2 -12    5.35    0.63
  -5   2  12    5.17    0.36
   5   2 -12    4.86    0.39
   5   2 -12    5.23    0.34
  -5   2  12    4.77    0.32
  -5  -2  12    5.02    0.37
   5   2  12    5.42    0.45
   5  -2 -12    4.26    0.50
  -5  -2  12    4.12    0.51
   6  -2  12    2.14    0.32
   6   2 -12    1.59    0.24
  -6  -2 -12    1.36    0.35
   6   2 -12    1.90    0.32
   6  -2 -12    1.56    0.32
   6   2  12    2.14    0.38
  -6  -2  12    1.86    0.19
  -6  -2  12    2.22    0.40
  -7  -2 -12    3.76    0.60
   7   2 -12    4.22    0.40
   7  -2  12    3.56    0.44
   7   2 -12    4.71    0.52
  -7  -2  12    4.67    0.63
   7  -2 -12    3.86    0.52
   7   2  12    5.07    0.59
   8   2 -12    3.50    0.46
   8  -2  12    3.17    0.45
  -8  -2 -12    2.56    0.54
   8   2 -12    2.93    0.38
   8   2  12    2.89    0.48
  -8  -2  12    3.07    0.54
   8  -2 -12    3.29    0.52
  -9  -2 -12    1.97    0.52
   9  -2  12    2.25    0.39
   9   2 -12    1.65    0.35
   9   2  12    2.27    0.54
   9  -2 -12    1.37    0.36
   9   2  12    2.06    0.41
  10   2 -12    0.88    0.30
  10   2  12    0.59    0.34
  10  -2 -12    0.47    0.27
   0  -3 -12    2.62    0.23
   0  -3  12    2.91    0.23
   0   3 -12    2.65    0.27
   0  -3 -12    3.03    0.22
   0  -3  12    3.10    0.26
   0   3  12    2.71    0.19
  -1  -3 -12    0.21    0.07
  -1   3  12    0.04    0.07
  -1  -3 -12    0.08    0.10
   1  -3  12    0.04    0.07
  -1   3  12    0.01    0.03
   1  -3  12    0.05    0.09
   1   3 -12    0.07    0.07
   1  -3 -12    0.14    0.10
   1   3  12    0.08    0.07
  -1  -3  12    0.11    0.08
   1  -3 -12    0.10    0.07
  -1   3 -12    0.11    0.10
  -2  -3 -12    3.89    0.24
  -2  -3 -12    4.48    0.47
  -2  -3 -12    4.63    0.29
   2   3 -12    4.74    0.27
   2  -3  12    4.74    0.32
   2   3 -12    4.50    0.31
  -2   3  12    4.26    0.23
  -2   3  12    4.23    0.20
   2  -3  12    4.16    0.28
  -2  -3 -12    3.89    0.19
   2  -3 -12    3.95    0.33
   2  -3 -12    3.85    0.20
  -2  -3  12    4.11    0.33
  -2   3 -12    4.45    0.17
  -2   3 -12    4.33    0.18
  -2   3 -12    4.47    0.34
   2   3  12    4.54    0.33
   3  -3  12    7.96    0.43
   3   3 -12    8.70    0.41
  -3   3  12    8.13    0.53
  -3  -3 -12    8.34    0.59
   3  -3  12    8.07    0.44
   3   3 -12    8.39    0.46
  -3   3  12    7.98    0.33
   3  -3 -12    7.42    0.29
   3  -3 -12    9.27    0.54
  -3  -3  12    7.72    0.51
   3   3  12    8.43    0.51
  -4   3  12   21.50    0.74
   4  -3  12   19.12    0.84
   4   3 -12   19.92    0.89
  -4   3  12   21.98    0.93
  -4  -3 -12   22.42    1.12
   4   3 -12   20.44    0.82
  -4  -3  12   20.39    0.97
  -4  -3  12   21.34    1.02
   4   3  12   22.29    1.00
   4  -3 -12   22.47    1.02
  -5  -3 -12    1.92    0.39
   5   3 -12    1.91    0.28
   5  -3  12    2.01    0.27
  -5   3  12    2.09    0.25
   5   3 -12    2.00    0.25
   5   3  12    2.26    0.37
   5  -3 -12    2.05    0.35
  -5  -3  12    1.97    0.29
  -5  -3  12    2.43    0.40
   6   3 -12   31.34    1.22
   6  -3  12   33.79    1.29
   6   3 -12   33.10    1.31
  -6  -3 -12   30.04    1.56
   6  -3 -12   32.78    1.45
  -6  -3  12   29.75    1.48
  -6  -3  12   29.27    1.14
   6   3  12   33.99    1.46
   7   3 -12   -0.08    0.10
   7  -3  12    0.04    0.12
  -7  -3 -12    0.38    0.27
   7   3 -12    0.45    0.17
   7  -3 -12    0.32    0.20
  -7  -3  12    0.02    0.18
   7   3  12    0.44    0.23
   7   3  12    0.04    0.17
  -8  -3 -12    8.38    0.96
   8   3 -12   10.18    0.67
   8   3 -12    8.56    0.58
  -8  -3  12    9.35    0.98
   8   3  12    8.04    0.92
   8   3  12    8.99    0.73
   8  -3 -12    9.88    0.77
   9   3 -12    0.41    0.21
   9  -3  12    0.27    0.19
  -9  -3 -12    0.61    0.34
   9  -3 -12    0.20    0.20
   9   3  12    0.11    0.28
  -9  -3  12    0.54    0.32
   9   3  12    0.39    0.23
  10   3 -12    2.54    0.42
  10  -3 -12    3.86    0.64
  10   3  12    3.09    0.65
   0  -4  12    0.17    0.11
   0   4 -12    0.21    0.11
   0  -4 -12    0.16    0.08
   0  -4  12    0.26    0.10
   0  -4 -12    0.33    0.14
   0   4  12    0.24    0.08
   1   4 -12    0.65    0.15
  -1   4  12    0.53    0.10
  -1   4  12    0.82    0.14
   1  -4  12    0.65    0.17
   1   4 -12    0.69    0.13
  -1   4  12    0.69    0.08
  -1  -4 -12    0.60    0.18
  -1  -4 -12    0.71    0.17
   1  -4  12    0.56    0.12
  -1  -4 -12    0.58    0.11
   1  -4 -12    0.50    0.13
  -1   4 -12    0.74    0.18
   1   4  12    0.47    0.13
  -1  -4  12    0.72    0.17
   1  -4 -12    0.67    0.15
  -2   4  12   45.59    1.77
   2   4 -12   48.20    1.55
  -2  -4 -12   48.91    1.56
  -2  -4 -12   47.38    1.76
  -2   4  12   46.35    1.37
  -2  -4 -12   46.62    1.40
   2  -4  12   47.32    1.56
   2  -4  12   47.53    1.63
   2   4 -12   46.29    1.60
  -2   4  12   46.17    1.42
  -2   4 -12   45.67    1.38
  -2   4 -12   44.61    1.39
   2  -4 -12   44.03    1.66
  -2  -4  12   47.03    1.70
  -2   4 -12   47.36    1.67
   2   4  12   46.81    1.65
   3   4 -12   13.09    0.64
  -3  -4 -12   14.70    0.83
   3   4 -12   13.35    0.61
   3  -4  12   14.28    0.62
   3  -4  12   14.76    0.66
  -3   4  12   13.89    0.76
  -3  -4  12   14.75    0.78
   3   4  12   13.74    0.73
   3  -4 -12   13.89    0.74
   4   4 -12    0.95    0.19
   4   4 -12    1.37    0.20
  -4   4  12    1.20    0.23
  -4  -4 -12    0.60    0.23
   4  -4  12    1.10    0.19
   4  -4 -12    1.48    0.29
  -4  -4  12    0.85    0.23
  -4  -4  12    1.09    0.27
   4   4  12    1.37    0.28
   5  -4  12    6.11    0.41
  -5  -4 -12    6.53    0.74
  -5   4  12    6.29    0.41
   5   4 -12    6.46    0.42
   5   4 -12    7.30    0.47
  -5  -4  12    6.64    0.49
   5   4  12    8.77    0.62
   5   4  12    5.78    0.65
  -5  -4  12    5.85    0.65
   5  -4 -12    4.96    0.56
   6   4 -12    7.84    0.50
   6   4 -12    8.23    0.52
  -6  -4 -12    7.76    0.87
   6  -4  12    7.06    0.47
  -6  -4  12    6.22    0.74
  -6  -4  12    6.12    0.44
   6   4  12    8.64    0.85
   6  -4 -12    7.48    0.62
   6   4  12    7.67    0.63
   7   4 -12    1.33    0.26
   7   4 -12    1.83    0.30
  -7  -4 -12    1.90    0.47
   7  -4  12    2.28    0.33
   7   4  12    1.98    0.44
   7  -4 -12    1.96    0.40
  -7  -4  12    1.97    0.44
   7   4  12    2.53    0.47
   8   4 -12    0.95    0.26
   8  -4  12    1.52    0.29
  -8  -4 -12    1.13    0.43
   8   4 -12    1.11    0.27
   8  -4 -12    1.35    0.36
   8   4  12    1.49    0.42
  -8  -4  12    0.38    0.29
   8   4  12    1.26    0.36
   9   4 -12    4.75    0.53
   9   4 -12    4.40    0.52
   9  -4  12    4.99    0.54
   9  -4 -12    5.55    0.74
   9   4  12    3.06    0.62
  -9  -4  12    5.51    0.83
   0   5 -12   21.16    0.90
   0   5  12   20.92    0.83
   0  -5 -12   21.65    0.84
   0  -5  12   21.54    0.92
   0  -5  12   20.91    0.88
   0  -5 -12   21.63    0.90
   0   5  12   21.01    0.79
   0   5  12   23.10    1.10
   1  -5  12    3.11    0.31
  -1   5  12    3.40    0.44
  -1  -5 -12    3.33    0.34
  -1   5  12    3.36    0.24
   1  -5  12    3.35    0.27
  -1  -5 -12    3.70    0.40
  -1  -5 -12    3.72    0.23
   1   5 -12    3.17    0.33
   1   5 -12    3.10    0.24
  -1   5  12    3.20    0.20
  -1  -5  12    3.33    0.36
   1  -5 -12    3.52    0.36
   1   5  12    3.62    0.29
  -1   5 -12    3.42    0.38
   1  -5 -12    3.29    0.30
   1   5  12    3.50    0.36
   2   5 -12    4.97    0.35
  -2  -5 -12    4.96    0.36
   2   5 -12    5.29    0.33
  -2   5  12    5.55    0.57
   2  -5  12    5.33    0.34
  -2  -5 -12    4.55    0.23
   2  -5  12    5.19    0.38
  -2  -5 -12    4.98    0.53
   2   5  12    5.21    0.41
  -2   5 -12    5.25    0.22
   2  -5 -12    4.66    0.33
   2   5  12    5.27    0.39
   2  -5 -12    5.01    0.40
  -2  -5  12    5.00    0.42
  -3  -5 -12    2.58    0.42
   3  -5  12    2.08    0.29
   3   5 -12    1.85    0.24
   3   5 -12    2.43    0.29
   3  -5  12    2.21    0.26
   3   5  12    2.53    0.37
   3  -5 -12    2.10    0.33
  -3  -5  12    1.90    0.34
  -3  -5  12    1.72    0.33
   3   5  12    1.79    0.30
   4   5 -12    1.03    0.20
   4  -5  12    0.65    0.15
  -4  -5 -12    0.76    0.26
   4   5 -12    0.79    0.19
  -4  -5  12    0.78    0.23
   4   5  12    1.06    0.28
   4  -5 -12    0.99    0.25
  -4  -5  12    0.80    0.26
   4   5  12    0.75    0.23
   5   5 -12    9.43    0.54
  -5  -5 -12    8.72    0.74
   5  -5  12    8.44    0.49
   5   5 -12    9.07    0.54
   5   5  12    9.68    0.72
  -5  -5  12    8.74    0.61
   5  -5 -12    8.24    0.65
  -5  -5  12    8.64    0.71
   5   5  12    9.30    0.68
   6   5 -12   10.39    0.60
   6   5 -12    9.92    0.58
   6  -5  12    9.14    0.54
  -6  -5 -12    9.42    0.82
   6   5  12   11.03    0.77
  -6  -5  12    9.41    0.78
   6  -5 -12    9.54    0.72
  -6  -5  12    9.39    0.59
   6   5  12    8.36    0.84
   7  -5  12    7.91    0.52
   7   5 -12    8.27    0.55
  -7  -5 -12    9.86    1.03
   7   5 -12    7.68    0.56
   7   5  12    8.47    0.85
  -7  -5  12    7.50    0.41
   7  -5 -12    7.51    0.79
   7   5  12    6.49    0.79
  -7  -5  12    8.38    0.93
   8   5 -12    5.01    0.52
   8   5 -12    4.43    0.51
  -8  -5 -12    4.25    0.73
   8  -5  12    4.80    0.48
  -8  -5  12    3.78    0.68
   8   5  12    5.33    0.70
   8  -5 -12    5.63    0.72
   8   5  12    5.83    0.80
   9   5 -12    0.89    0.25
   9   5 -12    0.76    0.26
   9  -5  12    1.17    0.27
  -9  -5  12    1.36    0.48
   9   5  12    1.09    0.42
   9  -5 -12    0.83    0.36
   0   6  12  165.57    5.01
   0  -6  12  170.29    5.18
   0   6 -12  169.15    5.18
   0   6  12  164.17    5.04
   0  -6 -12  170.26    5.09
   0  -6  12  168.41    5.16
   0  -6 -12  167.92    5.15
   0   6  12  169.63    5.44
   0  -6 -12  167.36    5.08
  -1  -6 -12    7.67    0.52
  -1  -6 -12    8.48    0.40
  -1  -6 -12    8.41    0.54
   1  -6  12    8.41    0.48
  -1   6  12    7.63    0.35
   1  -6  12    7.63    0.50
   1   6 -12    8.12    0.44
   1   6 -12    7.04    0.48
  -1   6  12    7.73    0.33
  -1  -6  12    8.46    0.55
   1  -6 -12    7.18    0.47
  -1   6 -12    8.07    0.54
   1  -6 -12    8.06    0.51
   1   6  12    7.94    0.46
   1   6  12    7.90    0.49
  -1  -6  12    7.29    0.48
  -2  -6 -12    5.28    0.38
  -2  -6 -12    4.96    0.54
   2  -6  12    4.73    0.35
   2   6 -12    5.10    0.39
   2   6 -12    5.33    0.35
   2  -6  12    5.02    0.40
   2  -6 -12    5.46    0.43
  -2  -6  12    4.46    0.51
   2   6  12    4.65    0.39
   2  -6 -12    5.43    0.39
   2   6  12    5.40    0.44
  -2  -6  12    5.99    0.65
  -3  -6 -12   12.57    0.47
   3   6 -12   13.66    0.64
   3  -6  12   13.30    0.68
   3   6 -12   12.79    0.65
  -3  -6 -12   13.50    0.83
   3  -6  12   13.02    0.61
   3  -6 -12   12.46    0.61
   3   6  12   12.33    0.76
  -3  -6  12   12.20    0.82
   3  -6 -12   14.02    0.78
  -3  -6  12   12.50    0.79
   3   6  12   12.09    0.73
   4   6 -12   11.97    0.61
   4  -6  12   12.09    0.58
  -4  -6 -12   10.67    0.80
   4   6 -12   10.77    0.59
  -4  -6  12   11.01    0.78
   4   6  12   11.87    0.74
   4   6  12    9.84    0.72
  -4  -6  12   10.92    0.75
   4  -6 -12   10.13    0.70
   5  -6  12    1.69    0.24
   5   6 -12    1.65    0.27
   5   6 -12    1.75    0.28
  -5  -6 -12    1.07    0.35
  -5  -6  12    1.35    0.35
   5   6  12    1.66    0.37
  -5  -6  12    1.49    0.31
   5   6  12    1.29    0.36
   5  -6 -12    1.61    0.35
   6   6 -12    3.22    0.40
  -6  -6 -12    2.85    0.56
   6   6 -12    2.82    0.35
  -6  -6  12    3.87    0.62
  -6  -6  12    2.95    0.40
   6   6  12    3.73    0.56
   6   6  12    2.74    0.49
   6  -6 -12    2.43    0.45
   7  -6  12    0.49    0.18
   7   6 -12    0.45    0.21
  -7  -6 -12    0.50    0.32
   7   6 -12    0.45    0.18
   7  -6 -12    0.50    0.28
   7   6  12    0.29    0.25
  -7  -6  12    0.45    0.30
   7   6  12    0.78    0.35
  -8  -6 -12    3.62    0.68
   8   6 -12    4.18    0.47
   8   6 -12    4.12    0.50
   8  -6  12    3.41    0.40
   8  -6 -12    3.02    0.54
  -8  -6  12    2.10    0.55
   8   6  12    3.46    0.63
   8   6  12    2.90    0.53
   9   6 -12    0.70    0.27
   9  -6 -12    0.65    0.30
   9   6  12    0.81    0.40
   0  -7  12  109.01    3.86
   0   7  12  114.38    3.41
   0  -7  12  107.65    3.56
   0  -7 -12  109.38    3.57
   0  -7  12  112.19    3.59
   0   7  12  111.32    3.41
   0   7 -12  108.12    3.58
   0  -7 -12  111.56    3.48
   0  -7 -12  109.30    3.47
   1  -7  12    2.49    0.33
   1  -7  12    2.71    0.37
  -1  -7 -12    2.59    0.37
   1   7 -12    2.06    0.25
  -1  -7 -12    2.79    0.30
   1   7 -12    2.12    0.33
  -1  -7 -12    3.30    0.42
   1   7  12    2.29    0.30
   1   7  12    1.82    0.27
  -1   7 -12    1.65    0.32
  -1  -7  12    2.51    0.35
   1  -7 -12    2.57    0.37
  -1  -7  12    2.22    0.44
  -1  -7  12    2.07    0.34
   2  -7  12    3.40    0.36
   2   7 -12    3.94    0.31
  -2  -7 -12    3.87    0.49
  -2  -7 -12    3.31    0.34
   2   7 -12    4.17    0.43
   2  -7  12    4.28    0.39
   2  -7 -12    4.09    0.40
  -2  -7  12    3.38    0.46
  -2  -7  12    3.90    0.56
   2   7  12    3.70    0.42
   2   7  12    3.63    0.41
   3   7 -12    0.85    0.21
   3  -7  12    0.82    0.19
  -3  -7 -12    1.02    0.14
  -3  -7 -12    0.67    0.25
   3  -7  12    1.13    0.25
   3   7 -12    0.81    0.18
   3   7  12    0.83    0.25
  -3  -7  12    0.81    0.28
  -3  -7  12    1.00    0.30
   3   7  12    1.14    0.28
   3  -7 -12    1.21    0.25
   4  -7  12    5.37    0.38
  -4  -7 -12    5.16    0.65
   4   7 -12    5.65    0.42
   4   7 -12    4.95    0.48
   4   7  12    5.24    0.60
  -4  -7  12    4.82    0.60
  -4  -7  12    5.50    0.66
   4   7  12    5.07    0.59
   5   7 -12    6.12    0.46
   5  -7  12    6.04    0.41
  -5  -7 -12    7.11    0.82
   5   7 -12    6.95    0.48
   5   7  12    7.02    0.75
   5  -7 -12    5.09    0.61
  -5  -7  12    6.11    0.76
  -5  -7  12    6.48    0.66
   5   7  12    6.58    0.70
   6   7 -12    0.26    0.16
   6  -7  12    0.27    0.15
  -6  -7 -12    0.08    0.20
   6   7 -12   -0.08    0.13
   6  -7 -12    0.24    0.19
   6   7  12    0.43    0.25
   6   7  12    0.05    0.16
  -6  -7  12    0.21    0.24
  -7  -7 -12    3.05    0.62
   7   7 -12    3.58    0.46
   7  -7  12    3.02    0.36
   7   7 -12    4.20    0.45
   7  -7 -12    2.33    0.47
   7   7  12    3.50    0.61
   7   7  12    2.72    0.51
  -7  -7  12    2.85    0.59
   8  -7  12    0.49    0.21
   8   7 -12    1.13    0.30
   8  -7 -12    0.35    0.28
   8   7  12    0.39    0.31
   0  -8  12   74.62    2.95
   0   8 -12   75.28    2.70
   0  -8 -12   77.74    2.68
   0  -8  12   79.12    2.68
   0  -8  12   80.28    2.72
   1  -8  12    1.38    0.29
  -1  -8 -12    1.29    0.30
   1   8 -12    0.88    0.26
   1   8 -12    1.25    0.22
   1  -8  12    1.12    0.25
  -1  -8 -12    0.92    0.24
  -1  -8  12    1.50    0.29
   1   8  12    0.97    0.21
  -1  -8  12    1.46    0.32
   1  -8 -12    1.33    0.31
  -1  -8  12    1.65    0.40
   1   8  12    1.32    0.25
  -2  -8 -12    0.69    0.26
   2   8 -12    0.67    0.17
   2  -8  12    0.81    0.20
   2  -8  12    0.48    0.21
   2   8 -12    0.79    0.23
  -2  -8 -12    0.75    0.21
   2   8  12    0.63    0.21
   2   8  12    0.42    0.19
   2  -8 -12    0.76    0.27
  -2  -8  12    0.56    0.29
  -2  -8  12    0.55    0.24
   3  -8  12    4.44    0.38
   3  -8  12    4.27    0.41
   3   8 -12    3.95    0.44
  -3  -8 -12    4.36    0.28
   3   8 -12    3.74    0.39
  -3  -8 -12    4.03    0.57
  -3  -8  12    3.76    0.55
   3  -8 -12    3.91    0.46
   3   8  12    4.22    0.51
   3   8  12    4.31    0.51
  -3  -8  12    3.26    0.53
   4   8 -12    1.18    0.27
   4   8 -12    1.06    0.23
  -4  -8 -12    1.59    0.41
   4  -8  12    1.25    0.23
   4   8  12    0.96    0.28
  -4  -8  12    1.07    0.33
   4   8  12    1.09    0.32
  -4  -8  12    1.30    0.35
  -5  -8 -12    0.93    0.37
   5  -8  12    0.99    0.22
   5   8 -12    1.23    0.26
   5   8 -12    1.25    0.28
   5   8  12    1.71    0.39
  -5  -8  12    1.46    0.40
   5   8  12    1.72    0.38
   6  -8  12    1.80    0.29
   6   8 -12    1.49    0.30
   6   8 -12    1.79    0.33
  -6  -8 -12    1.07    0.39
   6   8  12    1.40    0.39
  -6  -8  12    1.72    0.50
   6   8  12    1.39    0.38
   6  -8 -12    1.43    0.38
   7   8 -12    0.22    0.19
   7   8 -12    0.16    0.20
   7  -8  12    0.37    0.17
  -7  -8 -12    0.07    0.27
   7   8  12    0.83    0.32
   7  -8 -12    0.41    0.26
   7   8  12   -0.07    0.22
  -7  -8  12    0.72    0.34
   8   8 -12    0.70    0.26
   8   8  12    1.32    0.44
   8  -8 -12    1.08    0.40
   0  -9 -12    0.55    0.26
   0  -9  12    0.83    0.25
   0  -9  12    0.35    0.18
  -1  -9 -12    0.11    0.17
   1  -9  12    0.10    0.15
   1  -9  12    0.29    0.16
   1   9 -12    0.17    0.18
   1   9 -12    0.03    0.10
  -1  -9  12    0.17    0.19
   1  -9 -12    0.23    0.25
   1   9  12    0.19    0.13
  -1  -9  12   -0.04    0.21
  -1  -9  12    0.12    0.14
   2  -9  12    0.63    0.22
   2   9 -12    0.55    0.22
   2  -9  12    0.51    0.22
  -2  -9 -12    0.91    0.23
  -2  -9 -12    0.38    0.22
   2   9 -12    0.49    0.16
   2   9  12    0.73    0.23
  -2  -9  12    0.74    0.29
   2  -9 -12    0.47    0.27
  -2  -9  12    0.02    0.22
  -3  -9 -12    2.75    0.48
  -3  -9 -12    2.51    0.23
   3  -9  12    3.23    0.39
   3   9 -12    2.38    0.37
   3  -9  12    2.71    0.41
   3   9 -12    2.24    0.31
   3  -9 -12    2.08    0.40
   3   9  12    3.58    0.47
  -3  -9  12    2.65    0.48
  -3  -9  12    2.72    0.51
   4   9 -12    2.39    0.35
  -4  -9 -12    2.41    0.51
   4  -9  12    2.07    0.31
   4   9 -12    2.19    0.38
  -4  -9  12    2.07    0.47
  -4  -9  12    1.62    0.40
   4   9  12    2.22    0.41
  -5  -9 -12    2.60    0.55
   5   9 -12    1.82    0.31
   5  -9  12    1.88    0.30
   5   9 -12    1.82    0.35
   5   9  12    2.51    0.47
  -5  -9  12    1.94    0.48
   5   9  12    1.99    0.44
   6   9 -12    7.35    0.59
   6   9 -12    6.93    0.56
   6  -9  12    7.15    0.50
  -6  -9 -12    6.73    0.90
   6   9  12    5.75    0.75
  -6  -9  12    5.33    0.82
   6   9  12    8.07    0.87
   7   9 -12    0.02    0.15
   7   9  12    0.07    0.24
   7  -9 -12    0.10    0.24
   0 -10 -12   18.90    1.03
   0 -10  12   19.20    1.01
   0 -10  12   20.51    1.10
   1 -10  12    0.16    0.16
   1  10 -12    0.07    0.12
  -1 -10 -12    0.08    0.18
   1 -10  12    0.25    0.18
  -1 -10  12    0.02    0.13
  -1 -10  12    0.18    0.20
   1 -10 -12   -0.11    0.23
  -1 -10  12   -0.24    0.18
   2 -10  12    2.21    0.38
  -2 -10 -12    2.63    0.37
   2  10 -12    2.74    0.35
   2  10 -12    3.29    0.48
   2 -10  12    2.79    0.43
   2 -10 -12    2.33    0.47
  -2 -10  12    3.51    0.61
   2  10  12    2.87    0.38
  -2 -10  12    1.77    0.43
  -3 -10 -12    2.58    0.24
   3 -10  12    2.58    0.39
   3  10 -12    2.38    0.40
   3 -10  12    2.44    0.41
   3  10 -12    1.93    0.31
  -3 -10 -12    1.75    0.42
  -3 -10  12    1.56    0.43
   3 -10 -12    2.23    0.47
   3  10  12    1.84    0.35
  -3 -10  12    2.97    0.53
   4  10 -12    2.56    0.38
   4 -10  12    4.47    0.48
   4  10 -12    2.89    0.44
  -4 -10 -12    2.26    0.50
   4  10  12    3.30    0.51
  -4 -10  12    2.90    0.57
   5 -10  12    0.74    0.23
  -5 -10 -12    0.25    0.33
   5  10 -12    0.88    0.28
   5  10 -12    0.86    0.25
   5  10  12    0.84    0.30
  -5 -10  12    0.48    0.33
   6  10 -12    0.36    0.22
  -6 -10 -12    0.19    0.27
   6  10  12    0.43    0.26
   6  10  12    0.18    0.22
   0 -11  12    2.66    0.43
   0 -11 -12    2.96    0.48
   0 -11  12    1.88    0.41
   1 -11  12    1.19    0.32
   1  11 -12    1.09    0.23
  -1 -11 -12    1.30    0.31
   1 -11  12    1.51    0.33
  -1 -11  12    1.14    0.28
   1 -11 -12    0.98    0.35
  -1 -11  12    1.02    0.33
   2 -11  12    0.74    0.27
   2 -11  12    0.91    0.25
  -2 -11 -12    1.10    0.25
   2  11 -12    0.95    0.24
   2 -11 -12    0.40    0.33
  -2 -11  12    0.58    0.29
  -2 -11  12    0.84    0.37
   3 -11  12    2.07    0.36
   3  11 -12    1.02    0.32
   3  11 -12    0.85    0.23
   3 -11  12    1.40    0.31
  -3 -11  12    1.30    0.41
   3  11  12    1.35    0.31
   3 -11 -12    1.14    0.40
   4  11 -12    0.16    0.24
   4  11 -12    0.10    0.17
   4 -11  12    0.15    0.17
   4  11  12    0.34    0.20
  -4 -11  12    0.69    0.52
  -5 -11 -12    1.53    0.49
   5  11 -12    1.51    0.32
   5  11  12    0.91    0.33
   0 -12  12   18.22    1.02
   0 -12  12   15.87    1.09
   0 -12 -12   17.90    1.03
   1 -12  12    0.41    0.18
   1 -12  12    0.40    0.23
  -1 -12 -12    0.37    0.20
  -1 -12  12    0.19    0.17
   1 -12 -12    0.06    0.25
  -1 -12  12    0.23    0.26
   2  12 -12    1.53    0.31
   2 -12  12    1.25    0.33
  -2 -12 -12    2.04    0.34
   2 -12  12    2.10    0.39
  -2 -12  12    1.23    0.40
   3 -12  12    0.22    0.21
   3  12 -12    0.21    0.17
   3 -12 -12    0.61    0.39
   4  12 -12    1.96    0.40
   4  12 -12    1.45    0.31
   4  12  12    1.51    0.35
   0 -13  12    2.86    0.50
   0 -13 -12    3.58    0.54
  -1 -13 -12    1.23    0.30
   1 -13  12    1.47    0.45
   1 -13  12    1.33    0.35
   1 -13 -12    1.19    0.36
  -1 -13  12    0.85    0.28
   2 -13  12    1.30    0.30
  -2 -13 -12    1.07    0.25
   2  13 -12    0.76    0.24
   2 -13 -12    0.69    0.34
   1   0 -13    0.06    0.06
  -1   0  13   -0.01    0.04
   1   0  13   -0.03    0.04
  -1   0 -13    0.00    0.05
  -1   0 -13    0.02    0.05
  -2   0 -13   42.70    1.38
   2   0 -13   45.17    1.56
  -2   0 -13   47.09    1.47
  -2   0  13   44.58    1.47
  -3   0 -13   -0.09    0.05
  -3   0  13   -0.09    0.06
   3   0  13   -0.06    0.06
   3   0  13    0.00    0.08
   3   0 -13    0.06    0.04
   3   0 -13    0.06    0.09
   4   0 -13   22.72    0.77
   4   0 -13   21.33    0.97
   4   0  13   22.83    0.85
  -4   0  13   21.36    0.94
   4   0  13   22.49    0.96
   5   0 -13   -0.08    0.09
  -5   0  13   -0.07    0.08
   5   0  13    0.02    0.09
   5   0 -13   -0.02    0.05
   6   0 -13    9.37    0.63
   6   0  13    8.94    0.61
  -6   0  13    9.65    0.65
   7   0 -13    0.11    0.14
   7   0  13    0.08    0.13
   8   0  13    6.01    0.65
   8   0 -13    8.15    0.64
   9   0 -13   -0.15    0.13
   9   0  13    0.07    0.17
  10   0 -13    1.33    0.36
   0   1 -13    0.04    0.05
   0  -1 -13   -0.02    0.04
   0  -1  13    0.03    0.05
   0   1  13    0.00    0.05
   1  -1  13   19.48    0.74
   1   1 -13   19.90    0.78
  -1   1  13   19.75    0.69
  -1  -1 -13   20.32    0.72
  -1  -1 -13   20.19    0.74
   1   1  13   19.51    0.75
  -1   1 -13   20.02    0.75
   1  -1 -13   19.90    0.79
  -1  -1  13   19.59    0.74
  -2  -1 -13    8.10    0.36
   2  -1  13    8.06    0.41
   2   1 -13    8.68    0.46
  -2  -1 -13    7.93    0.35
  -2  -1 -13    8.04    0.36
  -2   1  13    8.65    0.38
   2  -1  13    8.13    0.44
   2  -1 -13    7.72    0.45
  -2   1 -13    7.94    0.32
   2   1  13    8.14    0.44
  -2   1 -13    8.45    0.42
  -2   1 -13    8.20    0.32
  -2  -1  13    8.30    0.43
  -3  -1 -13   19.13    0.69
   3   1 -13   18.89    0.82
   3   1 -13   18.95    0.67
  -3   1  13   18.82    0.74
   3  -1  13   17.74    0.74
   3  -1 -13   17.29    0.82
   3   1  13   18.15    0.81
  -3  -1  13   17.94    0.80
   4   1 -13    3.06    0.36
   4  -1  13    3.87    0.30
  -4   1  13    3.28    0.34
   4  -1  13    3.01    0.33
   4   1 -13    3.38    0.22
   4  -1 -13    2.63    0.35
   4   1  13    2.87    0.36
  -4  -1  13    2.39    0.33
   4  -1 -13    3.32    0.18
   5  -1  13    7.71    0.50
   5   1 -13    7.16    0.37
  -5   1  13    6.79    0.42
  -5   1  13    6.76    0.47
   5   1 -13    7.63    0.51
  -5  -1  13    6.39    0.51
   5  -1 -13    6.11    0.49
   5   1  13    7.62    0.53
   6   1 -13    6.88    0.41
   6  -1  13    7.87    0.54
   6   1 -13    8.25    0.57
  -6   1  13    7.72    0.60
   6  -1 -13    7.52    0.58
  -6  -1  13    7.45    0.36
  -6  -1  13    7.33    0.59
   6   1  13    8.06    0.58
   7  -1  13    1.78    0.33
   7   1 -13    1.21    0.30
   7   1  13    1.44    0.32
  -7  -1  13    1.36    0.34
   7  -1 -13    1.88    0.37
   8  -1  13    1.83    0.35
   8   1 -13    1.21    0.30
   8  -1 -13    1.26    0.34
   8   1  13    1.00    0.29
   9  -1  13    2.18    0.42
   9   1 -13    2.06    0.40
   9   1  13    2.74    0.47
   9  -1 -13    2.49    0.45
  10   1 -13    0.25    0.23
  10  -1 -13    0.40    0.28
  10   1  13    0.84    0.38
   0   2 -13    0.01    0.07
   0  -2 -13    0.05    0.06
   0  -2  13   -0.04    0.05
   0  -2 -13   -0.01    0.06
   0   2  13   -0.01    0.04
  -1   2  13   28.11    0.90
  -1  -2 -13   27.79    0.93
   1   2 -13   26.27    1.01
  -1  -2 -13   27.65    0.99
   1  -2  13   28.52    0.99
   1  -2  13   27.95    1.06
  -1   2 -13   26.80    1.00
   1  -2 -13   28.76    1.05
   1   2  13   28.33    1.00
  -1  -2  13   26.84    1.00
   2   2 -13   16.29    0.70
  -2  -2 -13   16.74    0.62
  -2   2  13   15.72    0.57
   2   2 -13   15.19    0.59
   2  -2  13   15.20    0.64
   2  -2  13   15.81    0.69
  -2  -2 -13   15.25    0.59
  -2  -2 -13   15.04    0.56
   2   2  13   16.10    0.69
  -2   2 -13   15.44    0.67
   2  -2 -13   15.23    0.71
  -2   2 -13   15.07    0.52
  -2   2 -13   15.24    0.53
  -2  -2  13   15.88    0.70
   3   2 -13   15.17    0.58
  -3  -2 -13   13.66    0.53
   3  -2  13   14.58    0.64
  -3   2  13   14.90    0.58
   3  -2  13   13.15    0.62
   3   2 -13   15.02    0.68
   3  -2 -13   13.94    0.72
  -3  -2  13   14.36    0.71
   3   2  13   15.20    0.72
  -4   2  13   22.66    0.86
   4  -2  13   21.93    0.92
   4   2 -13   22.16    0.95
   4   2 -13   22.46    0.83
   4   2  13   21.86    0.99
  -4  -2  13   21.19    1.01
   4  -2 -13   22.85    1.03
   5   2 -13   10.09    0.60
  -5   2  13    9.96    0.52
   5   2 -13   10.01    0.49
  -5  -2 -13   10.00    0.76
  -5   2  13    9.60    0.67
   5  -2 -13    9.63    0.64
  -5  -2  13    9.43    0.66
  -5  -2  13    9.29    0.56
   5   2  13   10.29    0.65
  -6  -2 -13    8.81    0.75
   6  -2  13    8.56    0.56
   6   2 -13    9.33    0.60
   6   2 -13    9.78    0.50
  -6  -2  13    8.67    0.45
   6   2  13    7.94    0.61
   6  -2 -13    8.68    0.64
  -6  -2  13    8.13    0.66
  -7  -2 -13   10.91    0.88
   7  -2  13    9.89    0.65
   7   2 -13   10.17    0.66
   7   2 -13   10.90    0.58
  -7  -2  13   11.27    0.82
   7   2  13   10.44    0.73
   7  -2 -13    9.59    0.73
   8   2 -13    0.21    0.17
  -8  -2 -13    0.56    0.31
   8  -2  13    0.55    0.24
  -8  -2  13    0.78    0.33
   8  -2 -13    0.74    0.28
   8   2  13    0.92    0.29
   9  -2  13    3.11    0.46
   9   2 -13    2.62    0.43
   9  -2 -13    2.14    0.44
   9   2  13    2.59    0.47
   9   2  13    3.29    0.63
  10   2 -13    1.74    0.38
  10  -2 -13    2.68    0.52
  10   2  13    2.09    0.56
   0   3  13   -0.03    0.04
   0   3 -13   -0.01    0.09
   0  -3  13   -0.04    0.05
   0  -3 -13   -0.09    0.07
   0  -3 -13   -0.01    0.06
  -1  -3 -13    1.12    0.20
   1  -3  13    1.23    0.21
   1   3 -13    1.23    0.19
  -1  -3 -13    1.63    0.16
   1  -3  13    1.18    0.17
  -1   3  13    1.11    0.11
   1   3  13    1.25    0.18
   1  -3 -13    1.33    0.21
  -1   3 -13    1.20    0.20
  -1  -3  13    1.25    0.19
  -2   3  13   25.28    0.79
  -2  -3 -13   23.58    0.87
  -2  -3 -13   25.13    0.87
  -2   3  13   23.78    0.85
   2   3 -13   26.05    0.88
   2   3 -13   21.77    0.93
   2  -3  13   23.23    0.90
[truncated: 232,316 more chars]
