# Supplementary material for: Crystal structure of oxam­yl
Source: Acta Crystallogr E Crystallogr Commun. 2016 Nov 18;72(Pt 12):1816–8. doi: 10.1107/S2056989016018168 (PMC5137616; doi:10.1107/S2056989016018168)
Supplement: Supplementary file 2 [file e-72-01816-Isup2.hkl]

#
# h,k,l, Fc-squared, Fo-squared, sigma(Fo-squared), status flag
#
data_I
_shelx_title ' JK657 in Pca2(1)'
_shelx_refln_list_code          4
_shelx_F_calc_maximum      231.08
_exptl_crystal_F_000       928.00
_reflns_d_resolution_high  0.7495

loop_
 _space_group_symop_operation_xyz
 'x, y, z'
 '-x, -y, z+1/2'
 'x+1/2, -y, z'
 '-x+1/2, y, z+1/2'

_cell_length_a     8.3367
_cell_length_b    10.7752
_cell_length_c    24.1016
_cell_angle_alpha  90.000
_cell_angle_beta   90.000
_cell_angle_gamma  90.000

_shelx_F_squared_multiplier     1.000

loop_
 _refln_index_h
 _refln_index_k
 _refln_index_l
 _refln_F_squared_calc
 _refln_F_squared_meas
 _refln_F_squared_sigma
 _refln_observed_status
   0   0 -32        338.30        325.24        21.41 o
   0   1 -32         55.12         64.18         9.78 o
   2   0 -31         92.06         90.83        17.87 o
   1   1 -31         61.84         62.68         6.17 o
   2   1 -31        147.04        206.26        14.11 o
   1   2 -31         48.60         43.49         5.75 o
   2   2 -31         22.09         18.91         7.44 o
   1   3 -31          3.80         -4.95         4.95 o
   0   0 -30        329.18        377.98        20.16 o
   2   0 -30        207.37        232.78        27.30 o
   4   0 -30        188.88        191.09        26.80 o
   0   1 -30         38.80         44.41         6.60 o
   1   1 -30         42.39         43.22         5.45 o
   2   1 -30         31.21         32.90        18.12 o
   3   1 -30        120.51        138.62        17.62 o
   0   2 -30         99.92        137.08        18.15 o
   1   2 -30         52.71         40.33         5.48 o
   2   2 -30         13.88         22.21         5.57 o
   3   2 -30          7.60          1.58         6.32 o
   0   3 -30        209.42        244.97        14.49 o
   1   3 -30          2.64         -3.80         3.80 o
   2   3 -30        100.08        107.60         9.75 o
   3   3 -30         38.26         49.10         9.66 o
   0   4 -30         54.17         47.47        13.15 o
   1   4 -30          2.04         -4.12         4.12 o
   2   4 -30         22.35         26.07         6.91 o
   0   5 -30         21.53         24.82        15.88 o
   1   5 -30          0.64         -2.42         7.84 o
   2   0 -29         94.86        100.26        18.36 o
   4   0 -29        326.99        365.80        36.23 o
   1   1 -29        115.53        113.79         7.43 o
   2   1 -29         11.30          8.18         5.66 o
   3   1 -29        120.20        114.84        14.38 o
   4   1 -29         21.97         16.16         8.05 o
   1   2 -29         11.17          6.66         3.70 o
   2   2 -29          2.98          8.26         4.85 o
   3   2 -29         34.30         29.68         8.69 o
   4   2 -29        103.29        113.38        14.13 o
   1   3 -29         13.67          8.34         3.93 o
   2   3 -29         57.52         76.08         9.17 o
   3   3 -29         80.51         91.02        10.51 o
   4   3 -29         33.05         42.65        10.16 o
   1   4 -29         29.84         40.43         6.16 o
   2   4 -29         29.49         21.47         6.08 o
   3   4 -29         14.26         17.31         6.68 o
   1   5 -29         96.00        115.87        12.17 o
   2   5 -29         22.34         19.70         8.01 o
   1   6 -29         26.35         26.28         8.78 o
   0   0 -28         62.07         72.32        10.18 o
   2   0 -28         62.20         59.56        13.90 o
   4   0 -28         79.75         75.94        16.88 o
   0   1 -28        100.21        116.92         9.53 o
   1   1 -28         90.65         98.80         6.91 o
   2   1 -28         24.67         14.63         5.58 o
   3   1 -28         87.02         93.31        12.81 o
   4   1 -28          9.69          6.64         6.56 o
   5   1 -28         24.10         22.45        12.90 o
   0   2 -28         62.25         66.80         7.01 o
   1   2 -28          2.62          1.13         3.17 o
   2   2 -28         26.03         21.18         5.46 o
   3   2 -28         85.30         93.27        10.74 o
   4   2 -28         29.40         24.80         8.69 o
   5   2 -28        237.73        242.72        23.58 o
   0   3 -28         68.69         68.58        11.87 o
   1   3 -28         91.30         81.58         6.48 o
   2   3 -28        106.80        112.87         9.61 o
   3   3 -28         22.00         31.02         7.53 o
   4   3 -28         17.55         22.96         7.89 o
   0   4 -28         36.77         31.65        10.31 o
   1   4 -28         62.66         59.38         7.08 o
   2   4 -28         77.70         74.81         7.42 o
   3   4 -28        212.91        235.22        18.76 o
   4   4 -28          0.94         -5.36         5.36 o
   0   5 -28        119.19        130.42        16.84 o
   1   5 -28         14.52         11.50         4.69 o
   2   5 -28         41.96         32.03         8.53 o
   3   5 -28         25.22         15.66         6.29 o
   0   6 -28        124.69        119.19        16.65 o
   1   6 -28         16.43         15.73         5.44 o
   2   6 -28         29.09         22.59         8.30 o
   0   7 -28         93.63        111.68        24.32 o
   2   0 -27        126.35        133.93        12.61 o
   4   0 -27          9.68          2.48         8.44 o
   6   0 -27        108.99        136.49        24.32 o
   1   1 -27         26.26         31.68         4.03 o
   2   1 -27         58.49         53.33         7.02 o
   3   1 -27        208.13        201.78        17.70 o
   4   1 -27          9.03         14.25         7.19 o
   5   1 -27          8.09         14.53         6.99 o
   1   2 -27         94.83        102.02         6.85 o
   2   2 -27         15.55         16.27         4.87 o
   3   2 -27        293.20        340.25        21.24 o
   4   2 -27         13.60          9.64         7.35 o
   5   2 -27         66.84         72.33        11.92 o
   1   3 -27          3.26          2.09         3.27 o
   2   3 -27        753.01        757.36        18.47 o
   3   3 -27         16.23          9.40         5.22 o
   4   3 -27        125.26        108.46        14.21 o
   5   3 -27          4.31          4.18         6.64 o
   1   4 -27        186.37        198.01         9.21 o
   2   4 -27        125.55        119.65         8.33 o
   3   4 -27        278.98        303.04        18.84 o
   4   4 -27         56.07         60.10        11.40 o
   5   4 -27          6.82          9.59         7.49 o
   1   5 -27         31.18         44.83         9.20 o
   2   5 -27         69.07         72.95         7.29 o
   3   5 -27         22.47         34.51         7.44 o
   4   5 -27         41.81         59.96         8.72 o
   1   6 -27          3.44          9.11         7.70 o
   2   6 -27         29.68         33.96         6.82 o
   3   6 -27         10.46         27.37         7.15 o
   1   7 -27         17.92         16.03         7.25 o
   2   7 -27          2.89         -4.95         6.77 o
   0   0 -26        976.99       1031.57        33.34 o
   2   0 -26         67.06         68.21         7.89 o
   4   0 -26         11.34         12.90         8.93 o
   6   0 -26        205.37        253.63        31.77 o
   0   1 -26         95.41        104.42         8.07 o
   1   1 -26        147.62        148.05         7.74 o
   2   1 -26        299.13        285.89        14.39 o
   3   1 -26        488.37        470.19        21.04 o
   4   1 -26          9.94         12.62         6.64 o
   5   1 -26          6.85          6.56         6.32 o
   6   1 -26         45.38         57.18        11.17 o
   0   2 -26        112.37        118.17        10.02 o
   1   2 -26        210.00        213.56         8.67 o
   2   2 -26         95.40         80.64         6.56 o
   3   2 -26        534.18        541.71        20.43 o
   4   2 -26         15.85         10.84         7.94 o
   5   2 -26        123.36        127.18        15.39 o
   6   2 -26          6.60         15.31         8.55 o
   0   3 -26        133.86        166.03        12.22 o
   1   3 -26          8.88         11.44         3.77 o
   2   3 -26        436.45        429.96        15.13 o
   3   3 -26          3.53          5.00         4.94 o
   4   3 -26        188.49        176.12        17.31 o
   5   3 -26          7.16         13.07         6.68 o
   6   3 -26         63.86        100.59        14.91 o
   0   4 -26         21.48         28.29         9.13 o
   1   4 -26          3.54          3.45         4.04 o
   2   4 -26        126.27        116.60         8.30 o
   3   4 -26        100.29        108.57        15.65 o
   4   4 -26          5.99         11.11         7.19 o
   5   4 -26        194.78        230.67        21.84 o
   0   5 -26        226.26        211.17        34.00 o
   1   5 -26         13.11         13.15         6.18 o
   2   5 -26         30.69         27.33         5.22 o
   3   5 -26         32.58         35.40         7.19 o
   4   5 -26         12.90          5.77         6.78 o
   5   5 -26         38.55         36.42        10.24 o
   0   6 -26         77.58         53.69        12.10 o
   1   6 -26         35.46         43.80         6.32 o
   2   6 -26         57.74         57.91         7.67 o
   3   6 -26         62.01         65.70         9.51 o
   4   6 -26         11.38         19.59         6.73 o
   0   7 -26         93.12         73.23        13.92 o
   1   7 -26         10.62          3.82         6.34 o
   2   7 -26         70.67         87.69        13.42 o
   3   7 -26         52.62         65.33        10.89 o
   0   8 -26        269.69        248.73        23.51 o
   1   8 -26         10.91         19.39         7.44 o
   2   8 -26         29.49         30.77        15.88 o
   2   0 -25         44.97         39.35         6.25 o
   4   0 -25        621.91        543.00        36.73 o
   6   0 -25          8.34          2.98         8.93 o
   1   1 -25        569.93        581.89        13.16 o
   2   1 -25        118.01        124.88         7.57 o
   3   1 -25        556.62        581.12        20.60 o
   4   1 -25         94.35         84.63        11.75 o
   5   1 -25         24.51         19.47        17.87 o
   6   1 -25         25.09         26.83        13.90 o
   1   2 -25        278.24        290.79         8.57 o
   2   2 -25         23.98         23.89         4.24 o
   3   2 -25        297.87        324.02        20.73 o
   4   2 -25         66.16         55.80        10.51 o
   5   2 -25        161.49        147.68        16.14 o
   6   2 -25          9.33         10.09         7.35 o
   1   3 -25          0.34          1.44         2.69 o
   2   3 -25         87.62        105.38         7.10 o
   3   3 -25        109.93        125.29        11.70 o
   4   3 -25        272.95        322.83        23.13 o
   5   3 -25         19.51         20.27         7.98 o
   6   3 -25         71.78         66.78        11.92 o
   1   4 -25        193.79        195.86         8.58 o
   2   4 -25         52.35         50.81         6.88 o
   3   4 -25        133.52        124.11        11.62 o
   4   4 -25          2.51          4.61         6.07 o
   5   4 -25         48.90         45.15        10.24 o
   6   4 -25         75.43        104.11        20.85 o
   1   5 -25         94.35        105.40         8.95 o
   2   5 -25        171.51        177.96        10.45 o
   3   5 -25         47.29         50.87        12.11 o
   4   5 -25         25.61         18.46        16.88 o
   5   5 -25         19.45         27.14        10.67 o
   1   6 -25         27.19         28.95        10.39 o
   2   6 -25         50.15         62.56         6.77 o
   3   6 -25         33.51         38.74         7.83 o
   4   6 -25        121.00        147.79        15.70 o
   5   6 -25         24.43         38.60        10.02 o
   1   7 -25        109.23        110.20        11.03 o
   2   7 -25         34.68         45.19         7.61 o
   3   7 -25        127.71        116.41        12.73 o
   4   7 -25        184.57        197.58        15.55 o
   1   8 -25        139.00        126.13        12.11 o
   2   8 -25         44.64         52.66         8.93 o
   3   8 -25         20.49          7.30        12.16 o
   0   0 -24        868.46        940.44        30.18 o
   2   0 -24        115.52        121.89         9.32 o
   4   0 -24        575.04        441.25        32.76 o
   6   0 -24         19.09         10.92        10.42 o
   0   1 -24         77.54         81.04         7.91 o
   1   1 -24         57.99         66.26         5.11 o
   2   1 -24         31.60         31.62         3.96 o
   3   1 -24          6.16          6.82         4.48 o
   4   1 -24         47.03         40.51         8.90 o
   5   1 -24         48.65         53.60        10.35 o
   6   1 -24         15.85         12.33         6.99 o
   7   1 -24        185.86        167.81        18.80 o
   0   2 -24         40.09         49.27        11.38 o
   1   2 -24          1.07          1.73         2.39 o
   2   2 -24         36.38         38.56         4.79 o
   3   2 -24        221.45        204.54        31.93 o
   4   2 -24        108.25         95.22        12.43 o
   5   2 -24        131.07         92.76        16.63 o
   6   2 -24         37.27         25.50         8.59 o
   7   2 -24          2.10          2.66         6.56 o
   0   3 -24        226.37        203.13        12.18 o
   1   3 -24         32.99         30.13         4.01 o
   2   3 -24        114.31        129.10         7.28 o
   3   3 -24         19.79         30.72         6.22 o
   4   3 -24         15.22         21.05         7.54 o
   5   3 -24         55.48         68.51        11.92 o
   6   3 -24        133.55        115.63        14.54 o
   7   3 -24         29.23         29.30         9.40 o
   0   4 -24        973.56        965.10        28.71 o
   1   4 -24          4.85          1.29         3.37 o
   2   4 -24         69.35         83.97         7.07 o
   3   4 -24         79.89         91.35        10.23 o
   4   4 -24         52.52         56.79        15.63 o
   5   4 -24        182.46        181.86        43.43 o
   6   4 -24          4.40          4.92         7.27 o
   0   5 -24         41.98         30.28         9.46 o
   1   5 -24         31.88         22.57         5.49 o
   2   5 -24          3.27          4.38         3.81 o
   3   5 -24        141.71        172.27        13.00 o
   4   5 -24         11.19          5.64         6.29 o
   5   5 -24         45.56         40.15         9.96 o
   6   5 -24        122.03        109.40        15.19 o
   0   6 -24        421.98        394.77        22.99 o
   1   6 -24         18.72         15.19         6.25 o
   2   6 -24        254.39        271.22        12.18 o
   3   6 -24         11.74         14.16         6.02 o
   4   6 -24        107.53        120.26        11.58 o
   5   6 -24        259.56        221.34        20.21 o
   0   7 -24          9.30          5.13         8.11 o
   1   7 -24         17.17         21.25         6.67 o
   2   7 -24          6.59         19.61         5.89 o
   3   7 -24        127.34        134.30        19.47 o
   4   7 -24         51.57         65.28         9.86 o
   5   7 -24         36.60         43.05        11.72 o
   0   8 -24        187.98        156.83        33.50 o
   1   8 -24         79.14         84.24        10.15 o
   2   8 -24        198.76        214.75        14.81 o
   3   8 -24         35.76         35.13        12.01 o
   4   8 -24         38.53         25.73         8.46 o
   0   9 -24         53.60         55.01        20.85 o
   1   9 -24        103.21         99.80        15.10 o
   2   9 -24         25.68         33.70        14.96 o
   2   0 -23         27.44         27.04         5.43 o
   4   0 -23        989.24       1009.56        50.63 o
   6   0 -23        349.26        318.15        34.25 o
   1   1 -23        133.42        138.66         6.70 o
   2   1 -23        105.26        102.71         6.04 o
   3   1 -23        345.61        365.08        15.36 o
   4   1 -23         35.58         32.19         8.24 o
   5   1 -23          4.40         -4.62         5.01 o
   6   1 -23          0.67          4.72         5.97 o
   7   1 -23        143.14        151.81        17.66 o
   1   2 -23        180.92        182.83         7.57 o
   2   2 -23         50.23         50.25         5.09 o
   3   2 -23        413.18        398.71        16.62 o
   4   2 -23        536.57        572.28        35.24 o
   5   2 -23        113.64        137.49        15.26 o
   6   2 -23        172.29        191.82        34.99 o
   7   2 -23         35.79         36.51         9.89 o
   1   3 -23         79.88         76.81         5.78 o
   2   3 -23         46.04         54.39         7.42 o
   3   3 -23        104.26         99.14         9.90 o
   4   3 -23        151.81        123.16        14.03 o
   5   3 -23          0.01          0.41         5.72 o
   6   3 -23        109.96        115.86        15.39 o
   7   3 -23        114.87        108.39        15.43 o
   1   4 -23         65.43         54.91         7.28 o
   2   4 -23        160.08        148.49         6.98 o
   3   4 -23        126.59        126.23        16.53 o
   4   4 -23         95.57         94.12        12.58 o
   5   4 -23         36.40         32.11         8.94 o
   6   4 -23         20.62          6.79         6.64 o
   7   4 -23         16.13         17.92         9.40 o
   1   5 -23        124.90        116.15         8.64 o
   2   5 -23         95.07         87.67         7.32 o
   3   5 -23        254.81        249.16        17.67 o
   4   5 -23         42.86         35.43         9.30 o
   5   5 -23         16.09          5.25         7.45 o
   6   5 -23         43.84         35.10         9.75 o
   1   6 -23          8.62         -0.10         5.14 o
   2   6 -23         94.36        110.46         8.40 o
   3   6 -23         27.44         18.27         5.82 o
   4   6 -23        181.26        234.10        24.64 o
   5   6 -23         12.82         21.34         8.07 o
   6   6 -23         88.00        103.06        14.91 o
   1   7 -23        287.35        296.34        18.85 o
   2   7 -23         53.64         51.37         6.61 o
   3   7 -23         80.48         82.53        10.36 o
   4   7 -23         31.87         25.38        10.54 o
   5   7 -23         16.18         23.20        14.15 o
   1   8 -23         14.02         10.14         5.96 o
   2   8 -23         31.51         28.34         7.47 o
   3   8 -23        135.26        126.58        13.50 o
   4   8 -23        184.19        162.96        15.34 o
   1   9 -23          3.75          4.10         7.27 o
   2   9 -23          3.83         10.40         8.18 o
   3   9 -23         10.48         -1.90         9.65 o
   0   0 -22         97.51        156.35        16.88 o
   2   0 -22         70.88         57.09         6.54 o
   4   0 -22        551.45        571.29        35.24 o
   6   0 -22        225.86        232.78        28.29 o
   8   0 -22         73.77         71.47        18.86 o
   0   1 -22        126.72        141.43         9.16 o
   1   1 -22        209.21        206.57         7.56 o
   2   1 -22        402.45        397.79         9.73 o
   3   1 -22       1313.27       1381.15        72.61 o
   4   1 -22         42.37         38.79         8.20 o
   5   1 -22        258.31        256.61        28.29 o
   6   1 -22         62.23         58.07        11.02 o
   7   1 -22        147.82        146.20        19.36 o
   8   1 -22          2.18         -1.76         6.56 o
   0   2 -22        343.29        317.32        12.59 o
   1   2 -22        483.67        493.52        11.40 o
   2   2 -22         80.61         86.99         5.98 o
   3   2 -22        184.30        197.03        13.28 o
   4   2 -22        142.65        174.99        15.79 o
   5   2 -22        392.97        381.69        20.88 o
   6   2 -22         92.71        106.93        14.03 o
   7   2 -22         51.12         47.17        15.39 o
   0   3 -22        158.61        156.60        10.71 o
   1   3 -22        290.49        290.20         9.01 o
   2   3 -22       1136.61       1162.21        21.94 o
   3   3 -22        204.48        175.69        12.53 o
   4   3 -22         11.10         15.22         6.20 o
   5   3 -22         43.82         50.62        10.00 o
   6   3 -22         24.73         26.51         8.40 o
   7   3 -22         11.07         20.39        11.42 o
   0   4 -22         89.18         98.88         8.96 o
   1   4 -22         72.63         70.52         6.40 o
   2   4 -22         80.56         78.79         5.32 o
   3   4 -22        396.81        393.83        16.52 o
   4   4 -22        260.64        254.96        19.92 o
   5   4 -22        193.46        203.16        18.66 o
   6   4 -22         46.78         50.35        11.02 o
   7   4 -22         10.75         12.15         7.51 o
   0   5 -22          3.94         -2.23         5.59 o
   1   5 -22         44.14         57.84         6.15 o
   2   5 -22          6.76          5.44         3.47 o
   3   5 -22        319.64        301.07        30.84 o
   4   5 -22         21.01         25.43         7.89 o
   5   5 -22        246.11        262.11        36.23 o
   6   5 -22         33.74         34.41         6.78 o
   7   5 -22         55.18         73.28        13.60 o
   0   6 -22        106.08        110.68        14.56 o
   1   6 -22         81.03         76.25         7.25 o
   2   6 -22        142.70        127.74         8.78 o
   3   6 -22         79.87         83.32         9.61 o
   4   6 -22         94.66         97.31        10.11 o
   5   6 -22          0.32          2.98         6.64 o
   6   6 -22         17.09          5.32         5.25 o
   0   7 -22         50.07         43.13        11.21 o
   1   7 -22         85.10         82.64         9.19 o
   2   7 -22        135.77        148.50         9.67 o
   3   7 -22        246.75        255.15        16.11 o
   4   7 -22         56.27         55.94        10.80 o
   5   7 -22        130.94        100.21        14.84 o
   6   7 -22          4.36         -3.61         6.11 o
   0   8 -22         47.60         53.00        13.65 o
   1   8 -22         27.49         33.80         7.28 o
   2   8 -22         39.02         37.76         8.18 o
   3   8 -22         84.71         96.21        16.05 o
   4   8 -22        128.73         99.26        11.91 o
   5   8 -22         70.96         58.39        19.61 o
   0   9 -22         26.03         24.80        10.51 o
   1   9 -22         18.70         22.96         8.51 o
   2   9 -22         98.99         93.52        11.16 o
   3   9 -22         43.65         46.39        12.52 o
   4   9 -22        158.48        171.49        16.23 o
   0  10 -22        243.17        224.48        22.18 o
   1  10 -22         60.66         76.61        11.97 o
   2  10 -22         58.85         66.72        14.09 o
   2   0 -21        132.89        143.49         8.89 o
   6   0 -21         91.31         83.88        17.37 o
   8   0 -21        115.81         76.93        18.36 o
   1   1 -21          0.58          4.09         2.57 o
   2   1 -21        131.58        129.93         6.13 o
   3   1 -21        643.26        626.10        20.23 o
   4   1 -21         23.00         13.65         6.32 o
   5   1 -21        177.55        191.65        19.61 o
   6   1 -21        232.25        255.62        31.27 o
   7   1 -21        115.64        119.44        15.38 o
   8   1 -21          5.81          5.18         7.87 o
   1   2 -21       2333.10       2430.02        34.78 o
   2   2 -21        103.24         94.94         5.27 o
   3   2 -21        150.75        148.51        11.17 o
   4   2 -21         80.63         89.63        11.57 o
   5   2 -21         64.98         56.80        12.90 o
   6   2 -21         17.92         19.36         7.75 o
   7   2 -21          6.58          5.41         6.43 o
   8   2 -21          2.62          0.85         6.89 o
   1   3 -21        375.97        367.35         9.73 o
   2   3 -21        586.23        546.00        13.09 o
   3   3 -21         99.04         84.28         8.85 o
   4   3 -21         29.62         24.51         7.54 o
   5   3 -21         22.88         18.38         7.19 o
   6   3 -21        254.62        226.34        25.81 o
   7   3 -21         46.86         57.46        11.58 o
   8   3 -21         58.24         66.95        13.07 o
   1   4 -21       1259.65       1287.58        24.57 o
   2   4 -21        195.16        207.80         9.22 o
   3   4 -21        441.76        458.45        17.93 o
   4   4 -21        323.03        330.12        21.84 o
   5   4 -21         79.21         86.43        12.10 o
   6   4 -21         14.55         18.36         5.76 o
   7   4 -21         16.80          8.06        12.16 o
   1   5 -21         78.41         78.96         6.69 o
   2   5 -21         56.54         63.77         4.71 o
   3   5 -21        126.02        144.85        24.00 o
   4   5 -21         66.12         59.46        10.35 o
   5   5 -21         55.49         61.76         8.15 o
   6   5 -21          6.73          3.60         6.46 o
   7   5 -21        521.30        592.38        81.65 o
   1   6 -21          5.54          1.10         3.63 o
   2   6 -21        172.66        174.89         9.91 o
   3   6 -21         48.29         41.87         8.35 o
   4   6 -21         29.31         36.51         9.43 o
   5   6 -21         13.47         12.33         5.28 o
   6   6 -21         80.65         89.14         9.97 o
   7   6 -21         54.36         31.82        10.02 o
   1   7 -21         89.02         66.21         8.67 o
   2   7 -21         61.54         69.11         7.66 o
   3   7 -21         93.30         96.03        11.53 o
   4   7 -21        204.42        189.54        21.28 o
   5   7 -21         31.02         41.32         7.52 o
   6   7 -21        202.84        217.42        15.51 o
   1   8 -21        173.74        178.81        12.89 o
   2   8 -21         71.42         67.31        10.03 o
   3   8 -21        251.30        243.90        22.65 o
   4   8 -21        122.39        142.76        15.40 o
   5   8 -21         16.45         18.77         6.88 o
   1   9 -21        258.01        260.35        20.89 o
   2   9 -21         94.48        103.18        11.31 o
   3   9 -21         25.85         24.65         8.08 o
   4   9 -21        155.41        169.81        23.29 o
   1  10 -21        289.91        301.99        19.33 o
   2  10 -21         45.74         50.35         8.95 o
   3  10 -21         20.19         15.28        11.52 o
   2   0 -20        162.03        167.05        12.10 o
   4   0 -20        132.23        129.54        18.86 o
   6   0 -20        206.85        228.81        27.30 o
   8   0 -20         29.24         51.12        16.38 o
   0   1 -20       1306.93       1299.46        36.63 o
   1   1 -20        433.32        432.64        10.00 o
   2   1 -20        299.85        277.82         7.74 o
   3   1 -20        162.78        178.58         9.61 o
   4   1 -20        235.20        236.02        35.49 o
   5   1 -20        211.61        255.96        19.97 o
   6   1 -20        201.63        216.57        19.11 o
   7   1 -20         96.98        100.91        13.99 o
   8   1 -20         53.85         47.47        11.31 o
   0   2 -20         50.92         51.03         5.89 o
   1   2 -20         67.89         77.39         5.48 o
   2   2 -20         16.55         18.31         2.91 o
   3   2 -20        280.91        257.86        13.01 o
   4   2 -20        239.35        208.43        46.66 o
   5   2 -20         26.25         22.30         7.14 o
   6   2 -20         48.77         62.96        11.02 o
   7   2 -20        197.87        145.28        16.85 o
   8   2 -20          2.25         -5.43         5.43 o
   0   3 -20       1852.33       1843.53        39.62 o
   1   3 -20        433.63        415.09        10.18 o
   2   3 -20        729.79        726.16        17.22 o
   3   3 -20         52.93         47.25         7.04 o
   4   3 -20         44.90         48.29        11.17 o
   5   3 -20         74.32         74.91        10.29 o
   6   3 -20        108.31         90.98        13.35 o
   7   3 -20          5.04          8.20         7.27 o
   8   3 -20         57.93         69.04        13.35 o
   0   4 -20        107.02        122.80         9.42 o
   1   4 -20         64.03         57.57         4.67 o
   2   4 -20          7.01          8.25         2.83 o
   3   4 -20         85.56        100.41         9.71 o
   4   4 -20         26.65         30.96         7.54 o
   5   4 -20        127.04        139.45        10.96 o
   6   4 -20          1.81          2.25         3.94 o
   7   4 -20         51.34         52.49        10.95 o
   8   4 -20         24.84         24.70        10.42 o
   0   5 -20        418.27        384.15        22.81 o
   1   5 -20        621.81        585.11        15.19 o
   2   5 -20        359.72        361.90         9.48 o
   3   5 -20          2.47          4.29         5.13 o
   4   5 -20        104.58         93.77        13.70 o
   5   5 -20          0.14          1.35         3.87 o
   6   5 -20        110.90         99.10        10.05 o
   7   5 -20          6.47         10.46         5.45 o
   0   6 -20       1208.23       1114.75        38.08 o
   1   6 -20          1.52         -1.55         3.27 o
   2   6 -20         16.47         11.46         4.10 o
   3   6 -20          2.26         -2.63         3.78 o
   4   6 -20         14.49         17.93         5.93 o
   5   6 -20          7.54          8.73         4.97 o
   6   6 -20        188.87        204.46        14.60 o
   7   6 -20         23.95         18.63         6.07 o
   0   7 -20         14.00         16.34         7.98 o
   1   7 -20         68.18         74.25         7.46 o
   2   7 -20        114.26        127.98        14.88 o
   3   7 -20         14.40         14.32         5.60 o
   4   7 -20        116.17        129.90        11.32 o
   5   7 -20        100.46         91.03        10.19 o
   6   7 -20          1.77         -4.28         4.28 o
   0   8 -20         77.46         67.26        17.37 o
   1   8 -20         32.10         15.63         5.99 o
   2   8 -20        143.01        146.33        10.86 o
   3   8 -20         98.55        102.49        11.32 o
   4   8 -20        236.38        227.19        13.42 o
   5   8 -20        216.69        244.23        16.44 o
   6   8 -20         13.83         12.36         6.18 o
   0   9 -20        137.10        154.61        17.87 o
   1   9 -20         33.37         51.16         9.71 o
   2   9 -20        206.50        217.43        18.37 o
   3   9 -20         34.98         30.47         7.89 o
   4   9 -20        154.12        166.86        15.76 o
   5   9 -20         16.12         20.46         8.68 o
   0  10 -20         53.76         51.32        12.01 o
   1  10 -20        153.35        167.39        15.49 o
   2  10 -20        209.26        209.67        23.92 o
   3  10 -20        122.41        106.81        17.31 o
   4  10 -20         19.01          9.05         8.94 o
   0  11 -20         72.86         72.96        22.34 o
   1  11 -20          2.24         11.11         8.44 o
   2   0 -19        458.32        435.11        13.75 o
   4   0 -19       2954.77       2899.62       105.72 o
   6   0 -19         93.48        118.63        19.85 o
   8   0 -19         59.59         86.86        19.85 o
   1   1 -19        360.78        325.72         8.13 o
   2   1 -19        284.24        277.88         7.62 o
   3   1 -19          9.73         10.88         3.36 o
   4   1 -19        506.77        507.93        25.31 o
   5   1 -19          2.45          3.95         5.71 o
   6   1 -19         81.90         68.43        11.21 o
   7   1 -19        106.31        103.66        14.56 o
   8   1 -19        106.62        134.80        17.02 o
   1   2 -19         80.74         77.50         8.05 o
   2   2 -19        232.79        236.35        10.51 o
   3   2 -19        227.95        237.99        13.28 o
   4   2 -19       1238.79       1226.79        39.64 o
   5   2 -19          2.70          1.80         3.08 o
   6   2 -19        282.03        296.36        22.47 o
   7   2 -19         70.25         73.41        12.40 o
   8   2 -19         15.42          7.19         7.19 o
   1   3 -19          8.73          7.33         2.44 o
   2   3 -19        138.11        148.64         6.79 o
   3   3 -19         23.10         27.52         5.55 o
   4   3 -19         80.31         94.57        11.92 o
   5   3 -19        117.69        115.95         9.20 o
   6   3 -19        284.95        261.53        14.15 o
   7   3 -19         12.59         13.87        13.65 o
   8   3 -19         53.42         65.76        12.07 o
   1   4 -19        173.58        188.52         7.30 o
   2   4 -19         35.46         41.13         4.16 o
   3   4 -19        188.09        201.20        16.25 o
   4   4 -19        111.02        108.81        20.27 o
   5   4 -19         58.48         67.14         7.77 o
   6   4 -19         89.70         81.57         9.87 o
   7   4 -19          5.21         -2.79         5.58 o
   8   4 -19        200.26        194.72        19.92 o
   1   5 -19         65.60         60.46         5.87 o
   2   5 -19        114.02        115.35         5.61 o
   3   5 -19        121.79        120.37        12.78 o
   4   5 -19        150.53        150.22        11.17 o
   5   5 -19         17.44         14.83         4.75 o
   6   5 -19         74.58         88.67         9.56 o
   7   5 -19         16.20         22.06         6.18 o
   8   5 -19         59.74         51.84        12.01 o
   1   6 -19         83.08         75.32         6.80 o
   2   6 -19         93.82         86.32         4.92 o
   3   6 -19         76.75         88.54         9.14 o
   4   6 -19       1065.68       1083.12        29.74 o
   5   6 -19         19.16         10.90         4.85 o
   6   6 -19         85.90         91.27        14.14 o
   7   6 -19          9.20         10.52         5.61 o
   1   7 -19         51.07         70.33         6.95 o
   2   7 -19         53.52         47.27         8.60 o
   3   7 -19        154.83        144.18        12.14 o
   4   7 -19         95.49        107.86         9.00 o
   5   7 -19         83.38         81.18         8.75 o
   6   7 -19        126.15        130.54        11.75 o
   7   7 -19         37.23         43.52         8.24 o
   1   8 -19        136.50        110.87        10.27 o
   2   8 -19         66.10         63.82         7.60 o
   3   8 -19         68.04         69.52        13.70 o
   4   8 -19        456.98        496.21        15.75 o
   5   8 -19         46.16         36.14         6.74 o
   6   8 -19        133.69        120.77        11.49 o
   1   9 -19          6.42          1.19         6.38 o
   2   9 -19         83.69         97.11        11.31 o
   3   9 -19         17.11          7.02        12.27 o
   4   9 -19        170.10        167.94        12.09 o
   5   9 -19          1.56          3.23         5.93 o
   1  10 -19        125.06        132.15        18.75 o
   2  10 -19          9.54         15.58         6.49 o
   3  10 -19         86.78         91.65        13.18 o
   4  10 -19          1.07         -5.01         5.01 o
   1  11 -19         37.74         45.03        11.33 o
   2  11 -19        157.74        197.13        20.73 o
   0   0 -18        630.54        702.32        31.77 o
   2   0 -18       1395.53       1358.10        29.59 o
   4   0 -18       1424.79       1458.74        62.04 o
   6   0 -18        175.47        138.98        20.85 o
   8   0 -18         93.03         59.06        16.38 o
   0   1 -18       1399.40       1422.96        37.90 o
   1   1 -18        387.55        381.82         8.83 o
   2   1 -18        387.93        413.22         9.43 o
   3   1 -18        578.19        598.26        15.33 o
   4   1 -18        446.94        494.35        31.27 o
   5   1 -18       1648.36       1657.57        50.52 o
   6   1 -18         19.25         20.92         9.18 o
   7   1 -18        275.83        262.56        31.27 o
   8   1 -18         17.36          5.65         6.29 o
   9   1 -18         24.07         38.12        10.70 o
   0   2 -18        267.56        267.42        10.31 o
   1   2 -18        259.38        254.64         7.99 o
   2   2 -18        212.77        209.10         6.60 o
   3   2 -18         44.16         42.37         7.53 o
   4   2 -18        444.83        447.37        20.86 o
   5   2 -18         11.77          9.98         3.75 o
   6   2 -18        207.99        200.92        18.01 o
   7   2 -18        121.67        103.05        14.89 o
   8   2 -18         42.74         32.76        20.85 o
   9   2 -18         93.88         87.71        18.86 o
   0   3 -18        352.15        468.77        48.25 o
   1   3 -18         60.02         56.26         4.23 o
   2   3 -18        108.07        111.64         4.90 o
   3   3 -18        144.69        159.82        11.24 o
   4   3 -18        481.73        535.76        19.82 o
   5   3 -18         12.45         11.74         3.91 o
   6   3 -18        195.46        214.73        12.33 o
   7   3 -18         20.12         19.92         7.84 o
   8   3 -18        273.48        287.96        29.78 o
   0   4 -18       2376.60       2081.84       128.17 o
   1   4 -18        356.49        346.98         9.21 o
   2   4 -18        445.78        425.17        11.54 o
   3   4 -18         68.73         61.43         9.04 o
   4   4 -18         20.01         16.42         4.37 o
   5   4 -18         77.17         69.52         7.68 o
   6   4 -18          4.61          2.13         3.66 o
   7   4 -18          3.04          5.31         4.32 o
   8   4 -18         65.70         66.81        12.74 o
   0   5 -18        477.89        439.45        15.53 o
   1   5 -18        226.76        213.42         9.04 o
   2   5 -18        468.14        458.61        10.45 o
   3   5 -18        351.50        329.11        13.54 o
   4   5 -18         74.27         75.71         7.93 o
   5   5 -18        863.76        918.79        27.04 o
   6   5 -18         27.45         25.15         9.67 o
   7   5 -18         66.28         79.75         9.40 o
   8   5 -18         48.27         47.90        11.08 o
   0   6 -18        432.12        398.41        15.48 o
   1   6 -18        123.33        106.34         7.64 o
   2   6 -18        393.14        388.50         9.68 o
   3   6 -18         48.03         54.25         5.80 o
   4   6 -18        949.32        895.92        26.07 o
   5   6 -18          1.60          5.82         4.90 o
   6   6 -18        130.14        117.75        10.06 o
   7   6 -18         45.99         44.10         7.29 o
   0   7 -18         79.36         65.13        10.95 o
   1   7 -18          0.25          0.09         3.20 o
   2   7 -18         15.74         15.64         4.76 o
   3   7 -18        491.25        492.22        14.54 o
   4   7 -18        215.07        224.94        11.90 o
   5   7 -18        528.23        539.72        31.24 o
   6   7 -18          7.95         12.53         5.95 o
   7   7 -18         78.01         56.04         8.83 o
   0   8 -18        110.54         85.60        22.09 o
   1   8 -18        724.26        708.25        21.09 o
   2   8 -18        127.01        121.64         9.77 o
   3   8 -18         99.45         99.24         8.94 o
   4   8 -18         27.92         30.29         7.15 o
   5   8 -18        126.76        124.92        15.69 o
   6   8 -18          0.13         -4.23         4.23 o
   0   9 -18        215.90        194.84        19.48 o
   1   9 -18        188.27        181.84        14.80 o
   2   9 -18         58.83         55.82         7.62 o
   3   9 -18         10.36         14.46         5.46 o
   4   9 -18         41.98         31.70         6.76 o
   5   9 -18          2.09         -4.21         4.21 o
   6   9 -18         57.88         62.39         9.47 o
   0  10 -18        126.93        137.49        24.32 o
   1  10 -18         51.15         50.82         9.76 o
   2  10 -18        120.51        143.16        13.13 o
   3  10 -18         49.07         55.84         9.03 o
   4  10 -18         37.94         24.59         6.79 o
   5  10 -18         33.48         39.27        11.52 o
   0  11 -18         13.17         13.40        13.40 o
   1  11 -18         16.82         23.16         9.89 o
   2  11 -18         29.74         44.54         8.78 o
   3  11 -18        148.63        125.46        18.24 o
   2   0 -17        118.51        103.94         6.98 o
   4   0 -17        946.40        897.88        45.17 o
   6   0 -17       1170.86       1211.57        58.07 o
   8   0 -17         69.96         55.09        15.39 o
   1   1 -17        770.46        693.39        14.00 o
   2   1 -17          9.61          8.78         2.57 o
   3   1 -17        884.21        867.70        19.36 o
   4   1 -17        195.63        221.20        16.67 o
   5   1 -17        444.14        444.74        30.30 o
   6   1 -17         42.48         62.13        10.31 o
   7   1 -17         16.71         19.06         9.43 o
   8   1 -17         63.35         83.93        13.48 o
   9   1 -17         63.69         65.12        18.61 o
   1   2 -17        421.03        415.00        10.23 o
   2   2 -17        121.62        121.15         5.08 o
   3   2 -17        341.01        334.94        12.68 o
   4   2 -17        372.27        370.56        13.40 o
   5   2 -17        916.00        951.38        25.46 o
   6   2 -17         23.34         19.32         4.64 o
   7   2 -17        117.03        135.48        22.09 o
   8   2 -17        144.93        124.18        29.53 o
   9   2 -17        202.15        199.62        31.27 o
   1   3 -17        454.84        446.28        11.13 o
   2   3 -17        149.35        150.67         5.44 o
   3   3 -17        255.15        239.08        12.85 o
   4   3 -17        116.22        129.48         9.26 o
   5   3 -17         61.09         57.59         6.64 o
   6   3 -17         57.99         67.71         7.70 o
   7   3 -17         23.31         22.58         7.72 o
   8   3 -17        101.60        123.25        15.69 o
   9   3 -17         21.73         19.97         8.90 o
   1   4 -17       1149.15       1105.94        18.70 o
   2   4 -17        748.92        721.80        15.00 o
   3   4 -17        186.46        192.64        10.28 o
   4   4 -17        191.32        213.90        11.61 o
   5   4 -17        239.29        253.88        12.92 o
   6   4 -17        126.77        141.86        11.16 o
   7   4 -17         67.25         76.29         8.81 o
   8   4 -17         13.70          7.45         9.43 o
   1   5 -17       1449.32       1384.64        22.71 o
   2   5 -17        581.31        564.91        11.82 o
   3   5 -17        407.76        433.91        15.25 o
   4   5 -17        554.15        509.96        16.12 o
   5   5 -17        245.12        260.64        12.81 o
   6   5 -17          1.90         -2.33         3.24 o
   7   5 -17        159.16        164.39        11.85 o
   8   5 -17         68.14         62.32         9.31 o
   1   6 -17        443.36        432.18        12.92 o
   2   6 -17        373.59        381.41         9.40 o
   3   6 -17         79.23         81.50         6.59 o
   4   6 -17        784.19        732.05        26.79 o
   5   6 -17        298.60        260.99        13.33 o
   6   6 -17         80.20         93.90        13.61 o
   7   6 -17         13.62         18.41         5.84 o
   8   6 -17        322.40        354.58        19.23 o
   1   7 -17         73.79         74.44         6.82 o
   2   7 -17        141.47        141.98         9.86 o
   3   7 -17        350.75        319.61        12.21 o
   4   7 -17         52.79         44.05         6.17 o
   5   7 -17         43.15         51.02         7.06 o
   6   7 -17        108.98        115.14        10.22 o
   7   7 -17        526.52        569.05        22.25 o
   1   8 -17        152.83        173.38        13.88 o
   2   8 -17          8.21          8.57         4.62 o
   3   8 -17        117.88        110.44         8.86 o
   4   8 -17        138.58        124.38        10.08 o
   5   8 -17        138.23        141.93        12.47 o
   6   8 -17          9.34          8.41         5.02 o
   7   8 -17          5.46          6.79         5.61 o
   1   9 -17        269.73        285.92        17.65 o
   2   9 -17        104.52        102.94         9.48 o
   3   9 -17         63.20         60.20         7.58 o
   4   9 -17         24.41         24.12         6.16 o
   5   9 -17         16.86         15.76         5.62 o
   6   9 -17        212.60        216.94        22.00 o
   1  10 -17        399.91        368.74        19.56 o
   2  10 -17         98.67        100.29        12.52 o
   3  10 -17          5.69          4.24         5.03 o
   4  10 -17         89.09         90.02         9.77 o
   5  10 -17          3.35         -0.95         5.27 o
   1  11 -17        255.42        247.10        23.33 o
   2  11 -17         50.52         48.40         9.77 o
   3  11 -17        130.70        138.72        13.92 o
   4  11 -17         54.55         42.43         8.08 o
   1  12 -17        217.74        278.45        26.80 o
   0   0 -16      16946.53      18037.98       524.63 o
   2   0 -16        193.24        204.35         7.22 o
   4   0 -16        353.26        318.15        23.82 o
   6   0 -16        377.90        406.50        30.77 o
   8   0 -16        126.83        148.41        24.32 o
   0   1 -16        198.68        180.69         9.65 o
   1   1 -16        254.69        260.39        13.28 o
   2   1 -16        196.82        207.78         5.90 o
   3   1 -16        614.17        593.89        16.62 o
   4   1 -16         49.92         55.62         5.72 o
   5   1 -16        154.47        151.67        15.16 o
   6   1 -16        677.45        609.72        27.20 o
   7   1 -16        125.07        128.81        20.60 o
   8   1 -16        152.59        175.15        18.51 o
   9   1 -16         69.95         72.76        13.28 o
   0   2 -16        545.62        571.00        15.64 o
   1   2 -16        499.71        510.48        11.29 o
   2   2 -16         99.82        100.67         7.90 o
   3   2 -16        411.01        405.81        11.76 o
   4   2 -16        230.25        247.01        10.96 o
   5   2 -16        162.91        153.65        10.79 o
   6   2 -16         17.21         16.07         4.33 o
   7   2 -16        136.04        138.32        15.54 o
   8   2 -16          6.25          3.23        11.66 o
   9   2 -16         88.79         85.82        14.04 o
   0   3 -16       1382.28       1420.15        37.82 o
   1   3 -16         82.35         88.45         5.23 o
   2   3 -16       1109.42       1055.87        16.89 o
   3   3 -16        800.32        768.59        20.50 o
   4   3 -16         54.46         54.61         6.19 o
   5   3 -16         72.55         69.85         7.21 o
   6   3 -16        213.29        208.19        17.84 o
   7   3 -16          9.15         12.09         4.73 o
   8   3 -16        134.75        119.43        22.34 o
   9   3 -16         45.56         63.17        13.90 o
   0   4 -16       1539.18       1497.69        33.10 o
   1   4 -16        139.75        137.63         5.90 o
   2   4 -16         18.87         17.15         3.06 o
   3   4 -16        594.26        545.98        17.07 o
   4   4 -16        304.07        298.11        12.98 o
   5   4 -16        223.40        244.50        12.05 o
   6   4 -16          6.52         10.59         4.01 o
   7   4 -16         58.65         73.58         8.53 o
   8   4 -16          5.19          3.34         4.67 o
   9   4 -16         10.27          4.00         7.69 o
   0   5 -16       3298.38       3153.82        61.66 o
   1   5 -16        165.19        142.90         6.92 o
   2   5 -16        492.21        460.76        10.27 o
   3   5 -16        268.78        279.83        11.48 o
   4   5 -16        369.17        337.08        12.91 o
   5   5 -16         11.21          9.56         3.76 o
   6   5 -16          3.00          0.46         3.32 o
   7   5 -16        180.21        189.20        12.77 o
   8   5 -16          6.96          1.52         4.60 o
   0   6 -16       2232.27       2165.35        46.44 o
   1   6 -16        101.42        114.43         8.27 o
   2   6 -16        399.80        404.16         8.79 o
   3   6 -16        124.91        130.39         5.90 o
   4   6 -16        124.69        135.25        15.83 o
   5   6 -16         98.11         88.54         8.30 o
   6   6 -16          9.30          8.71         5.09 o
   7   6 -16         67.76         75.41        10.32 o
   8   6 -16         49.26         53.50         8.72 o
   0   7 -16        128.46        100.66         9.42 o
   1   7 -16        637.41        603.56        15.88 o
   2   7 -16         35.39         38.73         4.48 o
   3   7 -16        426.27        390.33        10.36 o
   4   7 -16          3.41          4.59         3.90 o
   5   7 -16         79.27         72.44         7.80 o
   6   7 -16        181.91        155.14        11.83 o
   7   7 -16         89.64         79.37         8.99 o
   0   8 -16        159.75        155.53        21.84 o
   1   8 -16         94.55         99.77         7.99 o
   2   8 -16          4.23          0.56         3.10 o
   3   8 -16         18.21         26.38         3.86 o
   4   8 -16         53.11         48.05         6.65 o
   5   8 -16         45.74         40.01         6.88 o
   6   8 -16         33.92         41.86         7.16 o
   7   8 -16        166.35        155.28        13.77 o
   0   9 -16         90.65        122.21        15.26 o
   1   9 -16        108.17        111.68        12.02 o
   2   9 -16        440.28        456.70        17.08 o
   3   9 -16        191.37        181.98        12.02 o
   4   9 -16         54.15         57.04         7.61 o
   5   9 -16         30.32         37.33         7.06 o
   6   9 -16         11.67         20.22         6.39 o
   0  10 -16         21.50         33.25        14.89 o
   1  10 -16         31.42         31.91         8.27 o
   2  10 -16         69.82         77.75         8.96 o
   3  10 -16        136.59        130.50        10.78 o
   4  10 -16         83.06        110.84        11.26 o
   5  10 -16        216.51        233.14        16.91 o
   0  11 -16        138.16         96.79        21.34 o
   1  11 -16        242.79        224.16        33.75 o
   2  11 -16        188.20        202.10        14.53 o
   3  11 -16         41.88         37.30         7.08 o
   4  11 -16         29.53         16.79         6.19 o
   0  12 -16         53.05         53.11        16.38 o
   1  12 -16          2.53         18.28         8.44 o
   2  12 -16         57.95         95.61        14.89 o
   2   0 -15        309.19        285.26         7.90 o
   4   0 -15       1193.45       1288.69        33.63 o
   6   0 -15        917.62        989.70        50.63 o
   8   0 -15       1228.07       1035.37        58.57 o
   1   1 -15        370.66        330.75         8.36 o
   2   1 -15        280.36        264.01         5.92 o
   3   1 -15         95.34        122.39         7.10 o
   4   1 -15        826.67        855.17        21.69 o
   5   1 -15          4.16          5.58         2.90 o
   6   1 -15          1.08         -1.88         3.19 o
   7   1 -15        438.93        437.41        27.30 o
   8   1 -15        103.25         99.82        13.99 o
   9   1 -15         15.64         21.32         8.59 o
   1   2 -15       1069.90       1024.36        18.02 o
   2   2 -15         44.88         56.74         3.05 o
   3   2 -15        447.48        428.50        10.23 o
   4   2 -15        405.02        411.28        13.77 o
   5   2 -15        288.15        262.94        11.91 o
   6   2 -15          3.75          1.99         3.49 o
   7   2 -15         20.39         21.54        10.17 o
   8   2 -15          7.51          6.45         6.64 o
   9   2 -15         43.24         42.61        10.67 o
   1   3 -15        233.75        250.25         7.85 o
   2   3 -15       1016.99        965.12        14.13 o
   3   3 -15        427.04        395.95        13.46 o
   4   3 -15        152.25        155.50         9.20 o
   5   3 -15         75.17         71.77         6.75 o
   6   3 -15        132.68        153.28        10.29 o
   7   3 -15         19.85         14.17         4.61 o
   8   3 -15        456.15        461.46        33.50 o
   9   3 -15         15.61         42.05        10.46 o
   1   4 -15       1651.01       1541.70        23.79 o
   2   4 -15        664.56        627.40        13.46 o
   3   4 -15        879.83        842.59        20.21 o
   4   4 -15        124.35        118.95        10.67 o
   5   4 -15         82.36         85.58         7.63 o
   6   4 -15          2.47         -0.65         3.15 o
   7   4 -15          4.08          3.85         3.68 o
   8   4 -15         98.42        132.93        11.01 o
   9   4 -15         15.77         19.22         8.24 o
   1   5 -15        182.82        175.42         6.74 o
   2   5 -15       1193.39       1196.30        16.99 o
   3   5 -15         80.87         77.94         7.80 o
   4   5 -15         64.85         63.62         9.67 o
   5   5 -15         90.42         71.99         7.08 o
   6   5 -15        323.82        319.99        14.12 o
   7   5 -15        406.32        420.80        21.39 o
   8   5 -15         33.24         19.83         6.06 o
   9   5 -15         33.02         33.07         8.43 o
   1   6 -15         74.83         76.90         6.41 o
   2   6 -15        233.02        221.62         8.11 o
   3   6 -15        447.95        511.63        16.02 o
   4   6 -15        203.07        210.34        11.10 o
   5   6 -15          7.64          3.31         3.51 o
   6   6 -15         77.45         84.11         8.16 o
   7   6 -15         51.00         30.79         6.21 o
   8   6 -15          6.85         12.89         5.75 o
   1   7 -15        194.02        204.03         9.40 o
   2   7 -15        201.87        200.07         8.67 o
   3   7 -15        391.10        378.24        10.03 o
   4   7 -15        246.37        230.49        16.84 o
   5   7 -15        102.29         87.80        17.48 o
   6   7 -15        273.16        298.08        19.41 o
   7   7 -15        326.07        324.36        19.06 o
   8   7 -15          8.87          4.51         5.20 o
   1   8 -15        462.71        460.89        15.53 o
   2   8 -15        321.74        318.15        10.41 o
   3   8 -15         81.80         92.63         5.94 o
   4   8 -15        101.40        104.29         9.15 o
   5   8 -15         52.31         49.74         7.31 o
   6   8 -15         37.74         35.79        10.46 o
   7   8 -15         60.08         71.17        10.02 o
   1   9 -15          9.64         11.77         5.25 o
   2   9 -15        233.89        253.53        10.95 o
   3   9 -15         18.89         20.55         3.98 o
   4   9 -15        105.83        107.50         9.80 o
   5   9 -15        268.59        257.28        15.22 o
   6   9 -15        574.47        610.77        21.59 o
   1  10 -15        371.64        378.09        23.08 o
   2  10 -15        255.82        253.66        11.90 o
   3  10 -15        486.34        487.48        22.16 o
   4  10 -15        182.65        197.46        20.61 o
   5  10 -15         55.72         55.12         8.31 o
   6  10 -15        225.22        221.83        16.54 o
   1  11 -15         45.29         71.27        12.72 o
   2  11 -15         22.18         27.91         5.85 o
   3  11 -15         18.67         23.59         6.37 o
   4  11 -15        143.66        146.82        12.89 o
   1  12 -15          4.25          5.08         7.61 o
   2  12 -15         86.34         98.74        13.22 o
   3  12 -15        135.62        157.31        15.20 o
   0   0 -14       2341.38       2211.69        71.97 o
   2   0 -14       1276.26       1225.21        25.54 o
   4   0 -14       1365.16       1426.13        36.49 o
   6   0 -14        843.11        766.85        42.69 o
   8   0 -14         25.26         18.86        10.92 o
  10   0 -14        183.80        202.51        30.77 o
   0   1 -14        573.45        519.38        16.67 o
   1   1 -14         23.68         30.74         2.87 o
   2   1 -14          9.67          9.82         1.45 o
   3   1 -14        745.08        711.65        14.23 o
   4   1 -14        366.60        385.08        12.87 o
   5   1 -14        418.37        440.56        14.73 o
   6   1 -14        121.21        119.24        18.16 o
   7   1 -14         76.36         93.57        12.46 o
   8   1 -14        305.16        314.96        34.74 o
   9   1 -14         29.79         34.98         9.46 o
   0   2 -14         35.03         42.81         6.35 o
   1   2 -14       1462.81       1544.64        24.69 o
   2   2 -14        157.27        152.42         4.71 o
   3   2 -14       1069.72       1068.75        20.72 o
   4   2 -14        307.31        289.13        13.57 o
   5   2 -14       1703.53       1708.04        41.56 o
   6   2 -14          2.66          3.02         3.29 o
   7   2 -14         73.26         75.75         8.17 o
   8   2 -14          7.09         17.70         6.84 o
   9   2 -14        135.08        134.01        24.32 o
   0   3 -14        381.19        328.93        18.05 o
   1   3 -14        323.55        343.23         8.82 o
   2   3 -14       1678.41       1640.21        17.79 o
   3   3 -14        259.04        272.96        10.58 o
   4   3 -14        231.09        234.64        14.26 o
   5   3 -14         11.16          9.18         3.37 o
   6   3 -14         46.81         59.84         6.55 o
   7   3 -14        105.26        115.04        10.21 o
   8   3 -14        330.10        353.34        19.94 o
   9   3 -14         24.85         22.01         8.44 o
   0   4 -14        660.57        707.31        18.22 o
   1   4 -14        108.65        115.86         5.24 o
   2   4 -14        161.51        150.55         5.11 o
   3   4 -14       1031.50       1006.39        30.84 o
   4   4 -14         86.14         96.65         7.57 o
   5   4 -14       1096.12       1038.64        25.00 o
   6   4 -14          1.42          3.46         3.31 o
   7   4 -14        124.82        121.39         9.96 o
   8   4 -14         67.05         56.16         7.64 o
   9   4 -14         21.37         24.20         8.34 o
   0   5 -14       1208.53       1156.68        38.54 o
   1   5 -14        112.95        108.18         5.34 o
   2   5 -14        916.02        950.53        14.26 o
   3   5 -14        877.45        905.46        23.18 o
   4   5 -14         66.34         76.63         7.05 o
   5   5 -14         77.52         86.49        12.32 o
   6   5 -14         89.21         97.21        10.32 o
   7   5 -14         12.93         10.46         4.69 o
   8   5 -14         23.92         26.97         6.23 o
   9   5 -14         21.01         12.11         5.50 o
   0   6 -14       4141.42       3807.23        73.42 o
   1   6 -14         34.23         27.15         3.52 o
   2   6 -14        411.52        385.30        10.19 o
   3   6 -14       1123.41       1100.19        22.02 o
   4   6 -14          4.87          8.80         3.58 o
   5   6 -14         14.79         15.63         4.21 o
   6   6 -14          4.26          0.99         3.24 o
   7   6 -14         15.70         16.82         5.44 o
   8   6 -14         48.28         76.62        11.42 o
   0   7 -14        199.15        308.97        64.64 o
   1   7 -14         80.77         74.25         5.88 o
   2   7 -14        650.03        627.99        13.94 o
   3   7 -14        459.95        437.17        10.84 o
   4   7 -14        100.94         95.97         8.42 o
   5   7 -14        100.69        105.65        11.89 o
   6   7 -14        395.44        384.86        20.12 o
   7   7 -14         59.82         56.84         8.01 o
   8   7 -14         72.45         90.21        10.74 o
   0   8 -14         30.69         27.89         7.19 o
   1   8 -14        457.82        395.43        14.41 o
   2   8 -14         46.10         37.89         5.92 o
   3   8 -14        366.86        354.80        16.17 o
   4   8 -14         70.04         89.90         8.58 o
   5   8 -14        515.17        506.70        26.77 o
   6   8 -14          2.49          0.47         4.46 o
   7   8 -14        165.65        202.65        15.35 o
   0   9 -14         49.34         67.85        11.57 o
   1   9 -14         48.03         54.72         7.27 o
   2   9 -14        712.21        739.66        18.11 o
   3   9 -14         33.63         36.98         4.56 o
   4   9 -14         95.68        101.37         9.60 o
   5   9 -14        436.73        425.35        17.90 o
   6   9 -14         77.11         81.70         9.62 o
   7   9 -14         29.12         21.34         8.94 o
   0  10 -14        246.85        266.04        31.77 o
   1  10 -14        195.43        194.58        15.07 o
   2  10 -14         37.50         44.24         5.84 o
   3  10 -14        447.47        453.10        16.74 o
   4  10 -14          4.03          2.31         4.44 o
   5  10 -14        151.47        146.64        12.24 o
   6  10 -14         85.13        104.21        16.37 o
   0  11 -14         64.24         80.90        18.36 o
   1  11 -14         43.72         49.71        11.19 o
   2  11 -14         22.06         23.63         5.62 o
   3  11 -14          5.65          6.07         5.75 o
   4  11 -14         50.45         45.86         8.46 o
   5  11 -14         12.07          8.02         6.25 o
   0  12 -14        102.13        112.17        22.34 o
   1  12 -14          1.86          8.44         7.43 o
   2  12 -14         73.90         77.60         9.61 o
   3  12 -14         28.77         18.45        15.88 o
   2   0 -13       2259.56       2231.26        53.88 o
   4   0 -13       1097.62       1102.04        34.50 o
   6   0 -13        516.22        465.07        31.27 o
   8   0 -13        366.42        404.52        31.77 o
  10   0 -13         80.03         66.01        17.87 o
   1   1 -13       1056.19        996.57        16.75 o
   2   1 -13        382.82        402.76         6.49 o
   3   1 -13        897.25        927.03        18.37 o
   4   1 -13        159.59        160.96         7.24 o
   5   1 -13        324.89        349.38        19.20 o
   6   1 -13        397.71        368.96        17.04 o
   7   1 -13         68.28         76.86        16.63 o
   8   1 -13         87.20         61.17        11.17 o
   9   1 -13        104.03        112.67        14.84 o
  10   1 -13         21.93         15.77         8.82 o
   1   2 -13       1363.22       1363.50        22.06 o
   2   2 -13        767.34        767.46         9.92 o
   3   2 -13        746.65        716.84        18.55 o
   4   2 -13       1071.29       1115.43        26.52 o
   5   2 -13        484.87        493.75        14.89 o
   6   2 -13        422.27        460.98        14.97 o
   7   2 -13        540.53        518.14        17.09 o
   8   2 -13         22.29         22.25         7.51 o
   9   2 -13        124.75        119.60        15.26 o
  10   2 -13        103.60        107.42        23.33 o
   1   3 -13         56.30         67.59         4.20 o
   2   3 -13       1260.24       1204.46        15.49 o
   3   3 -13        268.94        264.58        10.24 o
   4   3 -13       1778.20       1767.10        34.47 o
   5   3 -13        283.15        277.18        11.56 o
   6   3 -13       1807.41       1794.67        37.23 o
   7   3 -13        223.32        216.47        19.13 o
   8   3 -13        145.17        139.13        17.55 o
   9   3 -13         91.11         86.05        13.12 o
   1   4 -13        192.17        178.77         5.92 o
   2   4 -13        461.64        443.46         7.01 o
   3   4 -13       1704.05       1700.43        32.65 o
   4   4 -13        149.46        167.09        11.75 o
   5   4 -13        761.85        825.60        21.42 o
   6   4 -13        195.94        183.24        11.24 o
   7   4 -13        386.62        400.26        16.20 o
   8   4 -13         30.13         31.97         6.14 o
   9   4 -13        105.82        119.29        11.75 o
   1   5 -13       1061.63       1034.68        16.42 o
   2   5 -13        479.05        466.25         9.13 o
   3   5 -13       1286.60       1231.89        31.88 o
   4   5 -13        423.54        433.03        14.13 o
   5   5 -13         66.02         67.31        10.39 o
   6   5 -13        112.54        120.66         9.62 o
   7   5 -13         13.54         11.95         4.49 o
   8   5 -13         26.76         29.55         6.32 o
   9   5 -13         53.75         50.41        10.01 o
   1   6 -13        116.84        126.85         5.52 o
   2   6 -13         40.41         40.08         3.98 o
   3   6 -13       1363.14       1299.29        21.21 o
   4   6 -13        369.25        383.26        13.51 o
   5   6 -13          3.99         -0.31         3.08 o
   6   6 -13         63.87         62.72         7.36 o
   7   6 -13         35.09         51.65         7.57 o
   8   6 -13        381.60        399.60        18.84 o
   9   6 -13          8.68          4.51         7.98 o
   1   7 -13        715.41        691.41        14.88 o
   2   7 -13        247.73        218.33        11.10 o
   3   7 -13        139.13        131.72        10.50 o
   4   7 -13         67.58         59.10         6.65 o
   5   7 -13        172.77        171.22        11.33 o
   6   7 -13        187.77        169.73        11.94 o
   7   7 -13         37.72         34.89         6.52 o
   8   7 -13         37.18         33.17         8.52 o
   1   8 -13         57.27         55.09         5.27 o
   2   8 -13         42.22         51.48         5.54 o
   3   8 -13        747.34        703.27        16.26 o
   4   8 -13        258.70        253.47        16.91 o
   5   8 -13        546.73        497.56        17.74 o
   6   8 -13          9.00          5.29         4.58 o
   7   8 -13          9.95         24.25         6.20 o
   8   8 -13        169.38        173.22        27.30 o
   1   9 -13        219.45        255.04        12.07 o
   2   9 -13         96.47        100.98         8.08 o
   3   9 -13         12.15         16.32         4.77 o
   4   9 -13        167.07        193.93        14.11 o
   5   9 -13         50.48         36.64         6.81 o
   6   9 -13         70.74         71.48        10.17 o
   7   9 -13         24.71          9.85         7.49 o
   1  10 -13         23.16         30.40         7.50 o
   2  10 -13        158.16        153.54        10.64 o
   3  10 -13         17.23         20.32         5.09 o
   4  10 -13         85.29         82.85        10.35 o
   5  10 -13        123.42        113.96        12.06 o
   6  10 -13          6.84          8.84         6.75 o
   1  11 -13        473.97        468.12        50.38 o
   2  11 -13          1.63          5.39         4.81 o
   3  11 -13        126.36        128.41        12.67 o
   4  11 -13          4.74         11.91         9.68 o
   5  11 -13         12.29         14.64         8.48 o
   1  12 -13         32.37         44.92        10.61 o
   2  12 -13         35.77         46.91         7.82 o
   3  12 -13        112.93        131.89        18.12 o
   4  12 -13          6.88          7.15        12.35 o
   1  13 -13        123.46        118.13        21.84 o
   0   0 -12       1572.18       1730.74        58.07 o
   2   0 -12       7335.02       7496.56       110.69 o
   4   0 -12        886.37        830.45        23.82 o
   6   0 -12       1495.51       1580.69        51.62 o
   8   0 -12        597.15        674.53        42.19 o
  10   0 -12         30.32         12.90        11.91 o
   0   1 -12       1249.77       1213.51        30.71 o
   1   1 -12       1604.11       1766.82        26.70 o
   2   1 -12        556.71        596.23         9.29 o
   3   1 -12        990.26        998.74        23.07 o
   4   1 -12        229.73        226.15         7.17 o
   5   1 -12        338.47        339.16         9.79 o
   6   1 -12         71.71         76.12         7.65 o
   7   1 -12        782.08        829.66        24.60 o
   8   1 -12         36.88         31.13         9.43 o
   9   1 -12         80.53         89.86        13.63 o
  10   1 -12         30.18         24.70         9.04 o
   0   2 -12       9724.41      10261.53       176.33 o
   1   2 -12        643.42        720.98        17.60 o
   2   2 -12        343.27        336.76         4.87 o
   3   2 -12         56.73         66.25         3.68 o
   4   2 -12        193.13        175.88         8.61 o
   5   2 -12        235.51        247.27        10.64 o
   6   2 -12         83.47         80.79         7.39 o
   7   2 -12        207.38        208.44        12.25 o
   8   2 -12        153.96        154.50        11.45 o
   9   2 -12         77.30         80.90        11.22 o
  10   2 -12         22.76         32.97        10.17 o
   0   3 -12         84.32        138.99         6.80 o
   1   3 -12          3.17          5.95         1.64 o
   2   3 -12        217.25        211.35         4.63 o
   3   3 -12        318.37        407.41        13.18 o
   4   3 -12       1049.38       1049.08        32.45 o
   5   3 -12         91.03         97.90         7.53 o
   6   3 -12       1589.73       1584.86        33.92 o
   7   3 -12          9.03          9.80         5.98 o
   8   3 -12        418.67        463.23        22.35 o
   9   3 -12         16.47         18.55         6.61 o
  10   3 -12        142.45        151.99        32.76 o
   0   4 -12          7.24         10.82         2.92 o
   1   4 -12         33.01         31.66         2.53 o
   2   4 -12       2360.88       2309.84        25.41 o
   3   4 -12        725.26        677.43        17.12 o
   4   4 -12         56.05         57.57         9.31 o
   5   4 -12        319.91        323.12        17.27 o
   6   4 -12        359.52        391.32        14.56 o
   7   4 -12        110.09         84.60         8.20 o
   8   4 -12         62.22         55.51         7.69 o
   9   4 -12        207.84        238.53        16.47 o
   0   5 -12       1082.08       1066.65        25.18 o
   1   5 -12        161.19        169.48         5.35 o
   2   5 -12        259.93        246.39         5.43 o
   3   5 -12        102.91        108.69         7.59 o
   4   5 -12         41.37         45.17         5.43 o
   5   5 -12        440.42        445.10        14.93 o
   6   5 -12        494.21        492.13        16.39 o
   7   5 -12        402.17        404.49        21.06 o
   8   5 -12        245.78        240.27        14.73 o
   9   5 -12         54.10         41.26         8.00 o
   0   6 -12       8416.03       8372.21       127.17 o
   1   6 -12        394.27        393.58         8.43 o
   2   6 -12        299.77        262.41         8.15 o
   3   6 -12        683.29        646.86        12.77 o
   4   6 -12        579.73        546.27        17.28 o
   5   6 -12         68.77         79.40         7.59 o
   6   6 -12        159.09        142.78        10.45 o
   7   6 -12         25.16         23.31         5.69 o
   8   6 -12        173.72        191.37        13.21 o
   9   6 -12         28.20         33.57         9.96 o
   0   7 -12       5686.64       5441.23        87.45 o
   1   7 -12        116.29        121.34         8.61 o
   2   7 -12        202.80        191.80         8.40 o
   3   7 -12         38.66         47.11         4.25 o
   4   7 -12        264.74        264.56        14.11 o
   5   7 -12        317.58        316.51        20.42 o
   6   7 -12          5.39          5.48         4.04 o
   7   7 -12        179.36        173.68        17.19 o
   8   7 -12         29.86         38.26        19.36 o
   0   8 -12       4009.59       3798.93        94.41 o
   1   8 -12         59.85         57.01         5.76 o
   2   8 -12         32.65         36.05         4.85 o
   3   8 -12        220.38        202.81         8.73 o
   4   8 -12         57.43         60.17         7.99 o
   5   8 -12         60.21         58.57         8.41 o
   6   8 -12         85.81         75.04         8.54 o
   7   8 -12         14.22         10.57         5.51 o
   8   8 -12         57.12         42.17        10.82 o
   0   9 -12         17.55         27.30        12.90 o
   1   9 -12          9.34          5.49         3.68 o
   2   9 -12         29.37         28.52         4.67 o
   3   9 -12        106.75        119.63         7.22 o
   4   9 -12        125.41        115.41        11.41 o
   5   9 -12         90.56         98.18        10.98 o
   6   9 -12        360.58        350.91        18.38 o
   7   9 -12          5.52          2.52         6.31 o
   0  10 -12        934.09        938.08        51.12 o
   1  10 -12          2.84          1.50         4.55 o
   2  10 -12        134.44        137.06        10.06 o
   3  10 -12        108.76        114.23         7.46 o
   4  10 -12        156.61        129.70        12.37 o
   5  10 -12         39.21         34.93         9.20 o
   6  10 -12          7.32         14.08         8.47 o
   0  11 -12        116.25        146.92        23.82 o
   1  11 -12         50.27         56.31         8.11 o
   2  11 -12         30.51         44.44         8.83 o
   3  11 -12         57.07         47.92         8.40 o
   4  11 -12         14.03          6.20         6.89 o
   5  11 -12         67.84         75.25        13.30 o
   0  12 -12        855.27        888.45        51.12 o
   1  12 -12          8.16         11.53         7.75 o
   2  12 -12         72.13         89.25        12.66 o
   3  12 -12         17.72         16.45         9.93 o
   4  12 -12         71.22         83.31        12.66 o
   0  13 -12        124.97        177.69        26.80 o
   1  13 -12         49.43         60.25        11.44 o
   2  13 -12         29.80         43.67         7.66 o
   2   0 -11       3457.00       3600.43        54.27 o
   4   0 -11       1066.26       1014.56        27.91 o
   6   0 -11        915.56        895.51        28.26 o
   8   0 -11        168.77        148.41        22.34 o
  10   0 -11         37.51         56.09        16.38 o
   1   1 -11       1205.91       1112.57        17.81 o
   2   1 -11         69.38         51.91         2.85 o
   3   1 -11       1870.44       2031.40        33.62 o
   4   1 -11        127.13        126.24         5.32 o
   5   1 -11         63.26         67.00         4.76 o
   6   1 -11        155.19        167.97        10.29 o
   7   1 -11        297.72        257.50        16.23 o
   8   1 -11         26.64         39.15         8.03 o
   9   1 -11        172.54        160.52        17.54 o
  10   1 -11         90.61         89.14        19.61 o
   1   2 -11        373.28        443.30         8.39 o
   2   2 -11       1069.19       1137.75        14.14 o
   3   2 -11        935.95        860.69        19.00 o
   4   2 -11        150.27        135.98         4.97 o
   5   2 -11        596.85        621.36        25.20 o
   6   2 -11         85.24         70.13         6.85 o
   7   2 -11         67.28         62.27         7.03 o
   8   2 -11        553.50        558.01        18.69 o
   9   2 -11          5.73         -0.09         5.39 o
  10   2 -11          8.34          7.94         6.67 o
   1   3 -11        199.73        201.40         4.79 o
   2   3 -11       1886.24       1998.57        22.07 o
   3   3 -11         78.30         61.25         3.11 o
   4   3 -11         40.30         37.89         4.55 o
   5   3 -11          2.28          1.12         2.48 o
   6   3 -11        235.59        289.34        12.65 o
   7   3 -11        332.43        332.77        14.41 o
   8   3 -11        185.90        184.58        12.51 o
   9   3 -11         33.21         30.14         6.65 o
  10   3 -11         41.69         43.63        11.21 o
   1   4 -11        135.69        126.55         5.37 o
   2   4 -11        797.54        807.47        12.62 o
   3   4 -11       2160.70       2138.61        39.20 o
   4   4 -11         25.49         17.57         3.64 o
   5   4 -11        495.97        485.69        15.24 o
   6   4 -11         44.30         44.91         6.13 o
   7   4 -11        118.74        102.04         9.11 o
   8   4 -11        176.50        183.55        12.72 o
   9   4 -11         99.65         91.34        13.04 o
   1   5 -11       2014.30       2057.05        26.94 o
   2   5 -11        401.04        396.90        10.16 o
   3   5 -11         27.32         40.08         4.76 o
   4   5 -11        158.56        148.15         9.12 o
   5   5 -11        106.67        101.63         7.99 o
   6   5 -11         67.37         69.70         7.45 o
   7   5 -11         12.42         15.47         4.89 o
   8   5 -11        140.70        162.93        12.10 o
   9   5 -11         76.90         93.81        12.27 o
   1   6 -11        409.34        360.97         8.47 o
   2   6 -11        730.07        711.02        12.74 o
   3   6 -11        174.38        169.37         6.04 o
   4   6 -11       2176.98       2089.15        45.65 o
   5   6 -11        119.31        138.38         9.71 o
   6   6 -11         32.10         39.99         6.06 o
   7   6 -11        102.61        100.55         9.39 o
   8   6 -11        474.04        456.00        28.80 o
   9   6 -11         67.04         90.87        14.54 o
   1   7 -11       1319.65       1296.23        21.69 o
   2   7 -11        102.84        109.17         8.73 o
   3   7 -11        389.19        362.26        10.05 o
   4   7 -11        127.27        118.01        13.07 o
   5   7 -11          7.06          5.24         3.97 o
   6   7 -11        329.40        305.38        14.14 o
   7   7 -11        505.59        580.71        20.02 o
   8   7 -11         37.97         38.82        10.65 o
   1   8 -11         54.12         53.51         5.58 o
   2   8 -11        549.91        515.08        13.85 o
   3   8 -11        413.81        375.16        11.07 o
   4   8 -11        194.27        217.12        16.33 o
   5   8 -11        425.38        459.56        18.95 o
   6   8 -11         59.74         85.32        10.20 o
   7   8 -11         18.05         15.35         7.02 o
   8   8 -11          1.68          2.51         7.14 o
   1   9 -11         18.41         14.40         4.52 o
   2   9 -11        116.06        110.88         7.89 o
   3   9 -11        249.62        245.78         9.99 o
   4   9 -11        330.86        314.60        15.83 o
   5   9 -11        119.11        138.85        12.65 o
   6   9 -11        165.54        193.20        19.45 o
   7   9 -11         20.59         21.34        11.42 o
   1  10 -11        373.15        367.43        15.95 o
   2  10 -11         18.38         23.39         4.89 o
   3  10 -11         90.84        106.37         7.36 o
   4  10 -11         90.05         86.36         9.99 o
   5  10 -11        223.57        221.43        21.04 o
   6  10 -11          1.33         10.29         7.80 o
   7  10 -11        111.41        106.22        20.35 o
   1  11 -11        360.55        416.30        17.75 o
   2  11 -11        198.63        218.25        13.61 o
   3  11 -11        162.89        172.57        10.96 o
   4  11 -11        202.08        217.95        16.09 o
   5  11 -11         25.22         21.93         9.37 o
   6  11 -11         39.38         25.31        11.91 o
   1  12 -11        154.43        169.50        17.02 o
   2  12 -11         24.03         32.09         8.35 o
   3  12 -11         14.32         12.24         7.50 o
   4  12 -11        348.42        313.19        30.28 o
   1  13 -11        108.27        137.57        16.67 o
   2  13 -11          0.41         11.38         5.15 o
   0   0 -10        236.73        253.63        13.90 o
   2   0 -10       1450.68       1431.66        27.75 o
   4   0 -10        382.47        402.95        14.40 o
   6   0 -10        187.58        219.96        15.88 o
   8   0 -10        183.10        145.92        21.84 o
  10   0 -10        168.33        138.98        24.82 o
   0   1 -10       1481.68       1457.40        34.39 o
   1   1 -10         70.43         73.45         3.15 o
   2   1 -10        274.05        278.85         4.93 o
   3   1 -10       3751.08       3990.44        62.27 o
   4   1 -10         31.20         24.48         2.99 o
   5   1 -10        666.06        691.56        15.05 o
   6   1 -10        138.01        142.90         7.85 o
   7   1 -10          0.97         -2.77         2.77 o
   8   1 -10         10.02         11.20         4.15 o
   9   1 -10        192.23        225.56        19.24 o
  10   1 -10         68.44         70.61        13.13 o
   0   2 -10       1822.85       2003.80        37.63 o
   1   2 -10       1092.40       1051.41        13.41 o
   2   2 -10        101.49        132.03         4.83 o
   3   2 -10       4248.26       4425.41        61.28 o
   4   2 -10        237.98        231.93         8.64 o
   5   2 -10       1647.71       1555.66        31.72 o
   6   2 -10        119.34         91.20         7.58 o
   7   2 -10         34.46         36.01         5.79 o
   8   2 -10         15.38         16.12         5.23 o
   9   2 -10         47.77         42.17         8.49 o
  10   2 -10         28.25         40.62        10.31 o
   0   3 -10        425.81        459.55        12.50 o
   1   3 -10        525.18        587.38         9.49 o
   2   3 -10        569.58        576.11         7.97 o
   3   3 -10        196.80        219.66         7.12 o
   4   3 -10        580.74        615.59        12.39 o
   5   3 -10        171.51        186.80        10.96 o
   6   3 -10         30.81         35.85         5.37 o
   7   3 -10         10.48          7.21         3.81 o
   8   3 -10          8.44         11.08         5.01 o
   9   3 -10         29.61         35.06         6.64 o
  10   3 -10         59.15         54.00        23.33 o
   0   4 -10       1137.25       1264.81        23.63 o
   1   4 -10       4416.29       4656.35        50.33 o
   2   4 -10        827.04        773.10        12.81 o
   3   4 -10       2605.42       2489.09        58.39 o
   4   4 -10        125.19        121.93         7.96 o
   5   4 -10        552.26        526.40        20.28 o
   6   4 -10         41.77         51.90        10.24 o
   7   4 -10        106.51        111.98         9.39 o
   8   4 -10         36.46         26.55         6.88 o
   9   4 -10         10.84         12.13         5.06 o
  10   4 -10         67.35         58.29        22.34 o
   0   5 -10        563.32        644.78        18.05 o
   1   5 -10          1.50          1.17         1.49 o
   2   5 -10       1241.12       1206.01        18.06 o
   3   5 -10        655.43        671.84        33.04 o
   4   5 -10        256.28        219.66        10.74 o
   5   5 -10         95.62         88.00         7.62 o
   6   5 -10        730.08        693.46        19.85 o
   7   5 -10        156.53        152.58        11.00 o
   8   5 -10         20.11         21.35         5.55 o
   9   5 -10        248.94        218.05        20.97 o
   0   6 -10       1185.96        998.85        24.62 o
   1   6 -10       2696.50       2716.36        32.39 o
   2   6 -10         14.71          8.32         1.81 o
   3   6 -10        360.75        334.17         8.59 o
   4   6 -10        568.40        573.27        18.74 o
   5   6 -10         36.81         37.28         8.18 o
   6   6 -10        105.19        106.71        16.73 o
   7   6 -10         16.37         16.03         4.66 o
   8   6 -10        138.62        152.66        13.75 o
   9   6 -10         30.20         15.68         8.59 o
   0   7 -10       1311.43       1233.81        30.82 o
   1   7 -10         53.11         58.99         4.60 o
   2   7 -10         95.54        104.95         6.73 o
   3   7 -10        777.67        782.80        16.21 o
   4   7 -10         39.29         24.48         5.32 o
   5   7 -10         30.53         31.70         6.35 o
   6   7 -10        159.04        161.08        12.63 o
   7   7 -10         81.77         77.56         8.52 o
   8   7 -10          5.21          8.33         6.51 o
   9   7 -10         31.13         25.47         9.65 o
   0   8 -10         44.38         52.29         7.43 o
   1   8 -10        211.56        220.27         9.57 o
   2   8 -10        324.80        304.02        10.28 o
   3   8 -10        945.76        967.59        19.72 o
   4   8 -10        187.63        182.07        16.83 o
   5   8 -10         62.07         66.48         8.76 o
   6   8 -10         57.75         49.93         8.26 o
   7   8 -10        212.18        189.61        19.67 o
   8   8 -10         20.89         24.33         9.18 o
   0   9 -10        215.23        206.48        25.31 o
   1   9 -10        276.16        261.70        10.85 o
   2   9 -10       1148.21       1153.61        28.60 o
   3   9 -10        272.73        264.26        10.62 o
   4   9 -10         54.95         56.94         9.44 o
   5   9 -10          4.96          0.61         4.79 o
   6   9 -10         15.46         15.42         7.70 o
   7   9 -10         56.73         43.88        12.48 o
   0  10 -10         50.47         48.14        14.89 o
   1  10 -10         47.67         60.24         7.92 o
   2  10 -10         68.69         66.32         6.76 o
   3  10 -10         59.41         72.14         6.34 o
   4  10 -10         51.88         57.50        10.51 o
   5  10 -10        613.19        622.61        23.64 o
   6  10 -10         12.44         13.62         7.59 o
   7  10 -10         58.48         69.98        16.88 o
   0  11 -10         22.38         22.83        12.41 o
   1  11 -10        115.96        105.25        10.34 o
   2  11 -10        134.26        134.86        11.29 o
   3  11 -10        127.05        131.10         8.74 o
   4  11 -10        134.16        147.22        13.33 o
   5  11 -10        197.61        171.74        18.73 o
   6  11 -10         13.18         13.90         9.93 o
   0  12 -10          0.14         15.39        10.92 o
   1  12 -10          0.12          2.04         5.02 o
   2  12 -10        187.45        226.01        18.56 o
   3  12 -10        112.36        108.35        17.37 o
   4  12 -10        128.46        112.17        18.36 o
   5  12 -10         27.76         27.48        10.53 o
   0  13 -10         23.67         59.06        15.88 o
   1  13 -10         13.82         37.26         9.61 o
   2  13 -10        131.52        152.11        15.61 o
   3  13 -10         21.63         28.40         9.54 o
   2   0  -9        251.38        225.27         6.92 o
   4   0  -9       1463.72       1495.38        39.15 o
   6   0  -9        162.44        193.55        11.59 o
   8   0  -9        146.23        166.77        23.33 o
  10   0  -9        417.35        369.28        38.22 o
   1   1  -9        423.62        449.85         7.16 o
   2   1  -9        430.74        451.67         8.27 o
   3   1  -9       1628.63       1739.54        40.51 o
   4   1  -9       2191.77       2224.93        34.63 o
   5   1  -9        639.46        617.44        13.79 o
   6   1  -9        189.03        180.93         8.28 o
   7   1  -9       1701.86       1652.53        35.40 o
   8   1  -9         61.52         51.30         7.15 o
   9   1  -9        102.07         84.80        11.07 o
  10   1  -9         56.40         63.23        11.02 o
   1   2  -9       9635.84       9790.84       101.38 o
   2   2  -9        190.38        239.02         3.97 o
   3   2  -9       5926.69       6082.89        83.38 o
   4   2  -9         56.85         47.17         2.79 o
   5   2  -9        171.35        179.20         6.92 o
   6   2  -9          0.88          0.39         2.69 o
   7   2  -9       1282.61       1167.74        27.99 o
   8   2  -9         43.24         44.53         6.59 o
   9   2  -9         54.31         52.95         7.60 o
  10   2  -9          3.34          2.63         6.84 o
   1   3  -9        639.21        679.03         9.85 o
   2   3  -9       3391.57       3400.94        39.77 o
   3   3  -9         79.88         73.64         5.47 o
   4   3  -9       2535.89       2452.82        33.24 o
   5   3  -9          0.25          1.56         1.75 o
   6   3  -9       1438.10       1450.94        31.38 o
   7   3  -9         21.45         35.74         5.52 o
   8   3  -9        134.59        151.46        11.38 o
   9   3  -9         11.82         23.75         5.87 o
  10   3  -9         20.51         21.84        12.90 o
   1   4  -9      10394.92       9888.26       102.95 o
   2   4  -9        200.95        174.66         6.89 o
   3   4  -9       1138.06       1105.92        67.48 o
   4   4  -9        300.98        321.42        12.79 o
   5   4  -9         87.01         87.67         7.32 o
   6   4  -9       1199.08       1187.73        27.76 o
   7   4  -9        742.33        730.87        37.61 o
   8   4  -9        425.50        451.48        17.40 o
   9   4  -9         71.16        104.61        10.36 o
  10   4  -9         63.95         65.72        31.27 o
   1   5  -9        573.73        548.07         9.80 o
   2   5  -9        830.56        826.36        13.51 o
   3   5  -9       1359.99       1360.35        31.28 o
   4   5  -9         12.52         11.98         3.62 o
   5   5  -9        233.33        239.68        13.23 o
   6   5  -9        802.41        806.38        24.45 o
   7   5  -9        587.93        597.66        23.21 o
   8   5  -9         29.05         28.74         5.91 o
   9   5  -9         80.37         69.94        12.78 o
   1   6  -9        270.90        276.66         7.84 o
   2   6  -9        206.15        211.23         6.27 o
   3   6  -9        375.80        402.21         8.45 o
   4   6  -9        188.88        202.58        22.95 o
   5   6  -9         57.24         58.69         7.37 o
   6   6  -9          1.02         16.30         4.71 o
   7   6  -9         42.34         31.92         6.73 o
   8   6  -9         72.23         87.83        18.01 o
   9   6  -9         32.40         43.63        17.87 o
   1   7  -9        139.28        133.33         6.54 o
   2   7  -9        525.04        501.96        12.73 o
   3   7  -9        429.50        417.65        11.54 o
   4   7  -9        167.64        171.49        11.83 o
   5   7  -9         49.15         51.02        17.41 o
   6   7  -9         66.62         60.19         7.81 o
   7   7  -9        338.64        372.02        22.76 o
   8   7  -9         88.81         80.95        11.75 o
   9   7  -9         47.45         77.90        14.38 o
   1   8  -9       1890.77       1774.09        31.14 o
   2   8  -9        131.76        120.21         8.25 o
   3   8  -9        371.98        374.90        10.86 o
   4   8  -9        237.54        260.11        15.23 o
   5   8  -9        115.35        108.52        14.46 o
   6   8  -9        131.12        128.94        11.96 o
   7   8  -9         13.63          4.07         7.35 o
   8   8  -9         12.78         10.42        11.91 o
   1   9  -9         60.26         66.32         7.24 o
   2   9  -9        693.05        657.82        16.59 o
   3   9  -9         77.11         74.24         6.21 o
   4   9  -9          2.75          2.13         4.83 o
   5   9  -9          3.07         -3.80         4.27 o
   6   9  -9        778.37        792.08        38.96 o
   7   9  -9          0.44         -4.76         9.68 o
   8   9  -9         12.00         17.37        12.41 o
   1  10  -9        311.20        313.07        14.40 o
   2  10  -9         62.26         60.46         8.24 o
   3  10  -9        342.00        321.13        11.46 o
   4  10  -9        299.38        296.40        16.88 o
   5  10  -9         27.08         16.84         6.74 o
   6  10  -9        118.71        138.64        17.63 o
   7  10  -9         18.16         13.90        11.91 o
   1  11  -9         29.37         28.32         6.30 o
   2  11  -9          8.30         14.83         5.06 o
   3  11  -9         99.69        112.86         9.01 o
   4  11  -9         33.17         31.38        11.44 o
   5  11  -9         27.46         25.06        14.15 o
   6  11  -9         44.38         58.07        16.38 o
   1  12  -9          4.50          6.85         5.41 o
   2  12  -9          0.41          1.54         5.04 o
   3  12  -9          8.13         18.04         7.97 o
   4  12  -9         65.43         76.93        15.39 o
   5  12  -9         35.96         41.39        11.27 o
   1  13  -9          3.02          9.51         8.41 o
   2  13  -9         19.15         25.32         8.54 o
   3  13  -9          9.74         13.89        11.66 o
   0   0  -8       2888.65       2792.90        85.87 o
   2   0  -8         79.53        107.77         4.37 o
   4   0  -8       2601.65       2672.40        80.51 o
   6   0  -8        396.73        411.71        15.70 o
   8   0  -8        124.55        121.10        11.75 o
  10   0  -8        209.87        231.79        30.28 o
   0   1  -8        709.32        698.22        15.19 o
   1   1  -8       1736.14       1835.57        19.24 o
   2   1  -8        812.35        801.61        10.32 o
   3   1  -8        201.11        221.18         7.14 o
   4   1  -8       1507.84       1539.49        29.12 o
   5   1  -8        139.58        143.64         6.83 o
   6   1  -8         33.52         32.52         4.06 o
   7   1  -8        318.71        352.15        12.38 o
   8   1  -8         64.10         58.33         7.26 o
   9   1  -8        138.26        145.50        14.31 o
  10   1  -8         29.15         25.99         7.98 o
   0   2  -8        206.51        183.62         5.46 o
   1   2  -8       1191.48       1222.24        13.88 o
   2   2  -8       1191.13       1277.67        14.82 o
   3   2  -8       1178.67       1255.30        17.84 o
   4   2  -8        249.19        264.49         6.84 o
   5   2  -8       1217.53       1187.86        21.91 o
   6   2  -8        519.11        496.35        13.47 o
   7   2  -8        780.21        741.07        21.07 o
   8   2  -8        258.77        297.92        15.98 o
   9   2  -8        116.76        132.93        11.43 o
  10   2  -8          5.44          1.91         5.58 o
   0   3  -8        802.89        765.13        15.20 o
   1   3  -8      11410.31      12285.87       126.31 o
   2   3  -8       8052.59       8034.41       105.47 o
   3   3  -8        237.64        250.69        10.75 o
   4   3  -8        247.56        225.93         5.45 o
   5   3  -8        236.45        257.31         8.50 o
   6   3  -8        347.35        356.94        16.58 o
   7   3  -8        101.20        102.10         8.80 o
   8   3  -8        488.19        470.77        32.23 o
   9   3  -8         13.74         15.84         5.22 o
  10   3  -8        100.65        131.42        16.48 o
   0   4  -8       1650.13       1448.31        25.53 o
   1   4  -8       1245.87       1198.38        15.51 o
   2   4  -8        320.74        339.51         7.03 o
   3   4  -8        106.90        135.92        22.01 o
   4   4  -8        518.44        484.80        20.39 o
   5   4  -8        171.97        161.78        10.84 o
   6   4  -8        998.94        977.02        24.23 o
   7   4  -8        914.50        947.11        24.80 o
   8   4  -8         49.09         50.21         6.91 o
   9   4  -8        144.11        154.86        15.24 o
  10   4  -8         27.00         25.93         9.30 o
   0   5  -8       2240.22       2292.21        38.81 o
   1   5  -8         20.99         30.29         2.63 o
   2   5  -8         44.80         48.53         3.03 o
   3   5  -8        468.29        440.36        14.29 o
   4   5  -8         49.88         51.24         5.99 o
   5   5  -8          1.21         -1.18         2.60 o
   6   5  -8        377.01        372.14        15.96 o
   7   5  -8        148.64        134.96        10.22 o
   8   5  -8        209.82        219.07        13.93 o
   9   5  -8         78.52         90.47        14.89 o
  10   5  -8         55.73         72.79        16.88 o
   0   6  -8        583.47        558.28        14.26 o
   1   6  -8         50.17         57.09         4.05 o
   2   6  -8        641.09        643.17        15.00 o
   3   6  -8         51.36         46.97         4.84 o
   4   6  -8        335.99        373.86        14.17 o
   5   6  -8        528.05        524.03        19.04 o
   6   6  -8        377.06        371.89        16.02 o
   7   6  -8         33.62         52.34        12.23 o
   8   6  -8        126.13        120.58        14.28 o
   9   6  -8         93.29        108.35        18.61 o
   0   7  -8        641.81        609.97        20.92 o
   1   7  -8       1783.12       1843.17        37.55 o
   2   7  -8       2311.42       2279.64        36.59 o
   3   7  -8        463.88        438.35        12.62 o
   4   7  -8         51.64         45.52         6.58 o
   5   7  -8          5.08         -1.52         3.29 o
   6   7  -8         59.15         65.53         8.24 o
   7   7  -8        144.31        159.85        18.60 o
   8   7  -8         60.04         69.35        13.93 o
   9   7  -8         17.05         24.94         9.75 o
   0   8  -8        340.48        340.65        13.40 o
   1   8  -8        330.14        324.57        10.64 o
   2   8  -8        980.59        955.54        19.89 o
   3   8  -8        154.95        142.38         7.12 o
   4   8  -8        226.42        217.52        13.77 o
   5   8  -8        691.36        703.88        23.03 o
   6   8  -8        228.49        230.06        14.28 o
   7   8  -8        185.72        211.46        21.65 o
   8   8  -8        177.48        199.03        28.29 o
   0   9  -8       3750.00       3828.70        77.98 o
   1   9  -8         19.47         17.73         4.26 o
   2   9  -8        900.22        896.53        19.84 o
   3   9  -8         10.91          8.38         3.23 o
   4   9  -8         66.86         63.16         8.11 o
   5   9  -8         94.92         98.39        11.38 o
   6   9  -8        310.53        292.58        24.19 o
   7   9  -8         26.89         36.42        11.21 o
   8   9  -8         83.34         86.36        19.36 o
   0  10  -8         39.54         49.25         8.70 o
   1  10  -8         41.01         40.16         6.44 o
   2  10  -8         45.29         41.10         5.70 o
   3  10  -8        220.28        208.28         9.84 o
   4  10  -8        393.31        348.20        25.21 o
   5  10  -8         64.12         66.08        12.28 o
   6  10  -8         41.63         45.17        10.97 o
   7  10  -8         77.88         76.44        18.36 o
   0  11  -8         32.29         27.81        11.66 o
   1  11  -8        194.41        175.10        12.96 o
   2  11  -8         28.08         33.23         6.55 o
   3  11  -8         38.50         35.26         6.16 o
   4  11  -8         45.80         50.72        10.74 o
   5  11  -8         13.33          9.71         9.18 o
   6  11  -8        163.36        192.08        25.81 o
   0  12  -8        580.03        607.02        39.71 o
   1  12  -8          5.82         13.65         4.98 o
   2  12  -8         85.78         99.32        10.11 o
   3  12  -8         10.38         -4.88         9.18 o
   4  12  -8         17.88         20.38         8.70 o
   5  12  -8         29.14         22.66         9.99 o
   0  13  -8        113.32        194.07        27.80 o
   1  13  -8          3.76         27.33         6.19 o
   2  13  -8         65.69        107.68        14.03 o
   3  13  -8         40.45         32.74        17.87 o
   2   0  -7        220.96        221.01         5.45 o
   4   0  -7       5138.77       5243.66        94.94 o
   6   0  -7       1455.66       1413.94        34.57 o
   8   0  -7        114.71        104.73        10.73 o
  10   0  -7        121.89        119.62        22.83 o
   1   1  -7         16.61         21.14         1.21 o
   2   1  -7         16.47         23.63         1.34 o
   3   1  -7       1058.34       1245.55        17.87 o
   4   1  -7       2083.65       2004.79        31.59 o
   5   1  -7        834.72        830.52        17.14 o
   6   1  -7         29.18         30.97         4.00 o
   7   1  -7        662.78        555.68        15.17 o
   8   1  -7        118.58        106.53         9.29 o
   9   1  -7        281.21        297.02        16.16 o
  10   1  -7          1.66         -1.42         4.68 o
   1   2  -7       4507.18       4516.59        47.74 o
   2   2  -7       1604.02       1742.10        29.07 o
   3   2  -7          2.35          6.70         1.03 o
   4   2  -7       3253.91       3289.47        43.88 o
   5   2  -7        397.42        374.68        10.32 o
   6   2  -7        629.17        646.29        15.50 o
   7   2  -7       2268.42       2280.56        40.73 o
   8   2  -7         88.72         84.84         8.39 o
   9   2  -7        327.76        337.51        17.77 o
  10   2  -7         63.58         59.06        10.76 o
   1   3  -7        278.21        299.50         5.73 o
   2   3  -7       3319.72       3559.66        61.25 o
   3   3  -7        644.00        769.90        19.84 o
   4   3  -7        520.27        469.10         8.99 o
   5   3  -7        137.89        142.06         5.63 o
   6   3  -7        614.41        585.46        14.85 o
   7   3  -7       1301.96       1314.31        30.75 o
   8   3  -7        170.67        203.14        12.94 o
   9   3  -7         52.72         44.02         7.33 o
  10   3  -7        149.58        170.99        18.86 o
   1   4  -7       3649.99       3683.94        41.01 o
   2   4  -7        382.18        396.86         9.99 o
   3   4  -7        230.42        221.97        14.76 o
   4   4  -7        891.67        913.28        23.77 o
   5   4  -7         39.31         55.17         6.37 o
   6   4  -7        789.97        742.13        22.59 o
   7   4  -7         64.03         48.35         6.57 o
   8   4  -7         39.09         26.29         5.74 o
   9   4  -7        186.45        199.71        21.33 o
  10   4  -7         15.36         19.56         8.55 o
   1   5  -7        151.39        152.49         5.25 o
   2   5  -7        123.46        152.91         6.51 o
   3   5  -7       1738.80       1682.48        36.60 o
   4   5  -7        177.16        171.74         9.82 o
   5   5  -7          6.38         10.27         4.53 o
   6   5  -7       1030.10       1026.88        29.00 o
   7   5  -7        292.92        263.06        14.55 o
   8   5  -7         47.50         45.87         7.13 o
   9   5  -7        117.13        124.45        13.82 o
  10   5  -7         58.45         56.49        16.88 o
   1   6  -7         51.59         51.52         3.87 o
   2   6  -7       1289.25       1181.84        18.28 o
   3   6  -7        122.41        118.43         7.95 o
   4   6  -7       1311.40       1330.87        31.59 o
   5   6  -7         35.02         30.19         5.60 o
   6   6  -7        421.74        387.87        17.03 o
   7   6  -7        291.91        332.03        16.55 o
   8   6  -7        165.86        193.75        20.61 o
   9   6  -7          5.28          0.76         7.19 o
   1   7  -7        891.27        855.74        29.71 o
   2   7  -7        264.73        259.04         9.14 o
   3   7  -7        479.45        453.03        12.12 o
   4   7  -7        374.61        365.21        15.20 o
   5   7  -7          9.78         10.31         4.54 o
   6   7  -7         67.46         85.30        10.63 o
   7   7  -7        737.88        723.24        33.86 o
   8   7  -7         38.70         38.21        11.17 o
   9   7  -7         31.83         37.30        11.21 o
   1   8  -7        518.28        471.66        11.46 o
   2   8  -7        525.35        496.21        16.39 o
   3   8  -7        410.62        374.31        10.78 o
   4   8  -7       2239.55       2154.92        48.73 o
   5   8  -7         38.71         33.68         6.37 o
   6   8  -7         19.74         23.87         8.08 o
   7   8  -7         28.56         17.39         8.17 o
   8   8  -7         15.56         12.90        10.42 o
   1   9  -7        450.15        402.14        13.90 o
   2   9  -7       1012.23       1073.55        22.42 o
   3   9  -7        200.84        195.06         8.96 o
   4   9  -7        334.98        350.79        16.32 o
   5   9  -7         22.30         22.72         6.25 o
   6   9  -7         25.90         21.26        15.39 o
   7   9  -7          4.23          1.53         7.80 o
   8   9  -7        232.39        304.26        34.74 o
   1  10  -7        357.29        353.85        13.80 o
   2  10  -7          6.39          6.87         3.77 o
   3  10  -7         27.85         28.84         4.66 o
   4  10  -7         30.76         23.01         6.05 o
   5  10  -7        140.64        138.89        16.46 o
   6  10  -7         20.46         32.93         9.73 o
   7  10  -7         20.27         20.35        11.42 o
   1  11  -7        186.26        199.59        13.92 o
   2  11  -7         12.04          4.07         3.76 o
   3  11  -7        335.51        324.63        13.31 o
   4  11  -7        224.88        195.29        19.20 o
   5  11  -7         55.82         36.61        10.10 o
   6  11  -7          4.58         12.41         9.93 o
   1  12  -7         49.68         66.52         8.60 o
   2  12  -7         57.57         70.98         8.83 o
   3  12  -7          4.21         12.15         5.25 o
   4  12  -7        321.13        301.91        24.15 o
   5  12  -7          0.28          2.45         7.21 o
   1  13  -7        392.15        419.95        18.28 o
   2  13  -7         35.14         51.26         7.92 o
   3  13  -7         67.52         78.47        12.40 o
   4  13  -7         56.87         14.89         9.43 o
   2   0  -6       2100.50       2056.19        37.85 o
   4   0  -6       2954.06       3077.47        58.93 o
   6   0  -6        337.65        380.24        15.06 o
   8   0  -6         65.97         65.09         8.89 o
  10   0  -6         45.87         64.01        12.74 o
   0   1  -6       4495.54       4594.24        68.18 o
   1   1  -6       4229.31       4263.57        35.02 o
   2   1  -6       2088.11       2189.18        28.49 o
   3   1  -6       5885.32       6119.89        76.18 o
   4   1  -6        132.08        121.71         5.70 o
   5   1  -6       1347.34       1453.27        33.04 o
   6   1  -6         33.12         26.72         3.64 o
   7   1  -6        180.99        189.52         9.84 o
   8   1  -6         48.39         41.49         5.04 o
   9   1  -6        172.37        160.02        12.22 o
  10   1  -6         23.48         16.26         6.77 o
   0   2  -6       1812.06       1768.60        32.76 o
   1   2  -6       8742.28       8834.96        89.94 o
   2   2  -6       2473.98       2434.81        39.01 o
   3   2  -6        130.38        111.84         5.44 o
   4   2  -6        753.06        729.12        12.97 o
   5   2  -6        239.52        204.54         8.00 o
   6   2  -6        405.74        409.69        11.14 o
   7   2  -6         74.75         77.74         6.00 o
   8   2  -6         34.37         22.90         5.46 o
   9   2  -6        143.93        155.54        12.20 o
  10   2  -6         21.92         33.66         8.41 o
   0   3  -6        274.17        255.13         7.88 o
   1   3  -6        380.91        416.68         6.92 o
   2   3  -6       3797.26       3734.76        50.49 o
   3   3  -6        229.88        266.22         6.87 o
   4   3  -6        683.40        705.99        11.98 o
   5   3  -6        277.92        275.56         8.73 o
   6   3  -6        130.28        112.92         7.53 o
   7   3  -6        115.65        124.24        10.17 o
   8   3  -6        171.43        201.50        15.12 o
   9   3  -6        114.61        115.12        10.25 o
  10   3  -6         66.99         56.14        16.13 o
   0   4  -6         65.16        104.39         5.07 o
   1   4  -6       2800.15       3034.27        34.05 o
   2   4  -6        585.44        642.40        13.81 o
   3   4  -6       1083.21       1115.15        72.56 o
   4   4  -6        890.90        895.91        13.57 o
   5   4  -6         90.55         96.40         6.73 o
   6   4  -6        354.58        349.97        23.62 o
   7   4  -6        144.00        131.68        11.16 o
   8   4  -6         33.19         42.07         6.38 o
   9   4  -6        158.63        175.17        16.15 o
  10   4  -6          8.01          5.32         9.68 o
   0   5  -6       1244.10       1215.02        22.78 o
   1   5  -6        144.97        146.80         4.53 o
   2   5  -6       1862.76       1967.66        30.47 o
   3   5  -6        706.78        665.58        16.26 o
   4   5  -6        463.31        447.61        15.00 o
   5   5  -6       1285.29       1242.20        40.09 o
   6   5  -6        936.87        934.58        26.46 o
   7   5  -6        310.40        288.71        14.85 o
   8   5  -6        389.95        374.91        25.60 o
   9   5  -6         83.71         86.06        12.27 o
  10   5  -6         15.39         23.49        10.46 o
   0   6  -6       1880.12       1825.87        32.75 o
   1   6  -6       1146.41       1155.73        18.65 o
   2   6  -6       1651.75       1575.88        21.70 o
   3   6  -6        627.13        656.93        16.56 o
   4   6  -6       1419.20       1474.67        34.24 o
   5   6  -6         53.44         54.96         7.05 o
   6   6  -6        133.38        171.05        11.85 o
   7   6  -6        135.94        128.01        11.13 o
   8   6  -6         60.13         52.54        26.80 o
   9   6  -6         34.57         31.47        15.39 o
   0   7  -6       2084.66       2096.31        66.28 o
   1   7  -6        157.06        166.45         6.31 o
   2   7  -6        211.03        202.76         6.39 o
   3   7  -6        502.61        468.16        11.19 o
   4   7  -6        398.10        415.18        16.33 o
   5   7  -6        855.40        840.00        24.60 o
   6   7  -6         44.10         52.15         7.10 o
   7   7  -6        135.53        117.48        21.34 o
   8   7  -6          0.22         -2.57         6.68 o
   9   7  -6         31.68         37.23        14.39 o
   0   8  -6        840.64        804.30        22.00 o
   1   8  -6         66.03         66.65         5.77 o
   2   8  -6        377.01        342.77        10.69 o
   3   8  -6        312.64        284.04         9.33 o
   4   8  -6        592.12        582.61        19.91 o
   5   8  -6        332.33        324.38        15.28 o
   6   8  -6          4.59         -2.45         5.49 o
   7   8  -6         20.77         11.13         8.17 o
   8   8  -6          2.75         10.92        10.42 o
   0   9  -6        185.81        209.40        11.31 o
   1   9  -6         75.47         78.00         7.23 o
   2   9  -6        549.35        514.03        16.03 o
   3   9  -6         80.40         93.40         6.65 o
   4   9  -6        370.21        383.87        16.78 o
   5   9  -6          5.65         12.21         6.89 o
   6   9  -6          5.80         23.95         8.71 o
   7   9  -6         24.14          7.23         8.23 o
   8   9  -6         68.99         51.62        17.37 o
   0  10  -6         95.47         94.81        19.61 o
   1  10  -6        664.85        647.74        20.13 o
   2  10  -6         45.40         51.29         9.31 o
   3  10  -6         26.16         28.75         5.16 o
   4  10  -6        183.73        176.81        13.46 o
   5  10  -6        122.05        136.61        16.57 o
   6  10  -6         26.25         20.64         9.17 o
   7  10  -6          3.69          5.96        10.42 o
   0  11  -6        276.09        245.43        29.04 o
   1  11  -6         83.53         97.09         9.76 o
   2  11  -6         12.25         13.55         4.49 o
   3  11  -6        339.17        341.13        15.55 o
   4  11  -6        135.08        149.69        16.78 o
   5  11  -6        397.61        414.17        26.91 o
   6  11  -6         64.51         63.80        20.85 o
   0  12  -6        653.53        644.42        34.25 o
   1  12  -6         41.55         49.58         7.73 o
   2  12  -6        176.44        218.63        13.87 o
   3  12  -6        103.39        109.63         9.45 o
   4  12  -6        315.19        283.03        28.79 o
   5  12  -6        108.30        103.41        16.16 o
   0  13  -6         46.15         64.52        16.38 o
   1  13  -6        168.73        192.03        19.41 o
   2  13  -6         73.87         91.69        10.18 o
   3  13  -6        126.73        152.10        16.32 o
   4  13  -6         19.14         38.71        12.41 o
   1  14  -6         23.28         30.51         8.90 o
   2   0  -5       7639.23       8058.59       117.53 o
   4   0  -5       4477.06       4309.31        95.01 o
   6   0  -5         14.18         15.93         5.02 o
   8   0  -5        897.17        885.23        47.91 o
  10   0  -5         21.07         13.18         8.59 o
   1   1  -5        805.47        865.80         8.03 o
   2   1  -5       4284.14       4362.49        53.59 o
   3   1  -5       4394.34       4695.35        58.96 o
   4   1  -5        560.78        570.00        11.48 o
   5   1  -5        712.40        764.14        16.39 o
   6   1  -5        235.42        229.31         8.83 o
   7   1  -5       1844.43       1802.66        30.72 o
   8   1  -5         13.86         11.19         3.25 o
   9   1  -5         10.72         16.82         5.09 o
  10   1  -5        134.25        141.28        14.00 o
   1   2  -5      33634.23      33528.36       605.90 o
   2   2  -5       4508.27       4365.48        66.29 o
   3   2  -5        379.26        359.98         7.89 o
   4   2  -5          6.52          6.77         2.00 o
   5   2  -5        157.79        191.88        11.14 o
   6   2  -5         85.22         76.66         5.35 o
   7   2  -5        198.82        208.56         9.07 o
   8   2  -5        388.01        389.46        15.59 o
   9   2  -5         16.63         15.12         7.45 o
  10   2  -5         36.18         39.37         8.59 o
   1   3  -5        312.04        310.39         5.37 o
   2   3  -5       2118.09       2121.56        32.22 o
   3   3  -5        371.73        363.95         7.25 o
   4   3  -5        629.33        701.87        11.88 o
   5   3  -5         39.60         37.78         3.59 o
   6   3  -5        147.42        151.84         9.78 o
   7   3  -5        375.44        370.69        18.55 o
   8   3  -5        258.26        256.48        13.71 o
   9   3  -5          7.02          0.12         5.27 o
  10   3  -5        169.54        174.16        17.09 o
   1   4  -5       6867.02       7431.59        84.08 o
   2   4  -5       1688.96       1738.22        27.26 o
   3   4  -5        443.05        480.61        16.48 o
   4   4  -5       1539.98       1552.90        22.59 o
   5   4  -5        233.60        224.98         7.72 o
   6   4  -5          6.91          4.48         3.53 o
   7   4  -5        342.36        326.81        61.30 o
   8   4  -5        491.44        435.32        16.81 o
   9   4  -5        246.67        263.39        22.89 o
  10   4  -5          4.20          1.31         7.19 o
   1   5  -5       2936.69       3035.24        35.00 o
   2   5  -5        966.87        934.48        13.87 o
   3   5  -5         57.88         49.94         4.70 o
   4   5  -5        920.21        874.11        14.26 o
   5   5  -5        383.36        370.58        14.62 o
   6   5  -5         65.75         66.61         7.66 o
   7   5  -5       1479.04       1539.23        38.77 o
   8   5  -5          7.31         -0.38         6.15 o
   9   5  -5         21.66         15.16         7.50 o
  10   5  -5         13.53         11.62         8.69 o
   1   6  -5        116.57        112.03         8.27 o
   2   6  -5        408.93        403.56         8.34 o
   3   6  -5        195.06        223.33         8.42 o
   4   6  -5       3769.48       3866.44        73.97 o
   5   6  -5         67.90         66.72         7.18 o
   6   6  -5        350.73        343.46        15.56 o
   7   6  -5        754.55        694.89        38.22 o
   8   6  -5         88.28         76.83        13.95 o
   9   6  -5         54.99         45.66        16.88 o
   1   7  -5        921.94        974.79        16.22 o
   2   7  -5         45.54         48.07         3.80 o
   3   7  -5        296.97        250.50         7.87 o
   4   7  -5        222.13        201.62        11.50 o
   5   7  -5        214.37        229.93        12.92 o
   6   7  -5         77.09         93.45        13.95 o
   7   7  -5         13.44         22.88         8.63 o
   8   7  -5         37.51         34.26        10.56 o
   9   7  -5         87.04         90.83        20.85 o
   1   8  -5        255.07        253.72        11.84 o
   2   8  -5        216.98        199.52         9.43 o
   3   8  -5        250.89        231.44         8.59 o
   4   8  -5         98.77        108.43        10.46 o
   5   8  -5        347.33        319.74        15.32 o
   6   8  -5         69.42         74.97        12.76 o
   7   8  -5         51.86         36.45        10.60 o
   8   8  -5          4.58         -2.98         9.43 o
   9   8  -5        133.24        136.99        24.32 o
   1   9  -5        206.99        213.67        14.17 o
   2   9  -5         29.23         35.58         5.38 o
   3   9  -5        109.10         87.10         7.97 o
   4   9  -5         28.61         24.64         7.10 o
   5   9  -5         79.75         70.18        16.88 o
   6   9  -5         14.30         28.11         9.53 o
   7   9  -5         23.96         35.04        13.90 o
   8   9  -5        134.60        190.59        28.29 o
   1  10  -5        339.15        327.46        12.77 o
   2  10  -5          0.82          0.94         2.94 o
   3  10  -5        101.18         96.51         8.60 o
   4  10  -5        163.30        185.85        34.74 o
   5  10  -5        196.73        194.01        52.12 o
   6  10  -5        119.29         89.34        15.02 o
   7  10  -5         12.09         19.36        11.91 o
   1  11  -5        352.87        384.78        16.26 o
   2  11  -5        773.99        698.33        20.58 o
   3  11  -5        124.01        129.03         9.19 o
   4  11  -5         63.41         89.47        13.93 o
   5  11  -5         58.50         52.39        11.79 o
   6  11  -5        107.63        109.45        17.35 o
   1  12  -5         94.78         94.02         9.88 o
   2  12  -5          8.50         11.95         9.00 o
   3  12  -5          5.60          6.07         3.96 o
   4  12  -5        598.20        535.65        30.10 o
   5  12  -5         19.43         12.90        18.36 o
   1  13  -5         34.03         59.22         8.50 o
   2  13  -5         65.35         64.64        11.61 o
   3  13  -5        246.84        259.29        21.33 o
   4  13  -5         17.72         16.88        10.42 o
   1  14  -5         26.14         35.48         7.52 o
   0   0  -4       6953.03       6158.27       637.30 o
   2   0  -4      23177.51      24144.68       352.13 o
   4   0  -4        136.84        135.97         8.46 o
   6   0  -4       1548.14       1431.66        34.86 o
   8   0  -4       1340.96       1264.05        35.48 o
  10   0  -4         24.90         20.08         8.63 o
   0   1  -4       8230.49       8081.66       106.01 o
   1   1  -4      16202.90      15886.98       282.33 o
   2   1  -4       5363.40       5422.85        65.94 o
   3   1  -4       2563.94       2578.68        34.36 o
   4   1  -4       1175.35       1342.89        21.10 o
   5   1  -4       1706.61       1789.57        27.87 o
   6   1  -4         66.79         64.17         5.13 o
   7   1  -4        164.49        143.70         7.56 o
   8   1  -4          3.16          6.68         2.91 o
   9   1  -4        161.23        162.75        12.51 o
  10   1  -4        209.55        204.44        17.54 o
   0   2  -4      53397.85      46397.60       664.08 o
   1   2  -4       2618.72       2626.11        40.00 o
   2   2  -4        649.44        595.94         9.94 o
   3   2  -4       1566.49       1604.36        22.42 o
   4   2  -4        501.38        597.47        12.31 o
   5   2  -4        203.98        177.21         6.91 o
   6   2  -4         21.34         16.77         3.21 o
   7   2  -4        700.96        688.17        21.42 o
   8   2  -4        135.49        119.57        10.02 o
   9   2  -4        226.45        228.07        14.76 o
  10   2  -4        129.91        127.14        14.23 o
   0   3  -4       2058.50       2088.32        39.35 o
   1   3  -4      10025.50      10186.02       106.00 o
   2   3  -4       2152.10       2119.23        41.26 o
   3   3  -4        790.07        864.46        13.42 o
   4   3  -4       1514.80       1472.72        28.62 o
   5   3  -4        260.38        243.25         7.67 o
   6   3  -4       1080.91       1074.18        20.97 o
   7   3  -4         80.55         85.45         6.50 o
   8   3  -4        138.27        121.51        10.09 o
   9   3  -4         25.11         22.25         7.15 o
  10   3  -4        133.42        124.73        14.60 o
   0   4  -4        186.63        225.58         6.30 o
   1   4  -4       1334.91       1401.30        20.50 o
   2   4  -4       4304.43       4401.48        54.83 o
   3   4  -4       1773.04       1908.78        26.32 o
   4   4  -4        560.89        560.83        10.45 o
   5   4  -4        100.62        110.97         5.29 o
   6   4  -4        162.06        156.20         7.80 o
   7   4  -4        623.55        686.75        22.56 o
   8   4  -4        180.03        181.26        19.91 o
   9   4  -4        208.35        225.84        18.68 o
  10   4  -4          7.50         11.86         8.20 o
   0   5  -4        166.88        172.03         7.59 o
   1   5  -4        666.68        661.08        11.06 o
   2   5  -4        254.99        226.65         5.40 o
   3   5  -4        449.94        451.08         8.65 o
   4   5  -4        287.79        250.85         6.20 o
   5   5  -4        169.20        156.40         8.67 o
   6   5  -4         24.78         22.06         4.79 o
   7   5  -4        331.15        348.29        16.21 o
   8   5  -4        130.15        168.85        19.55 o
   9   5  -4         85.06         87.57        18.61 o
  10   5  -4          3.18          0.17         7.75 o
   0   6  -4       5812.42       5644.02        88.29 o
   1   6  -4        141.76        144.97         4.56 o
   2   6  -4        157.00        150.51         5.06 o
   3   6  -4        122.65        135.28         6.21 o
   4   6  -4        325.63        333.03         9.80 o
   5   6  -4          6.37          2.12         3.09 o
   6   6  -4       1251.78       1196.66        31.51 o
   7   6  -4         77.36         59.09        12.30 o
   8   6  -4        277.71        272.22        24.96 o
   9   6  -4         28.13         39.57        12.52 o
  10   6  -4          5.27         -7.94         7.94 o
   0   7  -4       6551.36       6960.22       107.53 o
   1   7  -4        433.15        414.82         8.79 o
   2   7  -4        475.70        478.68         9.97 o
   3   7  -4          0.43          4.35         2.07 o
   4   7  -4        526.87        527.50        19.80 o
   5   7  -4         77.32         62.11         7.24 o
   6   7  -4         10.83         14.42         6.89 o
   7   7  -4         72.96         58.19        12.04 o
   8   7  -4         10.14          7.77         8.47 o
   9   7  -4        100.19        107.71        23.33 o
   0   8  -4       2637.06       2481.46        45.15 o
   1   8  -4         87.39         96.80         5.15 o
   2   8  -4        122.84        110.35         5.94 o
   3   8  -4       1001.88       1022.37        20.14 o
   4   8  -4        130.68        129.49        10.51 o
   5   8  -4         80.89         84.93         9.66 o
   6   8  -4         40.69         38.86        10.28 o
   7   8  -4        169.92        166.53        19.86 o
   8   8  -4         37.21         39.12        12.16 o
   0   9  -4        406.32        390.79        14.52 o
   1   9  -4         28.85         31.54         4.25 o
   2   9  -4       1043.26       1004.36        28.09 o
   3   9  -4         73.06         87.23         6.51 o
   4   9  -4         25.91         22.95         6.05 o
   5   9  -4        116.69        129.94        15.50 o
   6   9  -4        129.34        140.78        17.25 o
   7   9  -4         25.91         26.19        10.25 o
   8   9  -4        111.13        143.44        25.81 o
   0  10  -4        147.52        141.24         9.75 o
   1  10  -4        558.99        518.88        15.19 o
   2  10  -4        379.65        382.27        14.32 o
   3  10  -4        208.89        210.83        11.96 o
   4  10  -4         88.63         82.09        16.38 o
   5  10  -4        214.90        238.81        24.57 o
   6  10  -4         27.09         45.50        11.87 o
   7  10  -4        147.96        149.89        24.32 o
   0  11  -4         94.10         75.16         9.89 o
   1  11  -4         42.42         39.69         5.71 o
   2  11  -4        208.74        194.79        11.48 o
   3  11  -4          2.33          4.42         3.82 o
   4  11  -4        151.39        147.11        16.71 o
   5  11  -4         50.29         47.30        11.21 o
   6  11  -4         15.05         12.17         8.54 o
   7  11  -4        112.07         80.41        19.36 o
   0  12  -4         22.29         25.58         6.79 o
   1  12  -4          5.29         12.38         4.92 o
   2  12  -4         17.14         15.89         5.12 o
   3  12  -4         18.21         20.55         5.12 o
   4  12  -4        165.56        171.90        38.22 o
   5  12  -4          9.94          9.25         7.70 o
   0  13  -4         50.93         67.90        10.37 o
   1  13  -4        105.39        117.88        11.76 o
   2  13  -4        140.60        163.31        29.37 o
   3  13  -4         44.30         54.32        16.13 o
   4  13  -4          3.28         -0.79         9.68 o
   0  14  -4         11.49         30.77        13.40 o
   1  14  -4          8.13         19.25         7.51 o
   2  14  -4         82.81         95.32        10.87 o
   2   0  -3       3844.56       3845.33        58.54 o
   4   0  -3       4088.16       4440.84        82.38 o
   6   0  -3        105.58        145.61        10.52 o
   8   0  -3        137.74        134.72        13.18 o
  10   0  -3        173.87        187.34        20.39 o
   1   1  -3       1395.88       1453.17        18.30 o
   2   1  -3        412.08        432.70         6.90 o
   3   1  -3        737.28        763.01        12.85 o
   4   1  -3        662.30        769.68        15.53 o
   5   1  -3        654.49        614.74        14.47 o
   6   1  -3       2538.87       2612.36        35.98 o
   7   1  -3       2448.11       2393.28        34.72 o
   8   1  -3         52.50         40.06         4.64 o
   9   1  -3        145.89        149.26         8.25 o
  10   1  -3        195.48        184.63        12.79 o
   1   2  -3       6288.66       6089.18        63.05 o
   2   2  -3       4977.16       5153.96        74.73 o
   3   2  -3       5525.13       5714.21        65.66 o
   4   2  -3        694.63        792.02        14.89 o
   5   2  -3        640.33        716.84        13.31 o
   6   2  -3        206.17        211.73         9.41 o
   7   2  -3        185.36        173.46         8.56 o
   8   2  -3        129.66        133.09         8.14 o
   9   2  -3        232.04        233.48        15.07 o
  10   2  -3        120.73        144.45        13.00 o
   1   3  -3        333.14        312.00         5.10 o
   2   3  -3       1235.29       1220.24        15.87 o
   3   3  -3        677.48        777.33        21.14 o
   4   3  -3       1716.07       1724.64        25.50 o
   5   3  -3        426.63        411.94        10.25 o
   6   3  -3       5281.46       5128.94        83.26 o
   7   3  -3        222.34        198.32         9.61 o
   8   3  -3         20.68         11.00         4.93 o
   9   3  -3         73.55         88.33        11.71 o
  10   3  -3         59.86         53.82        11.28 o
   1   4  -3       5353.22       5294.90        53.78 o
   2   4  -3        162.78        184.15         4.34 o
   3   4  -3       2632.23       2707.69        35.58 o
   4   4  -3        139.55        171.63         5.16 o
   5   4  -3        700.45        696.40        14.35 o
   6   4  -3        825.53        846.70        20.04 o
   7   4  -3        359.16        368.95        16.00 o
   8   4  -3        433.95        440.12        28.23 o
   9   4  -3         49.93         53.49        10.17 o
  10   4  -3         10.44          5.21         8.07 o
   1   5  -3        919.12        973.72        12.08 o
   2   5  -3       1030.71       1127.50        16.08 o
   3   5  -3       1461.37       1457.93        21.70 o
   4   5  -3       1491.12       1395.20        21.22 o
   5   5  -3        246.79        217.82        15.02 o
   6   5  -3          5.91          2.55         3.21 o
   7   5  -3          4.90         13.74         8.93 o
   8   5  -3        326.80        315.67        37.23 o
   9   5  -3        104.26        115.59        17.51 o
  10   5  -3         65.74         80.25        20.60 o
   1   6  -3        424.35        420.91         7.74 o
   2   6  -3        211.48        199.77         5.53 o
   3   6  -3        476.02        467.27         9.85 o
   4   6  -3        680.67        690.47        15.16 o
   5   6  -3         40.05         36.74         5.65 o
   6   6  -3        148.75        132.07        10.28 o
   7   6  -3          4.84          4.70        10.42 o
   8   6  -3        369.54        329.62        27.67 o
   9   6  -3         74.54         51.58        13.21 o
  10   6  -3          6.30         -1.49        10.92 o
   1   7  -3         77.34         85.97         4.41 o
   2   7  -3        154.64        149.35         5.72 o
   3   7  -3        158.93        160.90         5.57 o
   4   7  -3         62.73         72.20         7.42 o
   5   7  -3        151.16        182.98        11.11 o
   6   7  -3         14.31         15.98         7.43 o
   7   7  -3        969.91        982.24        51.62 o
   8   7  -3        277.13        267.06        51.87 o
   9   7  -3        101.50         97.28        22.34 o
   1   8  -3        773.21        743.33        13.48 o
   2   8  -3         57.84         54.37         4.46 o
   3   8  -3       1212.34       1196.54        22.24 o
   4   8  -3        591.89        611.05        21.19 o
   5   8  -3        290.78        302.70        31.02 o
   6   8  -3        280.12        276.69        24.30 o
   7   8  -3        145.83        208.48        35.98 o
   8   8  -3        213.69        166.88        24.32 o
   9   8  -3         33.77         48.64        17.37 o
   1   9  -3        147.35        147.16         6.68 o
   2   9  -3        547.13        532.73        14.86 o
   3   9  -3        153.15        155.84         8.81 o
   4   9  -3        412.56        373.06        20.55 o
   5   9  -3          1.81         -0.48         5.49 o
   6   9  -3        361.60        331.30        26.71 o
   7   9  -3        666.80        641.16        34.34 o
   8   9  -3         66.65         53.60        17.87 o
   1  10  -3        747.67        690.16        15.52 o
   2  10  -3        266.04        255.42        10.87 o
   3  10  -3        715.61        695.37        19.21 o
   4  10  -3        190.20        202.49        28.54 o
   5  10  -3         50.41         60.76        18.12 o
   6  10  -3         73.14         55.54        12.21 o
   7  10  -3         43.57         49.63        15.88 o
   1  11  -3         68.02         65.27         6.70 o
   2  11  -3        304.72        306.56        13.31 o
   3  11  -3        438.07        423.96        15.27 o
   4  11  -3         20.78         23.63         9.43 o
   5  11  -3         10.83         10.83         7.87 o
   6  11  -3         28.27          8.00        11.17 o
   7  11  -3         15.00         18.36        12.41 o
   1  12  -3         60.26         57.41        13.38 o
   2  12  -3         78.54         92.57         8.88 o
   3  12  -3         79.88        108.83         9.31 o
   4  12  -3        106.44         94.24        14.41 o
   5  12  -3         29.52         29.65        12.90 o
   6  12  -3          0.04          0.99         9.43 o
   1  13  -3          2.48         10.79         5.53 o
   2  13  -3         51.99         59.52        19.29 o
   3  13  -3        232.08        265.13        21.77 o
   4  13  -3         35.47         51.49        12.02 o
   1  14  -3        322.76        367.20        23.26 o
   2  14  -3         22.86         40.15        10.98 o
   0   0  -2        592.39        487.41        15.88 o
   2   0  -2       4433.50       4361.54        66.18 o
   4   0  -2       2562.95       2765.88        54.38 o
   6   0  -2       2049.90       2184.84        48.16 o
   8   0  -2        373.64        377.11        15.41 o
  10   0  -2        255.15        249.45        20.19 o
   0   1  -2       9291.39       9356.62       122.13 o
   1   1  -2       4123.60       4076.45        46.14 o
   2   1  -2       1685.94       1702.43        18.42 o
   3   1  -2        124.68        162.60         4.04 o
   4   1  -2         35.90         45.40         2.77 o
   5   1  -2       1065.19       1110.65        21.50 o
   6   1  -2         61.33         50.25         4.65 o
   7   1  -2        245.22        241.81         9.57 o
   8   1  -2         56.04         36.81         4.59 o
   9   1  -2         38.10         49.70         5.02 o
  10   1  -2         65.99         71.61         8.65 o
   0   2  -2       9511.01       9463.49       122.74 o
   1   2  -2       7510.08       7767.95        77.18 o
   2   2  -2       1065.77       1191.95        19.98 o
   3   2  -2       3228.00       3411.70        39.91 o
   4   2  -2          6.77          8.86         1.79 o
   5   2  -2       2436.65       2382.28        33.58 o
   6   2  -2        403.98        425.00        11.01 o
   7   2  -2        932.11        879.91        19.24 o
   8   2  -2         13.51         15.13         3.46 o
   9   2  -2         10.91         15.44         6.21 o
  10   2  -2        113.49        134.85        12.68 o
   0   3  -2       5829.52       5887.19        78.96 o
   1   3  -2        666.06        639.59         7.83 o
   2   3  -2       3854.58       3793.52        48.78 o
   3   3  -2       1083.67       1087.34        16.44 o
   4   3  -2        989.81        951.43        26.92 o
   5   3  -2        229.65        232.17         7.64 o
   6   3  -2        477.87        490.59        14.17 o
   7   3  -2         31.37         30.47         4.23 o
   8   3  -2        107.07        126.35        12.05 o
   9   3  -2        106.74        124.25        13.49 o
  10   3  -2        205.28        224.49        19.21 o
   0   4  -2        340.80        354.68        11.08 o
   1   4  -2       1908.57       1914.45        19.34 o
   2   4  -2        550.68        545.90         8.11 o
   3   4  -2       2694.50       2654.33        35.53 o
   4   4  -2        110.92        119.62         5.61 o
   5   4  -2       4331.42       4438.41        84.44 o
   6   4  -2         15.69         18.77         3.84 o
   7   4  -2        308.69        336.48        15.00 o
   8   4  -2        222.97        221.08        22.26 o
   9   4  -2         29.54         20.02         9.89 o
  10   4  -2         14.57         21.09         9.48 o
   0   5  -2        241.26        261.14         9.96 o
   1   5  -2        233.44        232.53         4.63 o
   2   5  -2        290.69        312.89         6.02 o
   3   5  -2        456.42        465.25         8.89 o
   4   5  -2       1772.99       1820.63        39.71 o
   5   5  -2        391.03        356.91        15.76 o
   6   5  -2        193.15        173.87         8.69 o
   7   5  -2        175.27        155.05        17.87 o
   8   5  -2         40.97         39.15        11.08 o
   9   5  -2         16.60          6.92         8.59 o
  10   5  -2         62.64         60.06        19.36 o
   0   6  -2        117.98        110.93         5.97 o
   1   6  -2        518.71        521.59         9.00 o
   2   6  -2        543.87        545.61         9.66 o
   3   6  -2       1547.44       1580.33        24.00 o
   4   6  -2        768.80        787.99        17.06 o
   5   6  -2        280.85        304.68        22.60 o
   6   6  -2        138.21        159.52        17.64 o
   7   6  -2         32.17         34.76         9.73 o
   8   6  -2         15.03         13.48         8.08 o
   9   6  -2         55.80         60.13        13.86 o
  10   6  -2         76.76         63.53        20.35 o
   0   7  -2         46.80         46.92         6.01 o
   1   7  -2         30.11         18.73         2.31 o
   2   7  -2        329.29        331.42         7.74 o
   3   7  -2        947.81        895.27        14.59 o
   4   7  -2        615.82        609.31        16.29 o
   5   7  -2        660.89        638.10        20.49 o
   6   7  -2        474.46        434.93        35.24 o
   7   7  -2          4.14          7.38         7.25 o
   8   7  -2        127.44        113.75        17.65 o
   9   7  -2        172.11        184.14        30.77 o
   0   8  -2       1296.91       1331.51        27.69 o
   1   8  -2         24.01         21.65         2.80 o
   2   8  -2        130.34        129.97         6.61 o
   3   8  -2        483.73        498.25        11.21 o
   4   8  -2         62.97         79.62         8.15 o
   5   8  -2       1172.95       1130.16        41.94 o
   6   8  -2          7.38          9.43         7.15 o
   7   8  -2         19.97         10.65        15.14 o
   8   8  -2        151.16        159.60        23.08 o
   9   8  -2          8.08         18.36        13.40 o
   0   9  -2       1765.37       1677.84        34.61 o
   1   9  -2        131.78        143.60         6.63 o
   2   9  -2        860.03        803.97        17.00 o
   3   9  -2        131.30        125.67         8.14 o
   4   9  -2        164.48        147.71        15.98 o
   5   9  -2        174.75        200.58        27.55 o
   6   9  -2          2.04         -0.30         6.61 o
   7   9  -2          4.87          4.72         7.37 o
   8   9  -2         96.30        103.24        22.34 o
   0  10  -2         33.24         32.05         5.15 o
   1  10  -2        122.58        125.84         7.08 o
   2  10  -2         83.58         86.02         7.40 o
   3  10  -2       1037.09       1014.88        24.59 o
   4  10  -2         89.19         77.07        16.38 o
   5  10  -2        656.23        628.45        31.72 o
   6  10  -2          4.60         -4.73         6.17 o
   7  10  -2          2.63         -6.95         8.44 o
   0  11  -2        112.91         94.90        13.59 o
   1  11  -2         76.61         77.65         7.68 o
   2  11  -2        355.16        356.62        13.51 o
   3  11  -2        322.95        362.77        14.08 o
   4  11  -2         38.91         16.93         8.17 o
   5  11  -2        218.28        246.94        23.46 o
   6  11  -2         58.41         76.43        15.69 o
   7  11  -2          5.31         -7.94         7.94 o
   0  12  -2         54.22         66.41        13.90 o
   1  12  -2        128.49        145.78        12.00 o
   2  12  -2         61.31         72.47        10.47 o
   3  12  -2        145.61        153.20        10.11 o
   4  12  -2        303.57        286.03        24.45 o
   5  12  -2         43.01         38.23        10.65 o
   6  12  -2         61.70         37.72        14.89 o
   0  13  -2         77.42         85.11        15.63 o
   1  13  -2         57.82         92.17        12.01 o
   2  13  -2         87.07        101.60        10.20 o
   3  13  -2        571.46        608.89        46.88 o
   4  13  -2         67.25         53.59        21.84 o
   0  14  -2        206.33        247.52        41.69 o
   1  14  -2         27.77         43.25         7.55 o
   2  14  -2          2.52         17.59        15.51 o
   2   0  -1      12308.22      12183.05       204.79 o
   4   0  -1       1239.37       1142.26        33.29 o
   6   0  -1         87.69         97.35         8.97 o
   8   0  -1       1968.88       1982.45        41.47 o
  10   0  -1        270.25        268.62        19.74 o
   1   1  -1       6110.67       6312.23        61.36 o
   2   1  -1       1230.15       1215.74        12.85 o
   3   1  -1       1056.48       1105.88        15.54 o
   4   1  -1        897.68       1048.98        19.09 o
   5   1  -1        575.46        602.10        14.07 o
   6   1  -1          0.55          3.60         2.21 o
   7   1  -1       1116.05       1086.37        19.57 o
   8   1  -1        176.53        177.20         8.95 o
   9   1  -1        123.73        111.45         7.11 o
  10   1  -1         29.77         39.73         7.06 o
  11   1  -1         54.01         46.66        16.38 o
   1   2  -1         79.42         87.66         2.63 o
   2   2  -1       1512.51       1531.19        19.10 o
   3   2  -1       1441.84       1478.33        19.67 o
   4   2  -1         62.83         59.01         3.24 o
   5   2  -1       4832.59       4810.76        62.11 o
   6   2  -1         15.30         15.41         3.26 o
   7   2  -1         15.84         18.73         3.55 o
   8   2  -1        203.00        224.71        10.66 o
   9   2  -1        257.34        214.46        14.36 o
  10   2  -1        135.01        147.13        13.17 o
   1   3  -1       3661.41       3777.27        34.52 o
   2   3  -1       1353.49       1340.71        16.69 o
   3   3  -1        419.77        458.58         8.54 o
   4   3  -1        984.52        964.73        18.93 o
   5   3  -1        593.14        610.04        12.96 o
   6   3  -1         96.15         91.61         6.84 o
   7   3  -1         45.28         56.48         6.03 o
   8   3  -1        392.15        369.34        14.94 o
   9   3  -1        143.32        138.41        27.55 o
  10   3  -1        167.74        189.52        15.12 o
   1   4  -1         16.65         15.31         1.29 o
   2   4  -1       1971.18       2049.93        22.96 o
   3   4  -1       1130.88       1115.78        17.19 o
   4   4  -1       2229.65       2284.94        34.80 o
   5   4  -1        259.69        236.47        18.63 o
   6   4  -1        178.26        153.12         7.46 o
   7   4  -1         59.44         67.46         9.60 o
   8   4  -1        168.36        167.53        28.79 o
   9   4  -1         13.16         -0.25         7.72 o
  10   4  -1          8.63         10.09         7.42 o
   1   5  -1       4811.15       4787.97        47.01 o
   2   5  -1        388.98        369.34         6.76 o
   3   5  -1       1103.25       1024.85        15.35 o
   4   5  -1       1949.26       1994.67        32.75 o
   5   5  -1        728.82        745.40        16.43 o
   6   5  -1       1454.03       1482.08        32.38 o
   7   5  -1        208.22        185.32        19.42 o
   8   5  -1        503.09        486.92        91.08 o
   9   5  -1        132.14        151.05        26.55 o
  10   5  -1          5.17          4.47        11.91 o
   1   6  -1         39.83         35.14         2.57 o
   2   6  -1       1081.71       1084.47        16.28 o
   3   6  -1        506.01        511.83         9.91 o
   4   6  -1       1084.66       1086.84        21.81 o
   5   6  -1        483.59        466.23        12.28 o
   6   6  -1        587.80        618.53        29.75 o
   7   6  -1         72.35         54.30        11.80 o
   8   6  -1        237.45        228.75        24.07 o
   9   6  -1         46.10         39.38        12.50 o
  10   6  -1        265.33        297.31        38.22 o
   1   7  -1        744.38        690.89        11.66 o
   2   7  -1         21.11         19.40         2.74 o
   3   7  -1        697.01        646.62        11.20 o
   4   7  -1        186.57        176.87         7.67 o
   5   7  -1        146.05        158.19        16.57 o
   6   7  -1         45.76         41.52        11.91 o
   7   7  -1         30.11         39.07        10.73 o
   8   7  -1         38.57         42.14        11.79 o
   9   7  -1        268.83        285.40        36.23 o
   1   8  -1        139.08        143.42         6.45 o
   2   8  -1        708.85        675.09        13.66 o
   3   8  -1        152.99        127.02         6.19 o
   4   8  -1         75.14         78.62         8.33 o
   5   8  -1        191.97        193.16        18.96 o
   6   8  -1         26.00         20.80         9.68 o
   7   8  -1        320.27        339.34        27.90 o
   8   8  -1        107.66        129.50        19.01 o
   9   8  -1         21.77         31.77        15.39 o
   1   9  -1         69.19         76.53         4.85 o
   2   9  -1        148.67        156.92         7.93 o
   3   9  -1        121.90        132.02         7.73 o
   4   9  -1         69.70         72.91        11.91 o
   5   9  -1        234.30        239.51        21.70 o
   6   9  -1        111.27        108.28        15.62 o
   7   9  -1         76.51         70.67        25.31 o
   8   9  -1         44.60         34.74        15.39 o
   1  10  -1        146.19        138.40         7.03 o
   2  10  -1        523.45        498.67        19.54 o
   3  10  -1        472.74        449.72        13.97 o
   4  10  -1        283.33        270.08        22.41 o
   5  10  -1        165.91        155.04        18.35 o
   6  10  -1        306.30        334.25        27.43 o
   7  10  -1         60.21         78.92        19.36 o
   1  11  -1        319.08        354.95        13.86 o
   2  11  -1         89.57         85.85         7.73 o
   3  11  -1        240.83        238.32        13.51 o
   4  11  -1        114.52        114.19        15.23 o
   5  11  -1         55.78         43.08        11.31 o
   6  11  -1         94.35        115.60        17.63 o
   7  11  -1         66.61         74.95        18.86 o
   1  12  -1        162.25        176.28        11.84 o
   2  12  -1        437.66        456.68        15.84 o
   3  12  -1        402.46        396.46        15.13 o
   4  12  -1        347.47        352.75        24.57 o
   5  12  -1         28.11         38.44        10.85 o
   6  12  -1         66.96         62.54        18.36 o
   1  13  -1        174.06        235.50        14.74 o
   2  13  -1        104.19        108.89        13.06 o
   3  13  -1        234.55        292.19        18.63 o
   4  13  -1        122.65        124.54        17.29 o
   1  14  -1        102.89        120.92        12.82 o
   2  14  -1         53.14         82.75        23.13 o
   2   0   0       1782.36       1800.54        42.47 o
   4   0   0          6.18         28.79         7.94 o
   6   0   0          5.32          9.15         3.19 o
   8   0   0        593.86        517.19        25.36 o
  10   0   0        260.70        287.79        27.51 o
   1   1   0        717.53        703.41         8.01 o
   2   1   0        981.27        947.89        11.90 o
   3   1   0       3500.59       3747.94        52.46 o
   4   1   0        880.08        887.66        17.34 o
   5   1   0        637.93        570.76        13.60 o
   6   1   0       2721.19       2821.82        45.53 o
   7   1   0        210.81        222.04        10.16 o
   8   1   0        601.19        533.96        12.73 o
   9   1   0        296.91        304.63        12.36 o
  10   1   0          0.46         -1.35         3.59 o
  11   1   0          0.01         -4.83         6.06 o
   0   2   0      21843.13      21229.08       368.73 o
   1   2   0        347.18        317.03         3.93 o
   2   2   0       7840.80       8092.19        79.31 o
   3   2   0       2020.58       2134.39        29.09 o
   4   2   0         11.87         13.09         2.16 o
   5   2   0        846.08        844.83        17.33 o
   6   2   0          8.81          5.86         2.90 o
   7   2   0         10.50         10.09         3.36 o
   8   2   0        157.37        149.78         8.66 o
   9   2   0        428.60        429.38        16.81 o
  10   2   0         24.15         21.37         6.40 o
   0   3   0         12.16          5.82         1.81 o
   1   3   0        212.23        196.20         3.24 o
   2   3   0       1538.50       1622.14        19.28 o
   3   3   0         33.08         39.08         2.66 o
   4   3   0       1530.44       1466.63        23.87 o
   5   3   0        145.11        148.70         5.83 o
   6   3   0       3486.10       3503.32        59.98 o
   7   3   0          7.20          5.70         3.03 o
   8   3   0        675.77        664.64        23.98 o
   9   3   0        144.44        191.25        21.90 o
  10   3   0         17.08         19.62         6.78 o
   0   4   0      25512.54      26221.71       341.47 o
   1   4   0        406.12        416.91         5.30 o
   2   4   0        732.86        750.63        10.14 o
   3   4   0        105.33        106.63         3.95 o
   4   4   0       1719.50       1745.78        32.90 o
   5   4   0         52.43         48.53         3.83 o
   6   4   0         22.84         22.47         3.65 o
   7   4   0          0.71         -1.50         3.24 o
   8   4   0          0.78          4.72         6.67 o
   9   4   0         10.34          9.18         8.24 o
  10   4   0         29.39         34.35        11.33 o
   0   5   0         21.51         16.37         2.99 o
   1   5   0        562.76        540.46         7.70 o
   2   5   0         59.25         64.04         3.09 o
   3   5   0       1054.68        869.32        13.37 o
   4   5   0          4.66          1.50         1.84 o
   5   5   0        387.94        314.91        12.11 o
   6   5   0       1050.49       1067.45        45.32 o
   7   5   0        562.30        621.62        38.47 o
   8   5   0        130.02        153.85        19.27 o
   9   5   0        299.05        235.93        24.68 o
  10   5   0         11.64         11.91        12.41 o
   0   6   0      10078.66      10077.66       135.90 o
   1   6   0        938.33       1158.66        15.57 o
   2   6   0       6231.53       6228.99        73.28 o
   3   6   0         24.11         25.45         2.58 o
   4   6   0         91.78         96.33         5.32 o
   5   6   0          0.05          1.48         2.14 o
   6   6   0          2.80         42.85        11.66 o
   7   6   0          4.26          0.69         5.84 o
   8   6   0        216.45        223.86        49.88 o
   9   6   0        129.41        129.41        19.80 o
  10   6   0         36.46         36.73        17.37 o
   0   7   0        134.80        157.26        13.80 o
   1   7   0        120.39        110.40         4.57 o
   2   7   0        178.82        141.84         5.93 o
   3   7   0        463.58        397.86         8.17 o
   4   7   0        316.95        299.52        10.17 o
   5   7   0         19.19          6.16         5.84 o
   6   7   0        674.30        709.62        40.20 o
   7   7   0        479.56        521.88        29.79 o
   8   7   0        480.60        491.40        35.98 o
   9   7   0         87.82         84.87        21.84 o
   0   8   0        492.92        495.70        13.40 o
   1   8   0        451.03        403.62         9.01 o
   2   8   0        250.93        249.62         9.24 o
   3   8   0        180.55        177.69         7.06 o
   4   8   0          2.48          2.72         4.87 o
   5   8   0         40.89         39.78         9.66 o
   6   8   0          0.59          1.31         5.84 o
   7   8   0         47.99         41.80        11.66 o
   8   8   0         90.20        113.13        18.21 o
   9   8   0         90.57        107.71        24.32 o
   0   9   0        136.89        129.91         8.85 o
   1   9   0         11.89          8.77         2.24 o
   2   9   0         20.79         15.41         3.77 o
   3   9   0        240.78        243.69        10.42 o
   4   9   0         33.90         19.35         7.98 o
   5   9   0          1.41          1.97         6.32 o
   6   9   0         47.51         38.05        10.67 o
   7   9   0         23.75         27.28        13.65 o
   8   9   0         39.79         48.14        16.88 o
   0  10   0        679.61        629.76        21.21 o
   1  10   0        128.17        157.97         7.15 o
   2  10   0        182.51        187.39        10.00 o
   3  10   0        387.56        371.45        15.39 o
   4  10   0        400.80        387.49        24.15 o
   5  10   0         22.43         25.41         9.09 o
   6  10   0         10.61          8.73         7.71 o
   7  10   0          7.28         22.34        12.41 o
   0  11   0         93.73        103.39         9.35 o
   1  11   0          2.41          5.50         3.63 o
   2  11   0        149.01        146.41         9.70 o
   3  11   0        254.30        270.39        11.80 o
   4  11   0         83.28         68.05        12.48 o
   5  11   0         42.50         57.97        12.30 o
   6  11   0         22.30         29.31        11.08 o
   7  11   0        356.25        368.78        40.20 o
   0  12   0        524.53        615.70        33.01 o
   1  12   0         98.39        115.12        10.52 o
   2  12   0         42.07         49.17         6.17 o
   3  12   0         17.84         34.02         7.03 o
   4  12   0         68.16         81.59        13.67 o
   5  12   0         41.00         34.29        11.08 o
   6  12   0          7.75         -7.45         7.45 o
   0  13   0         40.74        125.57        19.85 o
   1  13   0         98.36        104.31        10.32 o
   2  13   0          4.84         19.74         7.78 o
   3  13   0         48.47         61.20        25.07 o
   4  13   0          0.23          1.61         8.44 o
   0  14   0         13.39         74.45        15.88 o
   1  14   0          8.02         30.43        10.10 o
   2  14   0          2.13          9.18         5.97 o
   2   0   1      12210.67      12157.67       251.46 o
   4   0   1       1251.18       1168.38        48.64 o
   6   0   1         93.29         98.87         9.14 o
   8   0   1       1955.67       1961.25        52.73 o
  10   0   1        272.93        322.84        25.20 o
   1   1   1       6092.68       6290.57        61.26 o
   2   1   1       1221.75       1176.98        15.69 o
   3   1   1       1042.48       1100.26        18.50 o
   4   1   1        899.22       1026.16        18.94 o
   5   1   1        566.39        572.97        13.70 o
   6   1   1          0.87          4.62         2.55 o
   7   1   1       1109.07       1018.35        26.87 o
   8   1   1        177.08        190.07         8.73 o
   9   1   1        126.27        120.24         8.11 o
  10   1   1         28.65         25.96         6.09 o
  11   1   1         54.13         66.00        12.51 o
   1   2   1         76.32         88.89         1.78 o
   2   2   1       1525.27       1519.27        17.79 o
   3   2   1       1466.72       1549.69        21.53 o
   4   2   1         57.39         58.59         4.22 o
   5   2   1       4827.14       4757.48        68.89 o
   6   2   1         14.53          9.78         2.95 o
   7   2   1         13.57         12.17         3.60 o
   8   2   1        202.09        233.30        13.75 o
   9   2   1        262.35        258.77        11.87 o
  10   2   1        135.36        138.17        18.05 o
   1   3   1       3655.18       3771.58        36.33 o
   2   3   1       1359.35       1405.50        28.74 o
   3   3   1        420.90        454.70         8.36 o
   4   3   1        999.67        909.56        23.28 o
   5   3   1        591.79        592.44        25.36 o
   6   3   1         96.36        105.60         7.26 o
   7   3   1         44.93         47.67         5.53 o
   8   3   1        393.90        362.35        24.33 o
   9   3   1        143.12        143.49        14.58 o
  10   3   1        170.71        205.25        16.05 o
   1   4   1         20.57         20.03         1.38 o
   2   4   1       1989.74       2100.77        20.78 o
   3   4   1       1132.24       1157.65        16.05 o
   4   4   1       2233.75       2240.64        43.10 o
   5   4   1        263.63        261.26         7.79 o
   6   4   1        178.44        158.88         7.44 o
   7   4   1         61.00         68.10         8.05 o
   8   4   1        166.18        155.57        19.06 o
   9   4   1         14.25          7.58         8.11 o
  10   4   1          8.70          6.18         6.97 o
   1   5   1       4828.76       4775.51        44.97 o
   2   5   1        396.12        387.86         6.17 o
   3   5   1       1108.20       1030.88        15.26 o
   4   5   1       1940.92       1965.91        31.39 o
   5   5   1        719.65        691.40        16.10 o
   6   5   1       1449.94       1447.58        57.50 o
   7   5   1        207.89        207.45        15.74 o
   8   5   1        499.67        446.43        29.58 o
   9   5   1        135.47        123.62        43.68 o
  10   5   1          4.76          1.49        11.91 o
   1   6   1         41.12         34.90         2.51 o
   2   6   1       1075.16       1077.98        17.01 o
   3   6   1        503.83        516.29        10.03 o
   4   6   1       1066.15       1083.48        20.07 o
   5   6   1        482.26        483.96        15.92 o
   6   6   1        588.90        634.05        30.38 o
   7   6   1         71.18         82.44        14.18 o
   8   6   1        234.52        256.74        25.36 o
   9   6   1         46.54         36.62        12.16 o
  10   6   1        268.00        253.63        37.23 o
   1   7   1        741.25        685.46        10.89 o
   2   7   1         21.13         18.32         2.81 o
   3   7   1        708.78        668.38        14.26 o
   4   7   1        185.39        169.37         7.35 o
   5   7   1        147.97        165.54         9.44 o
   6   7   1         45.42         17.40         7.80 o
   7   7   1         31.74         31.75        10.31 o
   8   7   1         37.05         42.75        19.61 o
   9   7   1        266.03        308.72        39.21 o
   1   8   1        140.90        138.78         5.84 o
   2   8   1        702.42        671.47        13.74 o
   3   8   1        155.67        130.52         7.21 o
   4   8   1         79.01         85.35         7.03 o
   5   8   1        193.30        199.01        30.28 o
   6   8   1         24.06         27.00        10.92 o
   7   8   1        320.98        312.55        46.41 o
   8   8   1        107.91        121.53        18.80 o
   9   8   1         22.59         21.84        13.40 o
   1   9   1         68.10         77.36         4.79 o
   2   9   1        150.00        142.93         7.80 o
   3   9   1        121.39        132.21         6.90 o
   4   9   1         69.63         64.64         9.03 o
   5   9   1        232.88        253.79        22.54 o
   6   9   1        111.53        101.14        16.04 o
   7   9   1         75.75         90.36        27.30 o
   8   9   1         43.08         74.45        19.85 o
   1  10   1        146.69        147.90         7.20 o
   2  10   1        528.04        494.41        13.38 o
   3  10   1        479.93        460.56        14.99 o
   4  10   1        280.62        254.37        18.04 o
   5  10   1        167.28        168.44        19.44 o
   6  10   1        304.33        282.71        48.64 o
   7  10   1         61.71         42.69        15.88 o
   1  11   1        321.63        344.94        12.94 o
   2  11   1         87.39         94.85         8.48 o
   3  11   1        246.02        269.41        11.63 o
   4  11   1        114.87        107.81        15.12 o
   5  11   1         55.72         39.82        18.86 o
   6  11   1         93.32        112.17        21.84 o
   7  11   1         67.17        101.25        22.34 o
   1  12   1        164.96        181.18        15.59 o
   2  12   1        430.01        448.18        25.71 o
   3  12   1        400.01        418.19        27.59 o
   4  12   1        347.31        353.23        27.18 o
   5  12   1         28.23         28.76        10.65 o
   6  12   1         67.28         64.52        17.37 o
   1  13   1        173.61        208.06        24.82 o
   2  13   1        104.45        118.11        18.13 o
   3  13   1        240.51        327.56        40.01 o
   4  13   1        122.88        116.64        20.85 o
   1  14   1        103.00        112.24        22.56 o
   2  14   1         51.88         85.38        16.73 o
   2   0   2       4445.83       4407.43        77.08 o
   4   0   2       2531.07       2767.53        69.74 o
   6   0   2       2055.31       2193.70        59.94 o
   8   0   2        386.13        382.90        15.56 o
  10   0   2        249.57        260.14        19.76 o
   0   1   2       9291.23       9279.59       122.08 o
   1   1   2       4142.97       4213.94        46.21 o
   2   1   2       1671.78       1676.86        24.68 o
   3   1   2        123.87        149.65        14.45 o
   4   1   2         36.34         48.07         6.53 o
   5   1   2       1073.65       1110.63        21.27 o
   6   1   2         61.47         50.31         5.09 o
   7   1   2        247.89        249.66        11.47 o
   8   1   2         54.29         40.88         4.82 o
   9   1   2         38.99         41.64         5.35 o
  10   1   2         66.17         73.59         8.44 o
  11   1   2        108.65        118.13        26.31 o
   0   2   2       9514.30       9375.70       106.34 o
   1   2   2       7548.75       7842.38        72.58 o
   2   2   2       1074.37       1195.06        15.43 o
   3   2   2       3178.96       3314.26        58.45 o
   4   2   2          6.58          3.77         1.68 o
   5   2   2       2433.55       2320.96        37.31 o
   6   2   2        405.60        420.74        11.81 o
   7   2   2        935.08        900.81        20.19 o
   8   2   2         13.95         12.60         4.31 o
   9   2   2         10.90         12.37         4.20 o
  10   2   2        113.38        121.89        10.55 o
   0   3   2       5842.81       5980.94        72.38 o
   1   3   2        665.91        647.00         7.79 o
   2   3   2       3891.21       3937.27        39.51 o
   3   3   2       1088.68       1105.09        18.09 o
   4   3   2        975.03        937.70        22.28 o
   5   3   2        229.46        255.40         9.07 o
   6   3   2        477.54        483.94        13.95 o
   7   3   2         30.97         35.66         6.38 o
   8   3   2        108.09        128.30        12.21 o
   9   3   2        106.36         90.66        12.56 o
  10   3   2        204.85        221.26        22.32 o
   0   4   2        337.50        358.95         7.48 o
   1   4   2       1926.64       1937.88        19.52 o
   2   4   2        541.58        547.18         7.11 o
   3   4   2       2706.88       2702.51        33.12 o
   4   4   2        107.62        117.81         4.31 o
   5   4   2       4318.22       4283.02        62.77 o
   6   4   2         16.27         23.83         4.95 o
   7   4   2        310.83        311.65        18.59 o
   8   4   2        225.81        230.60        14.58 o
   9   4   2         27.49         22.98        10.92 o
  10   4   2         14.93          6.12         8.27 o
   0   5   2        253.75        283.41         8.44 o
   1   5   2        230.26        227.69         4.44 o
   2   5   2        278.63        309.22         8.05 o
   3   5   2        446.36        454.00         7.83 o
   4   5   2       1767.75       1846.82        30.63 o
   5   5   2        396.13        381.73        10.78 o
   6   5   2        191.93        154.57         9.73 o
   7   5   2        174.36        169.04        11.75 o
   8   5   2         42.62         51.34        12.78 o
   9   5   2         16.78         31.02        11.58 o
  10   5   2         63.67         96.79        25.31 o
   0   6   2        114.86        103.05         5.41 o
   1   6   2        518.14        517.43         9.12 o
   2   6   2        552.41        542.85        10.11 o
   3   6   2       1545.65       1606.22        25.21 o
   4   6   2        762.70        776.50        15.69 o
   5   6   2        278.57        320.15        13.33 o
   6   6   2        137.07        108.53         8.94 o
   7   6   2         31.68         31.46         9.75 o
   8   6   2         13.11         15.40         9.27 o
   9   6   2         55.93         86.47        16.80 o
  10   6   2         75.33         42.69        19.85 o
   0   7   2         46.66         62.42         5.08 o
   1   7   2         29.15         18.44         2.33 o
   2   7   2        328.99        340.07         8.69 o
   3   7   2        939.74        874.42        17.55 o
   4   7   2        606.07        606.82        16.73 o
   5   7   2        663.30        649.58        20.14 o
   6   7   2        476.75        478.09        28.65 o
   7   7   2          4.78          5.06         7.35 o
   8   7   2        126.00        101.96        30.52 o
   9   7   2        173.79        201.51        32.76 o
   0   8   2       1302.74       1301.09        25.38 o
   1   8   2         24.72         20.37         2.70 o
   2   8   2        132.85        131.33         6.73 o
   3   8   2        491.16        493.68        11.65 o
   4   8   2         62.76         74.52         7.04 o
   5   8   2       1165.40       1071.87        61.55 o
   6   8   2          7.87         10.60         7.98 o
   7   8   2         19.65         10.35         8.24 o
   8   8   2        149.63        152.07        21.34 o
   9   8   2          7.71          0.99        10.42 o
   0   9   2       1769.36       1679.71        34.13 o
   1   9   2        132.57        140.61         6.14 o
   2   9   2        855.94        786.38        16.99 o
   3   9   2        132.80        134.71         7.01 o
   4   9   2        162.24        143.63        14.43 o
   5   9   2        172.14        211.75        21.22 o
   6   9   2          1.77         -3.81         7.69 o
   7   9   2          4.54          3.68         7.61 o
   8   9   2         98.03         85.37        21.84 o
   0  10   2         33.99         40.50         5.48 o
   1  10   2        120.13        116.43         6.36 o
   2  10   2         81.82         87.12         7.73 o
   3  10   2       1035.60       1045.37        23.09 o
   4  10   2         90.72         88.04        12.09 o
   5  10   2        657.77        702.99        33.98 o
   6  10   2          4.63          2.48         6.68 o
   7  10   2          3.19          2.98        10.92 o
   0  11   2        109.88        120.32         9.99 o
   1  11   2         76.01         87.40         6.04 o
   2  11   2        351.49        356.53        13.45 o
   3  11   2        318.21        359.47        17.56 o
   4  11   2         39.85         49.48        10.82 o
   5  11   2        218.26        198.09        21.19 o
   6  11   2         58.63         71.47        17.87 o
   7  11   2          5.14         23.33        13.90 o
   0  12   2         54.85         85.46         8.88 o
   1  12   2        128.74        138.85        14.54 o
   2  12   2         64.10         71.16        11.14 o
   3  12   2        143.69        173.56        25.03 o
   4  12   2        302.10        315.67        35.98 o
   5  12   2         42.16         45.66        15.39 o
   6  12   2         61.84         74.95        18.86 o
   0  13   2         76.00         97.28        18.86 o
   1  13   2         56.93         75.01         8.82 o
   2  13   2         86.54        105.82        14.86 o
   3  13   2        568.91        678.63        69.29 o
   4  13   2         67.63         66.51        15.88 o
   0  14   2        208.15        282.91        27.30 o
   1  14   2         28.13         64.60        10.70 o
   2  14   2          2.76          8.38         5.78 o
   2   0   3       3830.73       3822.58        83.00 o
   4   0   3       4110.98       4533.61       110.44 o
   6   0   3        105.57        156.16        14.34 o
   8   0   3        137.14        142.02        10.91 o
  10   0   3        178.83        215.92        21.88 o
   1   1   3       1398.12       1434.95        20.16 o
   2   1   3        402.51        424.77         7.48 o
   3   1   3        745.68        777.97        18.55 o
   4   1   3        661.04        793.15        20.48 o
   5   1   3        654.97        647.80        19.40 o
   6   1   3       2536.16       2596.88        38.98 o
   7   1   3       2447.94       2357.35        37.55 o
   8   1   3         55.17         49.44         5.19 o
   9   1   3        146.76        167.52         9.67 o
  10   1   3        195.34        189.19        22.34 o
  11   1   3         11.62          5.88        15.39 o
   1   2   3       6248.13       6015.55        63.49 o
   2   2   3       4974.95       5091.11        69.27 o
   3   2   3       5559.93       5778.41        70.78 o
   4   2   3        702.33        799.11        15.22 o
   5   2   3        649.05        722.60        15.37 o
   6   2   3        207.04        205.33         8.60 o
   7   2   3        182.45        179.08         8.48 o
   8   2   3        131.81        130.57        10.19 o
   9   2   3        228.66        220.29        13.41 o
  10   2   3        121.08        136.06        15.53 o
   1   3   3        335.61        323.02         4.82 o
   2   3   3       1201.82       1187.89        14.93 o
   3   3   3        676.83        766.33        18.46 o
   4   3   3       1701.72       1701.02        27.01 o
   5   3   3        426.22        419.80        11.60 o
   6   3   3       5279.19       5113.13        74.30 o
   7   3   3        222.14        228.83        11.41 o
   8   3   3         23.76         13.62         5.55 o
   9   3   3         73.26        110.01        10.65 o
  10   3   3         59.23         69.12        11.84 o
   1   4   3       5343.62       5334.45        48.86 o
   2   4   3        162.78        189.37         5.87 o
   3   4   3       2601.50       2660.07        32.38 o
   4   4   3        140.21        152.45         5.17 o
   5   4   3        706.60        678.05        18.97 o
   6   4   3        829.11        953.57        78.29 o
   7   4   3        354.49        370.87        17.35 o
   8   4   3        428.95        451.60        20.89 o
   9   4   3         51.85         72.56        11.86 o
  10   4   3         10.06         17.63         9.17 o
   1   5   3        925.16        985.81        11.78 o
   2   5   3       1044.14       1137.55        14.53 o
   3   5   3       1466.76       1497.99        19.44 o
   4   5   3       1496.64       1386.20        24.58 o
   5   5   3        245.10        228.91        11.04 o
   6   5   3          6.34          8.77         3.60 o
   7   5   3          4.21          3.45         3.61 o
   8   5   3        325.66        302.40        27.05 o
   9   5   3        103.16         88.64        16.57 o
  10   5   3         65.62         46.16        18.86 o
   1   6   3        424.61        427.08         7.59 o
   2   6   3        211.53        197.56         7.86 o
   3   6   3        477.34        460.63         9.33 o
   4   6   3        686.49        622.49        16.67 o
   5   6   3         40.62         34.09         6.16 o
   6   6   3        148.49        155.46         9.72 o
   7   6   3          4.65          1.25         7.04 o
   8   6   3        375.57        409.35        32.24 o
   9   6   3         74.48         82.47        16.39 o
  10   6   3          6.67         12.41        14.39 o
   1   7   3         76.51         95.58         4.15 o
   2   7   3        155.78        149.77         6.18 o
   3   7   3        157.33        155.22         7.63 o
   4   7   3         65.22         80.31        10.67 o
   5   7   3        148.40        156.18         8.59 o
   6   7   3         14.29         12.60         7.35 o
   7   7   3        968.61        957.88        42.46 o
   8   7   3        279.11        243.20        25.40 o
   9   7   3         99.13         97.78        23.82 o
   1   8   3        775.61        735.20        13.02 o
   2   8   3         59.04         63.45         4.98 o
   3   8   3       1197.42       1154.13        23.72 o
   4   8   3        597.95        601.60        20.20 o
   5   8   3        295.83        264.26        17.85 o
   6   8   3        283.16        275.16        24.43 o
   7   8   3        144.61        145.34        26.31 o
   8   8   3        215.00        262.29        45.91 o
   9   8   3         34.20         26.31        15.88 o
   1   9   3        148.91        139.49         6.10 o
   2   9   3        551.68        538.00        13.45 o
   3   9   3        154.25        148.94         7.35 o
   4   9   3        418.49        352.21        21.00 o
   5   9   3          1.81          3.73         5.06 o
   6   9   3        361.29        355.58        28.14 o
   7   9   3        666.31        633.68        35.12 o
   8   9   3         66.67        100.26        23.82 o
   1  10   3        741.86        701.10        14.38 o
   2  10   3        266.53        258.39        12.21 o
   3  10   3        708.81        702.39        17.92 o
   4  10   3        192.91        195.04        16.08 o
   5  10   3         50.36         40.82        10.95 o
   6  10   3         73.43         65.60        13.71 o
   7  10   3         42.68         42.69        15.39 o
   1  11   3         68.86         66.23         5.16 o
   2  11   3        308.85        335.00        15.18 o
   3  11   3        436.63        427.76        14.98 o
   4  11   3         20.67         15.39         8.44 o
   5  11   3         10.30          8.35         7.71 o
   6  11   3         28.52         23.82        11.91 o
   7  11   3         14.49         34.74        15.88 o
   1  12   3         60.33         51.72         6.47 o
   2  12   3         78.96         85.23        12.47 o
   3  12   3         79.76         80.51         9.57 o
   4  12   3        106.82        101.65        15.23 o
   5  12   3         30.14         16.88        11.42 o
   6  12   3          0.04         -7.45         8.93 o
   1  13   3          2.36          7.33         4.42 o
   2  13   3         52.89         65.75        11.46 o
   3  13   3        231.49        234.37        21.55 o
   4  13   3         36.68         42.19        13.90 o
   1  14   3        321.97        399.83        25.81 o
   2  14   3         23.07         36.81        10.67 o
   0   0   4       6958.82       6673.29       183.15 o
   2   0   4      23244.12      24412.83       501.88 o
   4   0   4        145.71        163.63        10.85 o
   6   0   4       1545.58       1396.59        77.68 o
   8   0   4       1338.54       1274.75        51.37 o
  10   0   4         23.00         16.57         8.69 o
   0   1   4       8226.71       8215.51       118.80 o
   1   1   4      16165.77      16157.21       251.99 o
   2   1   4       5393.13       5416.54        72.35 o
   3   1   4       2578.53       2567.22        37.29 o
   4   1   4       1189.71       1287.58        25.85 o
   5   1   4       1709.26       1767.11        34.46 o
   6   1   4         66.46         65.55         5.57 o
   7   1   4        159.84        135.14        10.67 o
   8   1   4          2.93          6.43         3.82 o
   9   1   4        156.29        163.18        10.11 o
  10   1   4        209.63        200.61        13.61 o
   0   2   4      53363.35      47908.14       764.21 o
   1   2   4       2613.42       2524.45        40.15 o
   2   2   4        652.25        602.16        10.55 o
   3   2   4       1548.50       1637.12        21.89 o
   4   2   4        496.94        589.18        10.59 o
   5   2   4        204.40        188.94         7.98 o
   6   2   4         20.99         26.15         3.70 o
   7   2   4        702.27        705.89        19.42 o
   8   2   4        132.18        144.20        10.10 o
   9   2   4        224.43        232.99        15.47 o
  10   2   4        128.33        147.52        11.93 o
   0   3   4       2083.11       2174.48        36.68 o
   1   3   4      10024.48      10295.79       107.27 o
   2   3   4       2141.65       2020.45        26.26 o
   3   3   4        789.62        873.12        13.56 o
   4   3   4       1539.24       1524.28        24.37 o
   5   3   4        262.50        236.18         7.39 o
   6   3   4       1079.28       1070.11        24.89 o
   7   3   4         80.96        105.04         8.65 o
   8   3   4        134.65         99.69         9.52 o
   9   3   4         25.19         31.08         6.77 o
  10   3   4        134.00        147.13        13.98 o
   0   4   4        182.07        242.12         7.16 o
   1   4   4       1323.44       1453.38        15.91 o
   2   4   4       4312.22       4338.60        48.13 o
   3   4   4       1791.74       1936.24        27.32 o
   4   4   4        559.58        583.26        11.59 o
   5   4   4         95.98        112.99         8.82 o
   6   4   4        161.61        140.26        10.85 o
   7   4   4        623.09        660.97        38.10 o
   8   4   4        180.61        166.59        13.66 o
   9   4   4        205.77        253.97        20.80 o
  10   4   4          7.33          5.45         8.82 o
   0   5   4        157.36        156.48         7.01 o
   1   5   4        660.40        671.73         8.92 o
   2   5   4        257.72        228.27         4.93 o
   3   5   4        454.31        447.73         9.06 o
   4   5   4        291.27        238.64         8.66 o
   5   5   4        170.73        148.53        10.32 o
   6   5   4         25.50         20.70         4.92 o
   7   5   4        331.30        333.36        24.96 o
   8   5   4        133.54        170.92        20.92 o
   9   5   4         84.92         69.02        15.12 o
  10   5   4          3.27        -10.92        10.92 o
   0   6   4       5812.01       5648.63        88.21 o
   1   6   4        142.66        141.04         4.59 o
   2   6   4        166.32        147.93         4.57 o
   3   6   4        121.15        131.02         4.57 o
   4   6   4        335.27        350.69        11.66 o
   5   6   4          6.01          2.71         2.33 o
   6   6   4       1252.29       1209.25        31.85 o
   7   6   4         78.27         77.91         9.13 o
   8   6   4        277.18        226.74        38.96 o
   9   6   4         28.70         40.12        12.72 o
   0   7   4       6540.49       6858.37        96.98 o
   1   7   4        436.17        441.09         8.25 o
   2   7   4        472.21        463.27        10.49 o
   3   7   4          0.85          2.93         2.26 o
   4   7   4        534.83        512.59        15.47 o
   5   7   4         79.64         82.17         6.91 o
   6   7   4         10.61         12.18         4.38 o
   7   7   4         71.59         71.31        14.13 o
   8   7   4         10.07         11.12         8.90 o
   9   7   4        102.23        154.86        28.79 o
   0   8   4       2625.68       2499.20        41.30 o
   1   8   4         86.87         85.81         4.73 o
   2   8   4        125.62        117.55         6.79 o
   3   8   4       1012.28       1014.74        21.75 o
   4   8   4        128.78        127.02         9.08 o
   5   8   4         82.11         96.70        11.99 o
   6   8   4         40.12         36.06        23.08 o
   7   8   4        171.06        184.05        21.35 o
   8   8   4         34.91         44.62        13.50 o
   9   8   4        121.73        166.27        30.77 o
   0   9   4        403.60        355.07        12.86 o
   1   9   4         29.25         35.97         3.56 o
   2   9   4       1038.69        996.96        19.78 o
   3   9   4         73.52         77.75         6.83 o
   4   9   4         23.40         24.12         4.99 o
   5   9   4        118.52        103.22        11.66 o
   6   9   4        129.15        121.17        17.24 o
   7   9   4         26.47         27.12        10.73 o
   8   9   4        110.71        141.95        27.30 o
   0  10   4        147.63        146.03         9.78 o
   1  10   4        565.23        543.99        12.26 o
   2  10   4        373.88        369.89        11.84 o
   3  10   4        217.46        213.88         9.19 o
   4  10   4         90.11         89.07        22.40 o
   5  10   4        212.99        223.93        22.75 o
   6  10   4         26.86         44.70        12.93 o
   7  10   4        147.40        211.94        31.77 o
   0  11   4         95.92         87.62         8.53 o
   1  11   4         42.54         55.04         6.28 o
   2  11   4        211.74        221.66        18.18 o
   3  11   4          2.09          8.37         5.29 o
   4  11   4        150.40        188.98        20.14 o
   5  11   4         49.77         48.23        23.33 o
   6  11   4         15.51         -2.98         8.44 o
   7  11   4        112.38        119.12        23.33 o
   0  12   4         22.46         36.76         8.69 o
   1  12   4          5.40          8.02         4.40 o
   2  12   4         18.81         30.40        10.26 o
   3  12   4         17.93         16.84         8.11 o
   4  12   4        167.12        161.14        19.19 o
   5  12   4         10.10          1.49         9.93 o
   0  13   4         50.77         80.41        16.88 o
   1  13   4        104.93        127.74        16.19 o
   2  13   4        139.02        147.05        12.98 o
   3  13   4         44.84         37.83        10.79 o
   4  13   4          2.93         -7.45         7.45 o
   0  14   4         11.27         41.20        13.40 o
   1  14   4          8.14         35.63        11.42 o
   2  14   4         83.83         92.78        13.98 o
   2   0   5       7566.72       7815.69       166.36 o
   4   0   5       4476.55       4320.58        98.27 o
   6   0   5         19.35         28.13         6.49 o
   8   0   5        895.85        904.29        32.87 o
  10   0   5         21.95         17.98         8.05 o
   1   1   5        832.10        858.36        12.06 o
   2   1   5       4274.51       4341.98        58.55 o
   3   1   5       4350.25       4689.56        58.58 o
   4   1   5        552.50        559.60        14.35 o
   5   1   5        709.30        768.82        19.04 o
   6   1   5        235.36        232.63        11.83 o
   7   1   5       1852.74       1824.76        34.04 o
   8   1   5         13.42         12.39         4.12 o
   9   1   5         11.38          8.45         4.35 o
  10   1   5        135.04        113.55        10.54 o
   1   2   5      33636.68      32611.11      1041.81 o
   2   2   5       4474.13       4411.27        59.17 o
   3   2   5        391.29        382.89         6.96 o
   4   2   5          8.52         14.52         1.87 o
   5   2   5        155.86        181.70         6.55 o
   6   2   5         87.91         92.74         5.87 o
   7   2   5        200.33        229.15        12.47 o
   8   2   5        388.79        370.53        17.52 o
   9   2   5         18.20         17.38         5.80 o
  10   2   5         37.29         36.34         6.90 o
   1   3   5        312.78        310.28         4.41 o
   2   3   5       2127.92       2060.21        28.59 o
   3   3   5        371.97        360.46         8.97 o
   4   3   5        611.88        660.55        14.57 o
   5   3   5         40.09         38.30         3.76 o
   6   3   5        145.72        158.09         9.61 o
   7   3   5        375.02        357.95        14.75 o
   8   3   5        256.51        284.55        15.30 o
   9   3   5          7.00          7.03         5.30 o
  10   3   5        167.44        177.82        18.08 o
   1   4   5       6878.34       7560.47        71.07 o
   2   4   5       1676.04       1762.02        23.87 o
   3   4   5        446.41        460.55         9.56 o
   4   4   5       1547.02       1537.48        30.02 o
   5   4   5        237.92        234.17        15.22 o
   6   4   5          8.31          4.68         3.66 o
   7   4   5        347.70        309.06        16.38 o
   8   4   5        490.07        490.40        18.52 o
   9   4   5        248.82        265.22        21.21 o
  10   4   5          3.79          0.04         9.04 o
   1   5   5       2932.69       3090.78        30.39 o
   2   5   5        954.80        924.53        13.15 o
   3   5   5         56.95         53.48         3.86 o
   4   5   5        918.09        855.10        25.37 o
   5   5   5        382.01        375.43        12.19 o
   6   5   5         65.97         69.35         7.68 o
   7   5   5       1483.36       1513.74        39.53 o
   8   5   5          7.85          5.48         5.27 o
   9   5   5         21.68         19.44         8.19 o
  10   5   5         13.42         14.39        14.39 o
   1   6   5        113.87        108.96         3.66 o
   2   6   5        398.02        393.51         7.65 o
   3   6   5        195.55        240.11         9.91 o
   4   6   5       3770.63       3684.75        64.09 o
   5   6   5         67.72         66.73         8.60 o
   6   6   5        351.69        349.16        15.81 o
   7   6   5        756.79        699.25        34.02 o
   8   6   5         88.55         97.92        37.47 o
   9   6   5         55.69         43.67        13.65 o
   1   7   5        918.76        952.48        13.92 o
   2   7   5         44.77         40.52         3.42 o
   3   7   5        302.25        257.21         9.92 o
   4   7   5        219.98        193.62        10.96 o
   5   7   5        212.49        226.44        11.00 o
   6   7   5         75.98         66.16        14.19 o
   7   7   5         12.77         18.03         8.59 o
   8   7   5         38.66         35.91        11.80 o
   9   7   5         87.01        113.66        25.31 o
   1   8   5        252.83        270.38         7.34 o
   2   8   5        211.70        191.22         8.01 o
   3   8   5        244.01        218.90        11.17 o
   4   8   5         93.89        106.88         8.48 o
   5   8   5        348.01        335.12        15.19 o
   6   8   5         69.90         74.60        20.60 o
   7   8   5         52.57         38.80        12.07 o
   8   8   5          4.32          9.93        11.42 o
   9   8   5        131.97        111.68        26.80 o
   1   9   5        208.44        216.26         7.40 o
   2   9   5         30.55         37.04         4.41 o
   3   9   5        108.86         97.08         7.56 o
   4   9   5         26.90         30.65         5.40 o
   5   9   5         78.86         75.90        10.56 o
   6   9   5         14.79         22.78        10.61 o
   7   9   5         23.62         27.19        11.21 o
   8   9   5        133.61        123.09        26.31 o
   1  10   5        339.90        333.82        11.28 o
   2  10   5          0.75          4.79         2.88 o
   3  10   5         98.43         87.51         7.83 o
   4  10   5        164.59        160.61        17.50 o
   5  10   5        197.81        205.42        25.07 o
   6  10   5        120.25        102.83        16.45 o
   7  10   5         12.05          8.93        11.42 o
   1  11   5        352.61        384.03        14.98 o
   2  11   5        770.13        768.22        18.07 o
   3  11   5        128.90        122.93        17.94 o
   4  11   5         60.50         68.21        13.21 o
   5  11   5         58.32         52.72        12.39 o
   6  11   5        108.48        104.73        21.84 o
   1  12   5         95.73        105.01         8.24 o
   2  12   5          8.92         20.08         7.96 o
   3  12   5          5.61          5.19         6.52 o
   4  12   5        595.26        620.23        31.94 o
   5  12   5         19.64         16.88        11.42 o
   1  13   5         37.28         70.45        13.68 o
   2  13   5         65.04         78.45         9.62 o
   3  13   5        247.71        319.88        62.76 o
   4  13   5         17.85         15.88        12.41 o
   1  14   5         27.58         58.40        11.08 o
   0   0   6      26272.14      21782.87       719.20 o
   2   0   6       2163.69       2126.38        38.00 o
   4   0   6       2924.57       2974.36        89.84 o
   6   0   6        337.99        420.68        20.12 o
   8   0   6         63.78         64.24        10.85 o
  10   0   6         45.85         41.20        10.72 o
   0   1   6       4497.40       4629.72        78.80 o
   1   1   6       4262.57       4216.37        52.02 o
   2   1   6       2081.39       2222.83        28.32 o
   3   1   6       5941.81       6242.15        76.37 o
   4   1   6        134.09        122.90         5.04 o
   5   1   6       1341.50       1429.39        29.43 o
   6   1   6         32.91         31.63         4.68 o
   7   1   6        179.16        185.17        10.09 o
   8   1   6         48.77         42.44         5.92 o
   9   1   6        175.20        180.02        13.50 o
  10   1   6         22.96         28.75         6.83 o
   0   2   6       1824.51       1790.63        28.52 o
   1   2   6       8744.83       8554.34       165.08 o
   2   2   6       2487.69       2497.80        32.02 o
   3   2   6        131.36        107.55         4.13 o
   4   2   6        753.10        727.98        12.65 o
   5   2   6        237.60        213.62         7.82 o
   6   2   6        406.45        390.33        10.64 o
   7   2   6         73.38         75.23         7.71 o
   8   2   6         34.83         29.41         5.82 o
   9   2   6        146.01        155.76        12.71 o
  10   2   6         21.08         16.59         5.61 o
   0   3   6        274.47        265.88         6.63 o
   1   3   6        381.18        398.99         5.68 o
   2   3   6       3783.84       3626.45        47.55 o
   3   3   6        230.15        244.75         5.99 o
   4   3   6        693.66        761.44        12.92 o
   5   3   6        277.90        290.34         6.97 o
   6   3   6        132.76        128.29         8.01 o
   7   3   6        115.06        124.99        10.13 o
   8   3   6        175.27        190.09        13.61 o
   9   3   6        115.06        104.97        10.62 o
  10   3   6         67.97         88.95        16.80 o
   0   4   6         71.93        104.67         5.85 o
   1   4   6       2800.43       3062.43        30.96 o
   2   4   6        606.50        665.36        11.66 o
   3   4   6       1077.64       1143.90        20.77 o
   4   4   6        886.08        910.29        19.70 o
   5   4   6         92.70        100.03         9.53 o
   6   4   6        353.23        357.85        16.63 o
   7   4   6        145.74        137.43        11.72 o
   8   4   6         34.12         35.53         6.70 o
   9   4   6        159.42        159.92        14.16 o
  10   4   6          8.54          6.90        10.16 o
   0   5   6       1251.70       1214.93        21.56 o
   1   5   6        149.39        153.29         5.08 o
   2   5   6       1859.67       1999.13        30.28 o
   3   5   6        703.19        646.84        13.04 o
   4   5   6        459.67        428.45        13.78 o
   5   5   6       1286.73       1243.75        27.05 o
   6   5   6        935.52        876.36        26.48 o
   7   5   6        307.50        281.64        15.31 o
   8   5   6        387.69        382.66        17.31 o
   9   5   6         83.52         76.70        12.72 o
  10   5   6         15.81          5.96        14.39 o
   0   6   6       1884.61       1834.75        30.64 o
   1   6   6       1144.33       1159.47        14.16 o
   2   6   6       1637.96       1522.07        20.46 o
   3   6   6        626.05        652.32        14.48 o
   4   6   6       1408.60       1418.52        26.62 o
   5   6   6         52.11         55.57         5.80 o
   6   6   6        133.68        150.64        11.53 o
   7   6   6        134.37        126.95        13.43 o
   8   6   6         58.20         57.33        13.51 o
   9   6   6         34.49         37.58        13.15 o
   0   7   6       2095.64       2018.18        34.47 o
   1   7   6        160.46        177.68         5.43 o
   2   7   6        207.91        195.88         6.78 o
   3   7   6        503.98        458.11        12.79 o
   4   7   6        395.53        420.23        22.80 o
   5   7   6        855.40        816.53        21.48 o
   6   7   6         44.23         44.06         5.69 o
   7   7   6        138.92        104.63        18.61 o
   8   7   6          0.19         11.33         8.94 o
   9   7   6         30.84         19.36        15.39 o
   0   8   6        837.97        808.88        19.85 o
   1   8   6         65.58         61.59         4.08 o
   2   8   6        379.30        325.62         9.93 o
   3   8   6        310.32        284.64        13.43 o
   4   8   6        594.22        556.14        17.44 o
   5   8   6        332.23        335.61        14.07 o
   6   8   6          4.54          8.44         7.02 o
   7   8   6         20.90         17.85         9.89 o
   8   8   6          3.01          0.99        10.42 o
   0   9   6        185.14        183.16        11.53 o
   1   9   6         75.29         73.73         4.80 o
   2   9   6        552.22        542.57        13.67 o
   3   9   6         80.96        105.87         9.13 o
   4   9   6        366.65        376.21        15.46 o
   5   9   6          5.61          2.28         4.54 o
   6   9   6          6.99         25.91        12.66 o
   7   9   6         23.84         11.65         8.75 o
   8   9   6         68.60         44.17        17.87 o
   0  10   6         97.37        106.68         9.08 o
   1  10   6        664.65        669.88        16.01 o
   2  10   6         48.94         54.62         5.68 o
   3  10   6         26.63         31.13         5.42 o
   4  10   6        180.38        176.54        15.71 o
   5  10   6        119.77        101.36        15.86 o
   6  10   6         26.74         16.61        10.00 o
   7  10   6          3.61          2.98         9.93 o
   0  11   6        271.02        275.58        19.53 o
   1  11   6         81.60         98.59         7.51 o
   2  11   6         12.31         11.89         3.71 o
   3  11   6        335.23        354.27        16.75 o
   4  11   6        135.50        126.22        25.81 o
   5  11   6        397.78        451.75        30.02 o
   6  11   6         63.74         75.94        20.35 o
   0  12   6        651.77        645.25        30.38 o
   1  12   6         41.38         59.63         8.46 o
   2  12   6        174.49        235.54        17.95 o
   3  12   6        103.09        116.75        22.37 o
   4  12   6        318.14        300.81        25.52 o
   5  12   6        105.29         97.28        20.35 o
   0  13   6         45.84         53.27        14.15 o
   1  13   6        166.97        208.99        23.06 o
   2  13   6         75.87         99.65        23.97 o
   3  13   6        124.83        133.86        17.35 o
   4  13   6         18.63          0.00         9.43 o
   2   0   7        207.43        200.95         6.77 o
   4   0   7       5150.19       5181.51        79.20 o
   6   0   7       1456.12       1385.65        51.62 o
   8   0   7        116.72        117.38        15.04 o
  10   0   7        123.01        147.92        20.35 o
   1   1   7         12.93         17.38         1.57 o
   2   1   7         15.68         23.87         1.85 o
   3   1   7       1028.07       1154.44        27.55 o
   4   1   7       2072.01       1989.49        27.96 o
   5   1   7        839.64        850.25        20.36 o
   6   1   7         30.02         33.39         5.00 o
   7   1   7        657.72        576.21        18.39 o
   8   1   7        117.61        110.36        11.48 o
   9   1   7        279.62        279.00        17.11 o
  10   1   7          1.64          1.40         4.58 o
   1   2   7       4505.40       4473.20        54.85 o
   2   2   7       1623.48       1727.40        25.61 o
   3   2   7          3.08          7.95         1.61 o
   4   2   7       3256.93       3345.80        43.95 o
   5   2   7        399.63        386.87         9.96 o
   6   2   7        628.62        661.58        20.42 o
   7   2   7       2264.20       2190.86        40.12 o
   8   2   7         91.02         82.60         8.88 o
   9   2   7        329.13        341.97        20.92 o
  10   2   7         64.58         71.62         9.46 o
   1   3   7        277.83        296.13         4.76 o
   2   3   7       3337.64       3542.38        56.07 o
   3   3   7        644.64        802.40        21.26 o
   4   3   7        516.84        481.54         9.77 o
   5   3   7        138.12        149.79         5.89 o
   6   3   7        611.80        599.80        15.48 o
   7   3   7       1299.98       1332.77        40.69 o
   8   3   7        170.59        166.21        12.68 o
   9   3   7         52.66         58.83         8.24 o
  10   3   7        149.72        161.40        16.95 o
   1   4   7       3639.22       3609.46        36.02 o
   2   4   7        386.54        386.34         8.89 o
   3   4   7        227.20        224.59         9.62 o
   4   4   7        888.27        913.74        18.20 o
   5   4   7         39.28         39.18         4.83 o
   6   4   7        788.22        700.70        49.22 o
   7   4   7         61.06         56.06         9.69 o
   8   4   7         40.90         26.37         6.03 o
   9   4   7        182.54        170.02        13.21 o
  10   4   7         15.17         16.33        10.70 o
   1   5   7        167.41        166.13         4.12 o
   2   5   7        119.56        162.06         6.76 o
   3   5   7       1736.81       1680.35        26.18 o
   4   5   7        181.87        159.93         9.57 o
   5   5   7          6.85          6.11         2.74 o
   6   5   7       1026.93        997.71        28.91 o
   7   5   7        291.44        245.70        15.67 o
   8   5   7         46.45         54.30         7.71 o
   9   5   7        118.89        132.19        15.86 o
  10   5   7         58.02         76.93        23.33 o
   1   6   7         51.03         45.66         2.52 o
   2   6   7       1312.45       1168.24        17.33 o
   3   6   7        123.66        131.14         6.48 o
   4   6   7       1311.17       1252.56        24.70 o
   5   6   7         34.42         25.31         6.23 o
   6   6   7        422.01        407.09        14.15 o
   7   6   7        290.54        314.72        16.66 o
   8   6   7        165.78        174.24        17.28 o
   9   6   7          4.97         20.25        11.08 o
   1   7   7        884.70        831.96        14.57 o
   2   7   7        266.19        260.80         8.22 o
   3   7   7        476.71        451.45        12.80 o
   4   7   7        367.06        349.07        13.08 o
   5   7   7          9.27         13.08         3.74 o
   6   7   7         66.45         67.13         7.16 o
   7   7   7        734.00        710.86        70.73 o
   8   7   7         39.77         31.77        12.07 o
   9   7   7         33.27         32.26        16.38 o
   1   8   7        517.34        457.23         9.77 o
   2   8   7        533.06        462.08        12.04 o
   3   8   7        416.65        349.47        12.34 o
   4   8   7       2251.49       2165.74        43.47 o
   5   8   7         38.15         37.70         5.82 o
   6   8   7         18.34         29.58        12.16 o
   7   8   7         28.18          6.35         8.20 o
   8   8   7         15.99         29.78        15.39 o
   1   9   7        452.45        421.87        10.46 o
   2   9   7       1017.53       1087.05        34.44 o
   3   9   7        199.32        211.12        10.31 o
   4   9   7        341.42        328.74        16.05 o
   5   9   7         21.94         22.63         5.86 o
   6   9   7         26.61         23.11        13.15 o
   7   9   7          4.33         14.94         9.61 o
   8   9   7        233.97        196.05        32.76 o
   1  10   7        355.81        373.10        11.73 o
   2  10   7          6.75          7.22         3.22 o
   3  10   7         26.33         25.73         5.10 o
   4  10   7         30.00         30.93         6.20 o
   5  10   7        140.13        137.86        18.01 o
   6  10   7         20.21         13.15         9.48 o
   7  10   7         20.43         25.31        15.88 o
   1  11   7        185.55        175.21         9.91 o
   2  11   7         12.11         13.36         3.78 o
   3  11   7        337.48        335.41        15.43 o
   4  11   7        226.62        239.57        22.39 o
   5  11   7         55.54         77.84        14.54 o
   6  11   7          4.82         21.84        12.41 o
   1  12   7         50.91         56.59         7.98 o
   2  12   7         56.60         71.08         7.98 o
   3  12   7          4.39         12.00         6.57 o
   4  12   7        321.69        337.57        27.81 o
   5  12   7          0.28         11.42         9.93 o
   1  13   7        391.00        388.42        29.90 o
   2  13   7         35.74         48.55        15.89 o
   3  13   7         70.48         91.54        20.35 o
   4  13   7         55.65         53.11        15.39 o
   0   0   8       2890.76       2767.09        84.87 o
   2   0   8         78.45         96.33         4.67 o
   4   0   8       2590.44       2674.81       141.95 o
   6   0   8        396.99        406.78        20.00 o
   8   0   8        127.14        105.58        21.09 o
  10   0   8        206.42        236.22        23.46 o
   0   1   8        717.16        748.88        39.71 o
   1   1   8       1725.48       1779.98        33.84 o
   2   1   8        814.71        801.19        13.68 o
   3   1   8        202.41        218.59         4.98 o
   4   1   8       1511.83       1537.52        23.05 o
   5   1   8        137.69        143.26         9.00 o
   6   1   8         33.49         31.36         5.49 o
   7   1   8        320.45        345.22        14.54 o
   8   1   8         64.40         57.55         8.50 o
   9   1   8        135.80        137.95        12.02 o
  10   1   8         30.15         35.64         7.58 o
   0   2   8        203.58        192.94         5.54 o
   1   2   8       1178.22       1202.82        16.78 o
   2   2   8       1177.51       1243.52        19.70 o
   3   2   8       1154.14       1201.97        18.27 o
   4   2   8        244.52        264.40         6.06 o
   5   2   8       1222.04       1181.48        21.59 o
   6   2   8        517.99        514.43        15.72 o
   7   2   8        783.17        713.17        46.35 o
   8   2   8        257.02        261.91        15.88 o
   9   2   8        114.66        131.51        11.99 o
  10   2   8          5.20         -2.93         6.95 o
   0   3   8        802.56        791.11        15.34 o
   1   3   8      11415.79      12139.05       134.47 o
   2   3   8       8064.74       8317.20       109.31 o
   3   3   8        239.72        244.75         6.62 o
   4   3   8        252.09        240.55         6.64 o
   5   3   8        234.40        253.72         8.83 o
   6   3   8        346.85        370.27        14.59 o
   7   3   8        101.86        115.29        16.48 o
   8   3   8        490.37        463.40        31.09 o
   9   3   8         13.84         13.34         5.87 o
  10   3   8        100.73        120.06        14.03 o
   0   4   8       1641.40       1451.45        21.38 o
   1   4   8       1243.07       1201.24        13.87 o
   2   4   8        323.36        329.58         9.14 o
   3   4   8         97.11        150.85         5.96 o
   4   4   8        521.31        491.75        12.34 o
   5   4   8        169.77        161.55         9.21 o
   6   4   8        998.79        969.96        20.65 o
   7   4   8        914.12        917.27        25.49 o
   8   4   8         49.10         48.33         7.29 o
   9   4   8        146.04        141.17        12.29 o
  10   4   8         27.18         39.38        12.78 o
   0   5   8       2261.14       2319.46        40.13 o
   1   5   8         20.79         24.89         1.73 o
   2   5   8         46.70         46.19         4.19 o
   3   5   8        461.64        409.09        10.16 o
   4   5   8         49.19         42.86         4.40 o
   5   5   8          0.86          0.83         2.56 o
   6   5   8        378.02        375.64        13.72 o
   7   5   8        150.73        168.48        11.85 o
   8   5   8        212.80        255.09        14.42 o
   9   5   8         77.00         84.84        13.46 o
  10   5   8         55.87         80.41        24.32 o
   0   6   8        579.39        556.66        15.46 o
   1   6   8         50.55         57.09         2.93 o
   2   6   8        630.71        641.28        14.91 o
   3   6   8         52.21         54.92         4.60 o
   4   6   8        337.25        355.25        11.97 o
   5   6   8        530.42        490.75        20.09 o
   6   6   8        377.22        342.38        23.38 o
   7   6   8         33.83         38.24         6.98 o
   8   6   8        126.54        121.09        11.58 o
   9   6   8         93.97         89.26        21.09 o
   0   7   8        643.24        636.67        15.17 o
   1   7   8       1792.71       1850.26        23.74 o
   2   7   8       2312.30       2281.10        32.34 o
   3   7   8        460.58        461.19        12.99 o
   4   7   8         49.66         44.95         5.78 o
   5   7   8          5.06          0.58         3.49 o
   6   7   8         59.95         63.06         6.99 o
   7   7   8        144.59        162.21        13.06 o
   8   7   8         58.99         45.96        10.97 o
   9   7   8         16.22         12.90        14.39 o
   0   8   8        340.87        361.45        12.39 o
   1   8   8        334.76        314.46         8.16 o
   2   8   8        971.85        954.22        18.91 o
   3   8   8        160.73        136.32        13.63 o
   4   8   8        223.83        194.49        11.11 o
   5   8   8        686.41        672.68        20.42 o
   6   8   8        227.95        222.24        13.74 o
   7   8   8        186.38        224.52        25.05 o
   8   8   8        177.35        183.15        32.76 o
   0   9   8       3749.54       3837.15        66.52 o
   1   9   8         19.92         17.60         3.58 o
   2   9   8        898.47        861.67        18.49 o
   3   9   8         10.72         12.39         3.87 o
   4   9   8         65.31         57.12         7.06 o
   5   9   8         95.92         88.55        10.06 o
   6   9   8        309.12        297.41        30.77 o
   7   9   8         27.26         13.90        12.90 o
   8   9   8         82.96         59.06        20.35 o
   0  10   8         39.94         61.06        10.46 o
   1  10   8         41.65         30.40         6.38 o
   2  10   8         43.60         51.77         5.57 o
   3  10   8        218.22        237.57        12.19 o
   4  10   8        395.78        368.41        28.12 o
   5  10   8         68.72         66.97        13.60 o
   6  10   8         41.74         49.25        13.32 o
   7  10   8         77.74         81.90        21.34 o
   0  11   8         33.07         33.93         8.90 o
   1  11   8        195.26        199.22        10.97 o
   2  11   8         29.51         34.91         5.09 o
   3  11   8         37.90         48.05         6.51 o
   4  11   8         44.86         47.63        11.91 o
   5  11   8         14.01         -0.24         6.56 o
   6  11   8        163.77        124.58        24.32 o
   0  12   8        578.44        524.69        27.47 o
   1  12   8          5.88          4.56         4.52 o
   2  12   8         86.06         77.98         6.96 o
   3  12   8          9.98         15.45         6.79 o
   4  12   8         17.58         25.31        12.41 o
   5  12   8         29.40         21.84        12.41 o
   0  13   8        113.15        129.46        16.95 o
   1  13   8          3.94          3.13         5.30 o
   2  13   8         64.42         76.51        10.78 o
   3  13   8         39.47         67.18        12.28 o
   2   0   9        251.32        229.98         7.60 o
   4   0   9       1477.99       1602.84        42.46 o
   6   0   9        162.49        147.70        13.83 o
   8   0   9        142.12        170.10        17.29 o
  10   0   9        422.34        440.17        28.80 o
   1   1   9        424.03        440.58         8.36 o
   2   1   9        428.45        433.00         8.92 o
   3   1   9       1633.25       1732.46        24.27 o
   4   1   9       2201.80       2231.82        28.71 o
   5   1   9        639.39        614.44        13.55 o
   6   1   9        188.10        199.87        11.48 o
   7   1   9       1701.09       1637.01        35.92 o
   8   1   9         62.46         59.03         8.78 o
   9   1   9        103.68        121.85        12.97 o
  10   1   9         55.43         74.12        11.48 o
   1   2   9       9608.21       9818.93       128.38 o
   2   2   9        193.61        241.92         5.99 o
   3   2   9       5967.49       6125.34        75.89 o
   4   2   9         54.92         47.19         3.94 o
   5   2   9        168.30        164.67         7.51 o
   6   2   9          0.93          3.49         2.75 o
   7   2   9       1289.68       1124.40        32.73 o
   8   2   9         42.11         45.94         7.12 o
   9   2   9         52.81         46.71         8.09 o
  10   2   9          3.25         -0.51         6.43 o
   1   3   9        634.89        672.10        11.76 o
   2   3   9       3342.61       3291.44        54.74 o
   3   3   9         80.26         80.08         4.36 o
   4   3   9       2533.19       2413.14        31.18 o
   5   3   9          0.25         -0.86         1.60 o
   6   3   9       1440.52       1405.91        32.35 o
   7   3   9         21.89         29.86         5.68 o
   8   3   9        130.88        126.46        11.10 o
   9   3   9         11.83         13.30         5.60 o
  10   3   9         19.86         38.41         9.47 o
   1   4   9      10403.37       9785.99       104.68 o
   2   4   9        202.24        180.64         6.68 o
   3   4   9       1168.91       1195.31        20.29 o
   4   4   9        301.51        308.81         8.99 o
   5   4   9         86.05         89.39         5.63 o
   6   4   9       1202.41       1183.31        24.14 o
   7   4   9        747.83        648.50        20.96 o
   8   4   9        421.34        429.28        19.70 o
   9   4   9         71.49         84.99        10.07 o
  10   4   9         63.42         71.67        17.86 o
   1   5   9        569.34        553.30         8.09 o
   2   5   9        840.49        802.75        16.80 o
   3   5   9       1362.47       1354.44        22.76 o
   4   5   9         11.30          5.28         2.61 o
   5   5   9        231.37        228.03         8.70 o
   6   5   9        800.94        767.11        18.80 o
   7   5   9        586.74        599.23        36.11 o
   8   5   9         28.20         25.28         5.83 o
   9   5   9         79.55         60.37         9.98 o
   1   6   9        271.34        261.78         5.38 o
   2   6   9        208.25        212.31         8.16 o
   3   6   9        374.60        405.27        14.02 o
   4   6   9        187.00        193.78        10.04 o
   5   6   9         57.04         51.56         5.96 o
   6   6   9          1.04         14.09         3.86 o
   7   6   9         42.66         31.84         6.12 o
   8   6   9         71.53         73.58         8.74 o
   9   6   9         32.33         51.12        19.36 o
   1   7   9        138.29        130.94         5.82 o
   2   7   9        525.10        503.63        11.59 o
   3   7   9        429.77        398.27        12.23 o
   4   7   9        172.69        174.72        20.85 o
   5   7   9         50.18         44.61         6.04 o
   6   7   9         67.48         66.96         7.23 o
   7   7   9        338.34        351.13        25.20 o
   8   7   9         89.26         85.28        12.78 o
   9   7   9         48.40         43.68        19.36 o
   1   8   9       1890.97       1773.18        27.54 o
   2   8   9        132.36        123.05         7.28 o
   3   8   9        358.39        388.21        12.64 o
   4   8   9        232.22        187.04        11.80 o
   5   8   9        116.20        104.43        21.85 o
   6   8   9        132.65        111.87        10.98 o
   7   8   9         13.36         19.71        10.00 o
   8   8   9         12.44          7.45        12.41 o
   1   9   9         57.24         66.28         5.83 o
   2   9   9        680.12        661.83        15.79 o
   3   9   9         77.18         75.50         6.84 o
   4   9   9          3.80          1.34         3.62 o
   5   9   9          3.13         -3.79         3.79 o
   6   9   9        776.75        800.67        39.15 o
   7   9   9          0.51         -0.50        10.92 o
   8   9   9         11.91          4.96        12.41 o
   1  10   9        311.26        319.81        12.43 o
   2  10   9         61.02         64.66         6.09 o
   3  10   9        346.01        315.34        13.64 o
   4  10   9        303.25        299.55        27.79 o
   5  10   9         26.58         19.61        10.37 o
   6  10   9        119.46        148.90        25.81 o
   7  10   9         17.83         32.76        15.88 o
   1  11   9         28.08         24.58         5.87 o
   2  11   9          8.68         11.21         3.74 o
   3  11   9         99.94        104.62        10.96 o
   4  11   9         31.41         30.16        10.25 o
   5  11   9         28.89         20.35        12.90 o
   6  11   9         44.60         38.22        15.39 o
   1  12   9          4.49          8.58         5.03 o
   2  12   9          0.34          3.08         5.70 o
   3  12   9          8.17         27.99         7.47 o
   4  12   9         64.61         92.82        18.86 o
   5  12   9         36.26         35.24        14.89 o
   1  13   9          3.14          2.94         5.29 o
   2  13   9         19.53         28.72         8.44 o
   3  13   9          9.53         28.29        12.41 o
   0   0  10        241.05        335.53        13.90 o
   2   0  10       1424.49       1414.45        28.64 o
   4   0  10        395.34        388.87        11.50 o
   6   0  10        186.70        227.47        17.51 o
   8   0  10        186.00        195.06        25.81 o
  10   0  10        164.15        120.22        18.44 o
   0   1  10       1475.47       1423.90        33.34 o
   1   1  10         72.95         78.65         3.45 o
   2   1  10        273.70        278.47         6.82 o
   3   1  10       3779.13       4058.92        51.55 o
   4   1  10         29.69         31.22         3.86 o
   5   1  10        667.20        690.85        11.45 o
   6   1  10        138.24        159.17        15.69 o
   7   1  10          1.43          2.64         3.41 o
   8   1  10          9.70         17.48         6.32 o
   9   1  10        190.88        180.51        15.71 o
  10   1  10         68.93         80.10        14.60 o
   0   2  10       1816.59       1964.02        64.52 o
   1   2  10       1102.11       1082.73        17.10 o
   2   2  10         97.45        133.43         7.63 o
   3   2  10       4214.83       4288.33        60.91 o
   4   2  10        236.57        211.10         5.79 o
   5   2  10       1654.08       1562.56        24.03 o
   6   2  10        120.54        105.61         8.15 o
   7   2  10         31.51         27.07         6.54 o
   8   2  10         14.53         12.23         4.87 o
   9   2  10         48.97         47.03         8.03 o
  10   2  10         28.42         17.37         8.81 o
   0   3  10        449.24        478.27        12.43 o
   1   3  10        523.95        549.94        18.87 o
   2   3  10        577.85        588.54        18.24 o
   3   3  10        194.52        221.56        11.53 o
   4   3  10        575.05        606.77        12.05 o
   5   3  10        172.81        166.71         6.56 o
   6   3  10         30.97         41.96         4.64 o
   7   3  10         10.69         13.86         4.74 o
   8   3  10          7.40          4.51         4.34 o
   9   3  10         29.23         30.25         6.73 o
  10   3  10         60.29         71.05        13.86 o
   0   4  10       1132.35       1290.61        29.84 o
   1   4  10       4390.94       4532.84        81.45 o
   2   4  10        810.34        777.97        15.59 o
   3   4  10       2595.89       2526.02        33.75 o
   4   4  10        128.60        128.46         8.45 o
   5   4  10        553.90        520.86        14.73 o
   6   4  10         42.89         51.76         5.32 o
   7   4  10        103.63        122.66        10.46 o
   8   4  10         37.74         42.05         7.26 o
   9   4  10         11.20          8.33         5.34 o
  10   4  10         67.21         55.09        21.84 o
   0   5  10        559.96        615.77        13.26 o
   1   5  10          1.30         -0.11         0.91 o
   2   5  10       1238.80       1145.47        25.19 o
   3   5  10        662.82        654.30        13.04 o
   4   5  10        259.96        224.24        10.52 o
   5   5  10         96.69         93.80         6.99 o
   6   5  10        727.79        655.58        17.37 o
   7   5  10        156.59        178.79        12.54 o
   8   5  10         20.22         20.44         5.36 o
   9   5  10        250.47        251.21        21.07 o
   0   6  10       1181.80        961.02        18.71 o
   1   6  10       2693.36       2715.47        29.19 o
   2   6  10         17.08         10.86         3.01 o
   3   6  10        357.90        333.23        17.60 o
   4   6  10        575.44        557.40        16.91 o
   5   6  10         36.67         36.03         4.74 o
   6   6  10        105.28        104.02         9.73 o
   7   6  10         16.25         10.18         5.16 o
   8   6  10        138.05        148.47        12.06 o
   9   6  10         30.09         39.71        18.86 o
   0   7  10       1306.72       1295.38        25.05 o
   1   7  10         51.41         51.28         3.23 o
   2   7  10         96.67        112.12         8.49 o
   3   7  10        781.20        778.18        22.00 o
   4   7  10         37.42         34.67         5.21 o
   5   7  10         32.17         33.65         5.64 o
   6   7  10        157.80        140.69        10.17 o
   7   7  10         81.18         79.30        11.99 o
   8   7  10          5.23          5.09         7.41 o
   9   7  10         31.88         44.17        19.36 o
   0   8  10         46.14         54.02         8.36 o
   1   8  10        209.15        215.03         8.38 o
   2   8  10        322.58        314.98        10.12 o
   3   8  10        958.20        972.29        22.06 o
   4   8  10        189.16        196.70        12.21 o
   5   8  10         62.39         58.07         6.92 o
   6   8  10         58.63         44.97         7.56 o
   7   8  10        212.02        176.19        18.03 o
   8   8  10         21.10         16.88        14.39 o
   0   9  10        220.73        205.37        15.29 o
   1   9  10        275.28        254.32         9.92 o
   2   9  10       1155.64       1122.53        22.26 o
   3   9  10        272.88        253.62        17.08 o
   4   9  10         53.29         55.80         7.20 o
   5   9  10          4.42          0.38         4.50 o
   6   9  10         15.13         18.09        10.02 o
   7   9  10         56.76        105.22        24.32 o
   0  10  10         50.33         61.65        11.91 o
   1  10  10         46.38         48.84         5.59 o
   2  10  10         65.71         55.26         5.71 o
   3  10  10         59.67         68.02         8.00 o
   4  10  10         52.98         52.80         9.87 o
   5  10  10        611.17        626.93        33.34 o
   6  10  10         12.32          2.48        10.92 o
   7  10  10         58.75         59.56        19.36 o
   0  11  10         20.55         22.54         8.40 o
   1  11  10        114.35         97.80         9.64 o
   2  11  10        135.51        141.30         9.01 o
   3  11  10        127.22        136.72        11.27 o
   4  11  10        135.91        120.81        16.93 o
   5  11  10        196.37        190.10        27.80 o
   6  11  10         13.46         18.36        13.40 o
   0  12  10          0.03         -3.11         6.07 o
   1  12  10          0.10          3.67         4.31 o
   2  12  10        189.55        221.85        17.62 o
   3  12  10        111.75        137.49        20.12 o
   4  12  10        130.04        143.44        22.83 o
   5  12  10         28.12         25.31        14.39 o
   0  13  10         23.11         24.84         9.89 o
   1  13  10         14.05         18.14         5.93 o
   2  13  10        130.61        130.22        15.61 o
   3  13  10         21.75         47.65        15.39 o
   2   0  11       3493.87       3581.77        64.95 o
   4   0  11       1057.80       1010.01        23.44 o
   6   0  11        911.22        878.12        31.91 o
   8   0  11        174.30        180.67        24.32 o
  10   0  11         38.93         56.58        20.85 o
   1   1  11       1210.73       1099.45        27.49 o
   2   1  11         70.28         52.06         3.37 o
   3   1  11       1830.97       2011.89        31.20 o
   4   1  11        123.96        128.56         5.00 o
   5   1  11         63.70         69.44         4.74 o
   6   1  11        155.39        201.24        11.77 o
   7   1  11        293.74        260.34        16.54 o
   8   1  11         27.60         34.02         9.30 o
   9   1  11        173.04        158.27        14.58 o
  10   1  11         89.30         81.40        24.32 o
   1   2  11        382.93        445.40         8.97 o
   2   2  11       1078.08       1129.39        18.75 o
   3   2  11        934.33        887.26        16.16 o
   4   2  11        153.22        144.23         6.22 o
   5   2  11        592.28        598.43        13.89 o
   6   2  11         87.63         77.56         8.89 o
   7   2  11         65.29         81.32         9.61 o
   8   2  11        556.05        511.50        41.26 o
   9   2  11          5.89         11.08         6.00 o
  10   2  11          8.53         11.91        13.90 o
   1   3  11        199.67        188.10         4.89 o
   2   3  11       1906.13       1951.56        29.45 o
   3   3  11         78.33         66.97         3.52 o
   4   3  11         39.44         36.01         3.23 o
   5   3  11          2.20          2.25         2.12 o
   6   3  11        233.61        257.68        12.83 o
   7   3  11        332.68        324.16        24.79 o
   8   3  11        190.04        177.14        13.22 o
   9   3  11         33.15         37.40         7.28 o
  10   3  11         39.39         37.72        18.36 o
   1   4  11        144.13        130.31         5.57 o
   2   4  11        806.48        803.40        30.48 o
   3   4  11       2144.42       2166.52        35.98 o
   4   4  11         25.72         18.98         3.05 o
   5   4  11        496.04        512.71        12.47 o
   6   4  11         43.94         53.16         9.58 o
   7   4  11        122.68        109.44         9.99 o
   8   4  11        176.36        178.93        13.53 o
   9   4  11         97.24        107.02        12.07 o
   1   5  11       2016.18       2081.56        22.64 o
   2   5  11        398.93        392.42         9.41 o
   3   5  11         24.73         28.21         3.32 o
   4   5  11        153.47        141.44        10.89 o
   5   5  11        109.57        102.29         7.56 o
   6   5  11         66.23         62.42         6.09 o
   7   5  11         11.62         25.40         5.49 o
   8   5  11        139.85        157.14        12.65 o
   9   5  11         76.74        101.44        16.54 o
   1   6  11        411.85        359.36         6.74 o
   2   6  11        742.42        694.91        14.88 o
   3   6  11        176.32        159.72         7.51 o
   4   6  11       2165.79       2008.62        36.57 o
   5   6  11        119.17        123.98         8.46 o
   6   6  11         34.37         36.77         5.00 o
   7   6  11        103.69         98.36         9.66 o
   8   6  11        476.18        478.12        19.92 o
   9   6  11         66.07         43.68        18.86 o
   1   7  11       1315.18       1314.63        21.14 o
   2   7  11        103.30        101.47         7.35 o
   3   7  11        382.32        367.97        12.11 o
   4   7  11        126.43        124.93         9.47 o
   5   7  11          6.35          7.51         3.44 o
   6   7  11        326.53        313.71        15.98 o
   7   7  11        507.17        542.64        20.27 o
   8   7  11         39.16         61.02        16.63 o
   1   8  11         57.30         51.86         5.09 o
   2   8  11        554.12        531.98        15.12 o
   3   8  11        406.34        381.78        13.43 o
   4   8  11        196.26        191.28        12.28 o
   5   8  11        427.09        427.22        17.14 o
   6   8  11         59.84         69.13         8.30 o
   7   8  11         18.78         24.92         8.11 o
   8   8  11          1.83          9.43        13.90 o
   1   9  11         17.92         13.16         3.38 o
   2   9  11        118.31        112.76         7.58 o
   3   9  11        251.14        268.24        15.46 o
   4   9  11        331.61        315.19        15.45 o
   5   9  11        119.15        119.00        12.61 o
   6   9  11        165.48        174.81        15.68 o
   7   9  11         20.85         16.88        13.40 o
   1  10  11        373.46        372.67        16.82 o
   2  10  11         17.98         21.85         3.99 o
   3  10  11         88.37         98.93        11.58 o
   4  10  11         87.26         98.14        11.02 o
   5  10  11        223.19        222.22        22.14 o
   6  10  11          1.54          1.49         9.43 o
   7  10  11        111.07        171.24        29.28 o
   1  11  11        361.83        407.47        22.85 o
   2  11  11        196.38        214.26        13.63 o
   3  11  11        163.06        208.20        27.87 o
   4  11  11        202.17        209.66        17.25 o
   5  11  11         26.44         26.80        13.40 o
   6  11  11         39.41         33.25        14.89 o
   1  12  11        154.66        159.78        12.97 o
   2  12  11         23.87         33.43         6.24 o
   4  12  11        347.12        379.20        37.23 o
   1  13  11        108.55        120.45        13.25 o
   2   0  12       7321.32       7551.81       223.35 o
   4   0  12        869.77        815.54        20.72 o
   6   0  12       1495.58       1542.93        47.20 o
   8   0  12        586.88        652.19        41.20 o
   0   1  12       1250.56       1207.84        29.47 o
   1   1  12       1619.09       1788.77        29.38 o
   2   1  12        557.94        568.24        11.53 o
   3   1  12       1010.85        995.97        20.15 o
   4   1  12        228.38        226.52         6.65 o
   5   1  12        335.45        320.70         9.22 o
   6   1  12         71.41         65.70         6.94 o
   7   1  12        782.42        822.00        37.10 o
   8   1  12         36.49         23.78         7.15 o
   9   1  12         81.65         89.33        13.90 o
  10   1  12         30.67         39.21        19.36 o
   0   2  12       9713.67      10557.31       214.96 o
   1   2  12        642.78        716.37        12.89 o
   2   2  12        345.16        337.86         8.10 o
   3   2  12         55.31         67.93         5.27 o
   4   2  12        195.90        191.39         7.63 o
   5   2  12        236.99        244.33         7.80 o
   6   2  12         83.46         99.68         6.97 o
   7   2  12        208.22        215.60        21.48 o
   8   2  12        152.71        151.49        13.92 o
   9   2  12         80.43        108.58        12.43 o
  10   2  12         21.87         29.28        16.88 o
   0   3  12         85.16        142.66         6.33 o
   1   3  12          3.19          2.26         1.11 o
   2   3  12        219.64        214.13         5.39 o
   3   3  12        319.42        398.89         8.91 o
   4   3  12       1057.62       1047.43        19.95 o
   5   3  12         91.00        105.00         6.68 o
   6   3  12       1587.25       1571.85        62.76 o
   7   3  12          8.92          5.34         4.00 o
   8   3  12        421.39        438.62        24.51 o
   9   3  12         16.73         15.82         5.97 o
  10   3  12        145.83        153.37        32.26 o
   0   4  12          9.60         11.23         2.70 o
   1   4  12         33.38         32.00         2.21 o
   2   4  12       2363.03       2316.87        29.41 o
   3   4  12        728.75        710.26        15.58 o
   4   4  12         57.56         55.97         5.18 o
   5   4  12        322.56        327.45        16.92 o
   6   4  12        360.54        346.41        20.11 o
   7   4  12        110.93        110.01        10.12 o
   8   4  12         61.47         59.92        10.57 o
   9   4  12        209.49        230.86        32.63 o
   0   5  12       1088.27       1060.37        19.69 o
   1   5  12        158.97        165.80         4.99 o
   2   5  12        260.12        260.33         8.18 o
   3   5  12         96.64        102.52         6.26 o
   4   5  12         42.39         38.62         4.74 o
   5   5  12        437.79        440.97        13.80 o
   6   5  12        494.34        471.20        15.93 o
   7   5  12        402.11        382.30        15.23 o
   8   5  12        246.87        245.14        18.48 o
   9   5  12         54.72         59.11        10.19 o
   0   6  12       8404.52       8315.93       114.53 o
   1   6  12        395.79        389.01         7.64 o
   2   6  12        287.35        246.75         9.51 o
   3   6  12        689.81        628.19        14.61 o
   4   6  12        582.27        561.04        17.34 o
   5   6  12         68.41         76.75         6.95 o
   6   6  12        159.35        161.89        13.68 o
   7   6  12         24.41         23.99         6.10 o
   8   6  12        170.92        154.64        13.40 o
   9   6  12         28.40         40.20        19.85 o
   0   7  12       5698.39       5513.50        78.91 o
   1   7  12        116.66        113.98         6.24 o
   2   7  12        205.04        185.35         8.53 o
   3   7  12         40.97         47.44         5.06 o
   4   7  12        260.64        260.09        11.81 o
   5   7  12        318.22        315.01        13.36 o
   6   7  12          5.57         11.08         4.59 o
   7   7  12        179.07        149.88        12.00 o
   8   7  12         29.35         22.32         8.63 o
   0   8  12       4004.44       3884.65        79.55 o
   1   8  12         59.74         64.82         5.11 o
   2   8  12         31.20         29.26         4.40 o
   3   8  12        218.21        206.23         9.48 o
   4   8  12         56.26         57.23         6.47 o
   5   8  12         61.38         68.98         8.03 o
   6   8  12         85.80         80.72         9.16 o
   7   8  12         13.33         19.77         8.96 o
   8   8  12         57.21         65.52        21.84 o
   0   9  12         17.69         27.94        11.91 o
   1   9  12          9.24          7.23         3.18 o
   2   9  12         29.99         25.60         5.23 o
   3   9  12        106.93        150.65         9.88 o
   4   9  12        123.91        100.39         9.53 o
   5   9  12         90.41        101.88         9.90 o
   6   9  12        361.19        338.52        29.66 o
   7   9  12          5.76          3.47        11.91 o
   0  10  12        931.94        983.78        36.93 o
   1  10  12          2.98          3.48         3.67 o
   2  10  12        139.48        131.13        12.65 o
   3  10  12        111.59        114.70        11.31 o
   4  10  12        158.57        186.94        23.82 o
   5  10  12         38.06         34.68         7.93 o
   6  10  12          7.00         14.62         8.34 o
   0  11  12        116.47        115.09        19.36 o
   1  11  12         49.83         61.19         7.76 o
   2  11  12         31.49         38.56         7.10 o
   3  11  12         54.62         78.24         8.45 o
   4  11  12         13.56         15.15         6.72 o
   5  11  12         68.68         45.17        16.38 o
   0  12  12        856.98        853.86        58.32 o
   1  12  12          8.41         15.22         4.98 o
   2  12  12         70.69         79.48        14.29 o
   3  12  12         18.20         10.92        10.42 o
   4  12  12         70.70         74.95        17.37 o
   0  13  12        125.70        141.95        24.82 o
   1  13  12         48.44         58.84         9.76 o
   2  13  12         29.96         64.52        14.89 o
   2   0  13       2246.39       2212.68        72.96 o
   4   0  13       1105.75       1106.01        26.16 o
   6   0  13        518.08        460.90        22.08 o
   8   0  13        365.65        298.30        32.26 o
   1   1  13       1043.75        972.31        18.09 o
   2   1  13        386.67        411.04         9.28 o
   3   1  13        902.43        902.42        19.12 o
   4   1  13        156.20        159.09        10.35 o
   5   1  13        326.65        350.16        12.13 o
   6   1  13        398.26        379.38        11.16 o
   7   1  13         69.37         76.91         9.45 o
   8   1  13         84.86         72.57        20.60 o
   9   1  13        102.09        122.13        15.54 o
  10   1  13         22.56         41.69        18.86 o
   1   2  13       1369.25       1388.34        21.88 o
   2   2  13        755.71        780.71        14.47 o
   3   2  13        752.95        717.07        14.37 o
   4   2  13       1068.85       1091.18        23.31 o
   5   2  13        482.00        482.87        13.37 o
   6   2  13        421.65        417.41        13.71 o
   7   2  13        541.48        519.04        20.73 o
   8   2  13         22.59         36.66         8.01 o
   9   2  13        124.81        147.78        14.47 o
  10   2  13        104.34        103.74        27.80 o
   1   3  13         55.99         58.59         3.52 o
   2   3  13       1270.11       1196.03        26.67 o
   3   3  13        268.01        274.13         7.71 o
   4   3  13       1773.22       1761.67        34.52 o
   5   3  13        283.57        287.40        10.20 o
   6   3  13       1802.79       1756.91        41.87 o
   7   3  13        222.50        223.34        15.81 o
   8   3  13        139.82        133.32        11.96 o
   9   3  13         91.42         97.97        12.89 o
   1   4  13        196.93        175.77         4.98 o
   2   4  13        458.16        449.11         8.32 o
   3   4  13       1724.82       1660.14        33.46 o
   4   4  13        148.92        165.99         9.43 o
   5   4  13        758.68        824.47        21.57 o
   6   4  13        195.64        177.45        10.08 o
   7   4  13        385.61        400.83        27.38 o
   8   4  13         31.22         38.83         7.30 o
   9   4  13        106.30        136.28        20.64 o
   1   5  13       1058.78       1030.40        14.85 o
   2   5  13        476.23        452.55        11.89 o
   3   5  13       1295.40       1244.76        22.33 o
   4   5  13        420.84        440.53        13.41 o
   5   5  13         66.89         71.18         6.56 o
   6   5  13        111.87        104.53         8.18 o
   7   5  13         14.20         15.13         3.78 o
   8   5  13         26.18         21.62         6.47 o
   9   5  13         53.55         50.26         9.54 o
   1   6  13        116.97        112.58         5.23 o
   2   6  13         39.63         44.72         4.49 o
   3   6  13       1357.72       1265.04        23.42 o
   4   6  13        374.41        389.77        13.27 o
   5   6  13          4.16          0.21         2.88 o
   6   6  13         64.72         72.68         8.74 o
   7   6  13         35.08         48.48        13.61 o
   8   6  13        379.61        404.40        21.66 o
   9   6  13          8.73         12.45         7.63 o
   1   7  13        722.58        708.09        14.18 o
   2   7  13        243.95        207.78         9.22 o
   3   7  13        147.11        136.03         8.03 o
   4   7  13         68.78         61.07         6.92 o
   5   7  13        170.50        143.41         9.78 o
   6   7  13        188.29        199.87        13.49 o
   7   7  13         37.15         38.97        10.39 o
   8   7  13         36.64         41.76         9.28 o
   1   8  13         54.69         52.88         4.63 o
   2   8  13         40.30         47.70         5.23 o
   3   8  13        752.38        713.96        17.16 o
   4   8  13        258.86        225.54        12.22 o
   5   8  13        543.06        528.57        32.38 o
   6   8  13          8.86          7.89         5.12 o
   7   8  13          9.76         16.48         6.31 o
   8   8  13        169.19        166.27        32.26 o
   1   9  13        216.81        223.10        11.89 o
   2   9  13         94.08         95.85         7.30 o
   3   9  13         11.67         11.10         3.66 o
   4   9  13        167.32        180.20        12.66 o
   5   9  13         50.93         51.69         7.61 o
   6   9  13         70.74         77.89         9.45 o
   7   9  13         25.14         35.74        15.88 o
   1  10  13         24.66         35.22         6.15 o
   2  10  13        157.60        151.21        12.17 o
   3  10  13         18.32         19.50         4.67 o
   4  10  13         84.59        102.49        10.10 o
   5  10  13        124.31        118.35        11.64 o
   6  10  13          7.40          1.75         9.37 o
   1  11  13        472.45        494.03        18.41 o
   2  11  13          1.84          8.50         5.00 o
   3  11  13        130.42        120.29        12.84 o
   4  11  13          4.86          9.34         6.84 o
   5  11  13         11.49          0.61         6.20 o
   1  12  13         32.52         32.97         7.14 o
   2  12  13         36.21         55.81        26.31 o
   3  12  13        112.29        130.70        22.58 o
   0   0  14       2328.87       2093.07        69.49 o
   2   0  14       1276.01       1187.23        34.74 o
   4   0  14       1363.12       1362.33        32.38 o
   6   0  14        848.78        777.27        17.62 o
   8   0  14         25.46         44.67        14.39 o
   0   1  14        573.58        494.08        15.43 o
   1   1  14         22.70         28.38         3.36 o
   2   1  14          8.15          8.18         2.05 o
   3   1  14        742.12        782.22        15.33 o
   4   1  14        365.78        388.22        22.21 o
   5   1  14        420.45        433.02        14.06 o
   6   1  14        120.45        111.59         4.92 o
   7   1  14         75.87         85.19         9.73 o
   8   1  14        307.72        298.98        79.91 o
   9   1  14         29.97         24.18         8.75 o
   0   2  14         36.48         50.71         5.08 o
   1   2  14       1449.79       1563.14        30.87 o
   2   2  14        162.00        154.98         5.52 o
   3   2  14       1077.07       1047.05        19.33 o
   4   2  14        303.46        308.35        12.61 o
   5   2  14       1703.14       1700.14        31.02 o
   6   2  14          2.53          2.75         2.03 o
   7   2  14         74.03         69.49         9.36 o
   8   2  14          6.74         21.20         6.35 o
   9   2  14        131.75        120.45        17.12 o
   0   3  14        385.27        348.86        13.40 o
   1   3  14        324.64        363.23         8.50 o
   2   3  14       1649.72       1611.19        26.03 o
   3   3  14        256.77        264.34         7.88 o
   4   3  14        226.34        222.06        12.10 o
   5   3  14         10.65         11.21         3.71 o
   6   3  14         46.81         51.61         5.12 o
   7   3  14        105.83        122.10        12.28 o
   8   3  14        333.65        366.89        18.27 o
   9   3  14         24.96         28.40         9.68 o
   0   4  14        656.03        642.76        17.20 o
   1   4  14        106.25        119.00         5.13 o
   2   4  14        158.37        159.66         8.45 o
   3   4  14       1006.61        981.49        49.42 o
   4   4  14         85.73        101.78         7.96 o
   5   4  14       1095.04       1051.28        25.48 o
   6   4  14          1.18          1.07         2.97 o
   7   4  14        124.15        116.41         7.88 o
   8   4  14         66.13         70.58        12.04 o
   9   4  14         20.04         28.34         7.48 o
   0   5  14       1221.51       1191.71        23.38 o
   1   5  14        114.45        122.61         5.14 o
   2   5  14        916.17        941.26        19.40 o
   3   5  14        873.49        867.98        19.14 o
   4   5  14         67.42         65.92         6.30 o
   5   5  14         78.86         80.59        11.39 o
   6   5  14         89.10         83.33         7.45 o
   7   5  14         13.73          8.40         4.67 o
   8   5  14         24.42         26.76         6.70 o
   9   5  14         21.15         -0.11        11.35 o
   0   6  14       4134.76       3861.35        62.74 o
   1   6  14         34.76         32.04         4.10 o
   2   6  14        418.01        389.61        11.36 o
   3   6  14       1123.93       1078.94        22.17 o
   4   6  14          4.63          8.52         3.50 o
   5   6  14         15.00         21.56         4.79 o
   6   6  14          5.06          1.68         4.51 o
   7   6  14         15.99         11.25         5.01 o
   8   6  14         50.48         67.78        16.66 o
   0   7  14        200.84        352.39        17.89 o
   1   7  14         79.83         75.24         5.31 o
   2   7  14        650.70        592.04        14.68 o
   3   7  14        452.67        428.55        12.52 o
   4   7  14        101.05         93.83         8.10 o
   5   7  14        102.31         92.78         7.90 o
   6   7  14        393.93        390.94        17.57 o
   7   7  14         59.74         57.53         8.30 o
   8   7  14         73.07         60.31        13.65 o
   0   8  14         30.58         22.97         5.99 o
   1   8  14        462.83        425.85        14.72 o
   2   8  14         47.50         49.05         5.16 o
   3   8  14        367.33        355.14        12.24 o
   4   8  14         69.65         75.05         7.42 o
   5   8  14        517.60        546.12        25.47 o
   6   8  14          2.87          0.38         4.31 o
   7   8  14        166.62        185.58        17.44 o
   0   9  14         49.75         67.68        13.15 o
   1   9  14         47.07         48.09         6.06 o
   2   9  14        710.59        711.44        19.48 o
   3   9  14         32.15         36.41         5.91 o
   4   9  14         95.71         96.26         9.45 o
   5   9  14        438.44        422.02        18.30 o
   6   9  14         76.76         76.46        10.44 o
   7   9  14         29.51         25.31        15.39 o
   0  10  14        243.34        241.32        18.84 o
   1  10  14        197.75        202.95        13.31 o
   2  10  14         38.61         39.95         7.03 o
   3  10  14        443.15        451.59        17.78 o
   4  10  14          4.12          2.32         4.33 o
   5  10  14        150.57        174.22        14.81 o
   6  10  14         85.12        100.76        23.33 o
   0  11  14         64.88         66.80        14.15 o
   1  11  14         43.46         61.00         8.37 o
   2  11  14         22.93         26.46         9.38 o
   3  11  14          5.44         15.71         8.35 o
   4  11  14         50.03         38.92         9.81 o
   5  11  14         12.50         23.33        13.40 o
   0  12  14        101.26         92.62        14.91 o
   1  12  14          1.87          0.28         5.07 o
   2  12  14         74.81         87.81        13.83 o
   3  12  14         28.85         34.83        11.17 o
   2   0  15        308.53        275.49        11.93 o
   4   0  15       1205.31       1222.74        29.99 o
   6   0  15        919.29        943.79        25.63 o
   8   0  15       1238.47       1226.46        60.06 o
   1   1  15        370.04        356.05         9.03 o
   2   1  15        286.35        272.05        14.49 o
   3   1  15         94.79        106.19         5.83 o
   4   1  15        833.20        812.18        19.53 o
   5   1  15          4.12          5.29         3.27 o
   6   1  15          1.39          2.27         2.62 o
   7   1  15        438.11        466.51        20.81 o
   8   1  15        103.42        107.02        14.39 o
   1   2  15       1073.28       1021.73        19.35 o
   2   2  15         45.94         54.89         3.96 o
   3   2  15        436.80        434.41        10.73 o
   4   2  15        408.83        381.48        12.08 o
   5   2  15        292.32        285.24        13.98 o
   6   2  15          3.63          3.05         2.57 o
   7   2  15         19.78         13.87         7.13 o
   8   2  15          7.97         10.04         6.20 o
   9   2  15         44.85         29.28        16.88 o
   1   3  15        233.69        244.60         6.86 o
   2   3  15       1028.35        964.02        17.60 o
   3   3  15        428.91        407.82        10.46 o
   4   3  15        166.69        169.91        11.51 o
   5   3  15         75.32         70.69         7.09 o
   6   3  15        137.85        154.80        10.21 o
   7   3  15         19.85         15.13         3.28 o
   8   3  15        452.57        424.66        19.89 o
   9   3  15         15.70         18.36        15.39 o
   1   4  15       1646.81       1623.26        37.46 o
   2   4  15        662.07        659.40        16.40 o
   3   4  15        890.82        850.00        21.00 o
   4   4  15        123.31        120.21        10.10 o
   5   4  15         81.99         80.17         9.52 o
   6   4  15          2.17          2.48         3.08 o
   7   4  15          4.33         -2.09         2.91 o
   8   4  15         99.61        101.07        10.68 o
   9   4  15         16.68         14.39        16.38 o
   1   5  15        183.80        172.25         5.88 o
   2   5  15       1199.37       1139.57        22.60 o
   3   5  15         80.57         80.74         6.32 o
   4   5  15         62.99         62.61         6.19 o
   5   5  15         90.80         69.80         8.41 o
   6   5  15        322.81        295.91        13.36 o
   7   5  15        405.53        418.68        18.29 o
   8   5  15         33.62         12.62         8.02 o
   9   5  15         31.38         47.15        19.85 o
   1   6  15         75.17         63.78         6.92 o
   2   6  15        234.11        237.79         9.54 o
   3   6  15        449.56        547.85        21.55 o
   4   6  15        205.64        214.89        10.89 o
   5   6  15          7.87          3.80         3.91 o
   6   6  15         77.07         96.16        12.38 o
   7   6  15         51.30         29.86         6.36 o
   8   6  15          6.06          6.02         5.85 o
   1   7  15        192.76        189.44         8.70 o
   2   7  15        203.94        182.71         9.22 o
   3   7  15        390.39        385.40        13.28 o
   4   7  15        244.56        222.28        11.48 o
   5   7  15        102.42        107.19         9.80 o
   6   7  15        272.38        304.60        15.82 o
   7   7  15        324.83        331.25        24.42 o
   8   7  15          9.37          1.70         7.45 o
   1   8  15        459.09        432.66        16.67 o
   2   8  15        319.19        308.61        11.19 o
   3   8  15         79.92         88.82         7.04 o
   4   8  15        102.94        125.02         9.47 o
   5   8  15         51.88         54.24         8.81 o
   6   8  15         37.73         41.46         7.53 o
   7   8  15         59.53         58.86        11.11 o
   1   9  15          8.42          8.74         3.86 o
   2   9  15        232.96        248.35        14.33 o
   3   9  15         19.40         31.61         5.11 o
   4   9  15        105.25        105.89        11.61 o
   5   9  15        268.97        247.02        15.37 o
   6   9  15        572.96        640.92        30.85 o
   1  10  15        368.63        387.81        16.84 o
   2  10  15        252.84        239.11        21.31 o
   3  10  15        484.56        494.85        18.84 o
   4  10  15        183.01        190.68        14.43 o
   5  10  15         56.79         53.42         9.28 o
   6  10  15        226.29        147.41        27.30 o
   1  11  15         44.96         43.32         7.31 o
   2  11  15         22.45         36.67         8.41 o
   3  11  15         17.79         40.85        14.15 o
   4  11  15        144.42        168.76        23.82 o
   1  12  15          4.36          5.50         5.72 o
   2  12  15         85.97         90.55        16.31 o
   3  12  15        136.37        166.77        26.80 o
   0   0  16      16913.22      17979.42       522.65 o
   2   0  16        194.65        218.57        28.54 o
   4   0  16        361.51        369.25        17.02 o
   6   0  16        375.97        385.18        30.28 o
   8   0  16        120.42        153.87        23.33 o
   0   1  16        203.48        171.24        12.41 o
   1   1  16        256.01        260.05         8.82 o
   2   1  16        193.02        197.43         8.02 o
   3   1  16        611.33        593.64        13.39 o
   4   1  16         48.57         55.65         5.78 o
   5   1  16        155.70        153.36        16.88 o
   6   1  16        677.08        673.91        18.85 o
   7   1  16        124.81        117.22        13.83 o
   8   1  16        151.84        178.60        17.95 o
   0   2  16        544.99        596.99        18.21 o
   1   2  16        505.45        518.42        11.99 o
   2   2  16        102.32         91.75         5.76 o
   3   2  16        420.32        431.64        10.83 o
   4   2  16        227.56        248.25        12.24 o
   5   2  16        156.36        150.40        12.40 o
   6   2  16         18.29         21.06         4.50 o
   7   2  16        135.94        169.62        14.01 o
   8   2  16          5.57         -2.29         5.59 o
   0   3  16       1385.79       1388.06        35.72 o
   1   3  16         82.72         75.65         7.02 o
   2   3  16       1115.18       1057.58        19.17 o
   3   3  16        797.38        734.16        25.65 o
   4   3  16         56.92         62.07         7.12 o
   5   3  16         71.89         61.73         6.54 o
   6   3  16        213.13        233.93        12.53 o
   7   3  16          9.27          4.97         3.28 o
   8   3  16        134.64        174.35        13.54 o
   9   3  16         45.43         21.34        16.38 o
   0   4  16       1539.70       1527.33        38.79 o
   1   4  16        141.30        149.66         6.81 o
   2   4  16         17.57         14.43         3.34 o
   3   4  16        597.45        535.68        15.31 o
   4   4  16        309.06        332.30        19.01 o
   5   4  16        222.32        248.89        12.59 o
   6   4  16          6.85          2.44         3.64 o
   7   4  16         59.25         71.30        11.51 o
   8   4  16          5.07          9.77         5.42 o
   9   4  16         10.60         11.91        14.89 o
   0   5  16       3293.53       3167.19       119.12 o
   1   5  16        162.37        147.00         6.09 o
   2   5  16        488.34        471.68        12.78 o
   3   5  16        263.75        246.54        10.28 o
   4   5  16        371.33        350.90        12.98 o
   5   5  16         11.79         11.21         3.81 o
   6   5  16          2.86          5.29         4.03 o
   7   5  16        178.77        175.54        13.20 o
   8   5  16          6.79         -3.06         4.74 o
   0   6  16       2224.88       2211.55        45.65 o
   1   6  16        101.16        100.15         6.55 o
   2   6  16        406.55        386.14        14.84 o
   3   6  16        125.56        139.66         8.11 o
   4   6  16        120.98        140.51         9.47 o
   5   6  16         98.72         92.55         8.42 o
   6   6  16         10.43         10.57         4.49 o
   7   6  16         67.06         58.59        17.08 o
   8   6  16         48.30         50.37        14.18 o
   0   7  16        131.12        109.03        12.43 o
   1   7  16        633.95        616.52        15.38 o
   2   7  16         36.92         39.42         4.79 o
   3   7  16        429.19        404.63        12.95 o
   4   7  16          3.27          7.23         3.83 o
   5   7  16         79.88         84.15         9.46 o
   6   7  16        182.08        169.60        12.78 o
   7   7  16         88.91         92.36        10.15 o
   0   8  16        162.16        187.88        16.85 o
   1   8  16         94.88         88.24        12.64 o
   2   8  16          3.97          1.36         2.95 o
   3   8  16         19.71         21.47         5.29 o
   4   8  16         52.90         41.80         6.44 o
   5   8  16         44.84         36.44         6.65 o
   6   8  16         34.37         31.20         6.74 o
   7   8  16        165.63        168.60        17.17 o
   0   9  16         95.46        139.38        15.94 o
   1   9  16        107.71        117.73        10.98 o
   2   9  16        440.29        459.93        18.51 o
   3   9  16        191.12        204.66        14.97 o
   4   9  16         55.34         46.68         7.50 o
   5   9  16         28.98         33.62         7.11 o
   6   9  16         11.75         11.29         5.77 o
   0  10  16         23.02         30.96         9.10 o
   1  10  16         31.52         31.28         7.57 o
   2  10  16         71.68         65.25         8.79 o
   3  10  16        140.29        166.66        14.81 o
   4  10  16         82.63         79.67        12.16 o
   5  10  16        216.53        224.69        16.91 o
   0  11  16        138.63        162.36        23.08 o
   1  11  16        240.53        242.48        18.61 o
   2  11  16        186.02        235.60        19.15 o
   3  11  16         43.03         79.54        27.30 o
   4  11  16         29.28         12.90        15.88 o
   0  12  16         52.36         70.48        17.87 o
   1  12  16          2.66         13.90         9.43 o
   2  12  16         58.73         90.83        19.36 o
   2   0  17        110.66         94.41         8.93 o
   4   0  17        928.94        975.31        44.17 o
   6   0  17       1165.68       1163.42        55.59 o
   8   0  17         72.00         73.95        16.38 o
   1   1  17        770.64        710.03        15.05 o
   2   1  17         10.00         11.74         2.52 o
   3   1  17        875.35        844.23        35.89 o
   4   1  17        193.86        200.62        10.36 o
   5   1  17        441.92        470.47        17.53 o
   6   1  17         43.07         43.39         7.67 o
   7   1  17         16.19         11.02         6.07 o
   8   1  17         62.41         69.70        16.13 o
   1   2  17        419.56        429.87        12.90 o
   2   2  17        118.88        111.63         8.93 o
   3   2  17        334.92        304.30         9.20 o
   4   2  17        371.75        357.38        14.54 o
   5   2  17        917.52        944.83        27.43 o
   6   2  17         24.65         33.29         5.40 o
   7   2  17        116.22        124.43         8.96 o
   8   2  17        145.56         93.81        19.36 o
   1   3  17        455.64        439.92        12.90 o
   2   3  17        146.38        152.98         6.36 o
   3   3  17        256.08        273.38        12.38 o
   4   3  17        112.75        120.01         9.97 o
   5   3  17         60.91         64.90         7.17 o
   6   3  17         57.29         67.62         7.38 o
   7   3  17         23.27         25.34         6.79 o
   8   3  17        102.12        112.58        14.34 o
   9   3  17         21.87         35.24        19.36 o
   1   4  17       1147.93       1106.26        26.56 o
   2   4  17        756.64        757.05        18.36 o
   3   4  17        181.18        181.79         9.88 o
   4   4  17        188.28        188.87        16.80 o
   5   4  17        239.51        234.65        12.82 o
   6   4  17        125.89        129.10        11.96 o
   7   4  17         68.39         65.56         8.29 o
   8   4  17         14.27         10.03         6.41 o
   1   5  17       1453.93       1385.06        28.22 o
   2   5  17        576.10        554.59        15.80 o
   3   5  17        409.58        373.76        14.68 o
   4   5  17        552.52        523.85        16.90 o
   5   5  17        242.86        251.42        15.63 o
   6   5  17          2.15          4.29         3.94 o
   7   5  17        159.69        162.67        17.62 o
   8   5  17         67.48         53.52        14.84 o
   1   6  17        444.97        438.23        12.19 o
   2   6  17        363.12        374.05        11.91 o
   3   6  17         77.83         74.41         6.25 o
   4   6  17        780.45        744.29        26.38 o
   5   6  17        298.53        263.39        14.13 o
   6   6  17         82.89         85.92        11.89 o
   7   6  17         13.30         20.32         6.17 o
   8   6  17        321.45        368.78        46.66 o
   1   7  17         81.49         90.59         9.25 o
   2   7  17        142.00        138.75         8.33 o
   3   7  17        348.30        324.61        16.20 o
   4   7  17         52.76         60.85         7.56 o
   5   7  17         43.36         33.73         6.52 o
   6   7  17        107.73        100.16        10.13 o
   7   7  17        528.04        600.94        30.52 o
   1   8  17        152.23        135.62        10.89 o
   2   8  17          7.83          5.47         3.52 o
   3   8  17        119.44        126.92         8.44 o
   4   8  17        140.07        135.24        12.97 o
   5   8  17        138.68        149.07        11.91 o
   6   8  17          9.34         12.45         6.21 o
   7   8  17          5.99          2.98        11.42 o
   1   9  17        270.49        268.52        16.71 o
   2   9  17        103.45         88.77         9.57 o
   3   9  17         63.62         65.44         8.11 o
   4   9  17         24.27         21.21         5.66 o
   5   9  17         17.16         14.51         7.40 o
   6   9  17        212.24        233.28        34.74 o
   1  10  17        400.81        416.72        19.85 o
   2  10  17         99.11        107.11        13.61 o
   3  10  17          5.05          7.72         5.84 o
   4  10  17         89.85         90.42        13.24 o
   5  10  17          3.24         -4.47        11.42 o
   1  11  17        258.30        279.18        26.80 o
   2  11  17         52.05         53.64        11.21 o
   3  11  17        131.01        146.92        25.31 o
   1  12  17        218.23        218.89        44.17 o
   0   0  18        649.22        696.36        29.78 o
   2   0  18       1407.21       1364.88        36.67 o
   4   0  18       1415.58       1412.64        41.76 o
   6   0  18        175.59        157.84        21.34 o
   8   0  18         94.88         85.37        17.87 o
   0   1  18       1400.61       1425.97        36.48 o
   1   1  18        392.70        399.63        10.51 o
   2   1  18        387.69        401.18        11.61 o
   3   1  18        590.10        567.89        17.23 o
   4   1  18        443.82        451.94        13.94 o
   5   1  18       1645.56       1674.32        40.28 o
   6   1  18         20.37         11.65         4.54 o
   7   1  18        276.56        290.36        22.58 o
   8   1  18         17.05          8.28         6.42 o
   0   2  18        264.72        244.20        16.88 o
   1   2  18        259.99        250.83         8.06 o
   2   2  18        216.75        212.15         8.91 o
   3   2  18         45.82         39.02         4.11 o
   4   2  18        447.73        399.50        15.44 o
   5   2  18         11.80          9.63         4.57 o
   6   2  18        207.98        235.96        14.39 o
   7   2  18        122.15        116.27        13.86 o
   8   2  18         43.01         50.13        14.39 o
   0   3  18        353.84        406.01        15.47 o
   1   3  18         59.91         59.77         4.63 o
   2   3  18        108.76        116.10         6.31 o
   3   3  18        144.81        169.24        10.90 o
   4   3  18        479.66        513.52        18.41 o
   5   3  18         12.41         15.72         4.90 o
   6   3  18        194.16        204.05        14.72 o
   7   3  18         20.32         26.53         6.62 o
   8   3  18        272.48        319.15        45.66 o
   0   4  18       2369.77       2261.34        52.83 o
   1   4  18        356.87        367.65        11.72 o
   2   4  18        441.21        388.57        20.72 o
   3   4  18         69.42         75.44         6.80 o
   4   4  18         18.70         14.05         4.42 o
   5   4  18         75.98         79.51         8.05 o
   6   4  18          4.69         10.63         4.60 o
   7   4  18          2.86          1.36         3.81 o
   8   4  18         66.11         41.57        18.12 o
   0   5  18        475.02        450.67        16.93 o
   1   5  18        222.60        188.93         9.13 o
   2   5  18        470.47        439.99        13.99 o
   3   5  18        352.56        341.68        12.65 o
   4   5  18         75.77         69.84         7.53 o
   5   5  18        863.94        825.58        27.26 o
   6   5  18         28.61         36.13         6.66 o
   7   5  18         66.38         57.37         8.30 o
   8   5  18         49.44         58.29        15.08 o
   0   6  18        435.14        375.23        26.80 o
   1   6  18        124.42        105.59         7.13 o
   2   6  18        394.93        404.09        12.40 o
   3   6  18         49.78         48.89         5.20 o
   4   6  18        952.81        908.13        26.17 o
   5   6  18          1.85         -0.60         4.51 o
   6   6  18        129.82        124.64        11.07 o
   7   6  18         46.14         47.65        13.69 o
   0   7  18         77.91         69.98        14.89 o
   1   7  18          0.16         -4.00         5.04 o
   2   7  18         14.50          8.97         3.29 o
   3   7  18        490.96        496.09        17.98 o
   4   7  18        213.17        216.83        13.54 o
   5   7  18        527.07        539.09        19.90 o
   6   7  18          8.18         11.71         6.38 o
   7   7  18         77.11         30.77        17.37 o
   0   8  18        108.84        107.63        13.78 o
   1   8  18        725.70        644.99        21.78 o
   2   8  18        130.44        113.12        10.41 o
   3   8  18        100.65        103.93         7.95 o
   4   8  18         28.44         36.73         6.50 o
   5   8  18        126.20        117.58        10.94 o
   6   8  18          0.11         -3.80         5.16 o
   0   9  18        215.97        241.89        18.58 o
   1   9  18        188.67        212.51        20.72 o
   2   9  18         58.17         77.77         9.12 o
   3   9  18         10.33          8.44         8.19 o
   4   9  18         43.04         47.52         8.48 o
   5   9  18          2.07          6.97         6.66 o
   6   9  18         57.36         20.35        15.88 o
   0  10  18        125.71        129.46        17.62 o
   1  10  18         50.83         49.25         9.31 o
   2  10  18        119.21        147.23        14.20 o
   3  10  18         48.49         63.25        11.57 o
   0  11  18         12.26         14.89        10.92 o
   2  11  18         30.47         28.29        13.40 o
   3  11  18        145.68        187.62        29.78 o
   2   0  19        458.48        439.52        17.02 o
   4   0  19       2955.42       2907.00        73.00 o
   6   0  19         95.93         72.96        15.39 o
   1   1  19        356.06        314.71        11.18 o
   2   1  19        283.79        285.01         9.26 o
   3   1  19         10.68         10.78         2.93 o
   4   1  19        512.26        468.28        20.83 o
   5   1  19          2.16         -0.02         3.48 o
   6   1  19         82.23         94.96        12.27 o
   7   1  19        105.33        103.66        13.32 o
   1   2  19         84.17         99.01         5.94 o
   2   2  19        227.97        225.31         8.28 o
   3   2  19        232.91        245.79        20.45 o
   4   2  19       1235.84       1229.31        56.30 o
   5   2  19          3.17          0.84         6.40 o
   6   2  19        281.22        288.15        16.50 o
   7   2  19         70.49         93.70        12.86 o
   1   3  19          8.71          5.62         2.94 o
   2   3  19        137.99        156.47        14.30 o
   3   3  19         23.12         18.89         4.01 o
   4   3  19         85.39         87.95         8.97 o
   5   3  19        117.49        119.60        15.79 o
   6   3  19        283.35        260.10        15.72 o
   7   3  19         12.72         12.20         5.79 o
   1   4  19        171.66        168.41         7.91 o
   2   4  19         34.64         32.22         4.73 o
   3   4  19        193.24        183.40        10.66 o
   4   4  19        113.77        100.65        28.54 o
   5   4  19         60.12         68.86        13.77 o
   6   4  19         91.60         97.89        10.76 o
   7   4  19          4.45         -0.33         4.23 o
   8   4  19        198.34        186.62        34.25 o
   1   5  19         65.64         56.70        12.43 o
   2   5  19        114.75        114.52         8.37 o
   3   5  19        121.20        109.12         8.46 o
   4   5  19        151.54        159.40        11.11 o
   5   5  19         16.66         16.74         4.81 o
   6   5  19         75.76         83.79        11.44 o
   7   5  19         16.81         12.06         5.42 o
   8   5  19         59.35         47.65        35.49 o
   1   6  19         81.76         82.22         7.42 o
   2   6  19         97.28         97.76         7.45 o
   3   6  19         75.60         66.05         6.51 o
   4   6  19       1064.85       1095.17        25.51 o
   5   6  19         19.36          9.50         4.66 o
   6   6  19         85.61         91.12        10.54 o
   7   6  19          9.56         24.28        11.31 o
   1   7  19         52.38         66.57         8.40 o
   2   7  19         52.09         45.84         6.43 o
   3   7  19        153.57        146.00        13.48 o
   4   7  19         98.02        104.31         9.47 o
   5   7  19         83.48         86.84         9.31 o
   6   7  19        126.21        115.84        11.08 o
   7   7  19         36.56         32.26        17.87 o
   1   8  19        132.89        131.97        12.42 o
   2   8  19         64.15         63.46         8.13 o
   3   8  19         67.24         84.87         8.92 o
   4   8  19        453.32        480.09        18.74 o
   5   8  19         46.32         43.56         7.53 o
   6   8  19        134.27        115.15        25.31 o
   1   9  19          5.79          1.90         4.89 o
   2   9  19         85.18         93.14        10.12 o
   3   9  19         17.34         18.32         6.68 o
   4   9  19        169.28        172.05        30.03 o
   5   9  19          1.47          0.00         7.72 o
   1  10  19        124.01        131.76        13.62 o
   2  10  19          9.59         14.36         6.99 o
   3  10  19         85.81        117.14        21.84 o
   1  11  19         37.40         46.16        15.39 o
   2  11  19        156.31        204.49        30.77 o
   0   0  20         13.17         83.39        10.42 o
   2   0  20        157.76        154.04        11.37 o
   4   0  20        131.96        142.83        15.14 o
   0   1  20       1300.59       1310.29        39.46 o
   1   1  20        436.63        452.51        11.77 o
   2   1  20        302.99        264.16        10.58 o
   3   1  20        158.32        164.04         8.99 o
   4   1  20        238.76        233.22        12.93 o
   5   1  20        211.45        208.59        14.08 o
   6   1  20        201.06        219.86        18.01 o
   7   1  20         96.24        101.84        17.12 o
   0   2  20         53.01         47.95         6.07 o
   1   2  20         66.59         71.08         5.30 o
   2   2  20         17.67         11.98         2.85 o
   3   2  20        272.58        259.01        21.09 o
   4   2  20        237.28        248.68        24.57 o
   5   2  20         30.18         31.06         6.29 o
   6   2  20         48.29         51.44         8.04 o
   7   2  20        198.53        233.80        19.26 o
   0   3  20       1851.43       1826.53        68.99 o
   1   3  20        432.82        412.60        11.41 o
   2   3  20        726.76        732.36        20.69 o
   3   3  20         52.47         49.92         6.39 o
   4   3  20         47.38         43.22         6.63 o
   5   3  20         74.28         86.84         9.55 o
   6   3  20        109.01        144.22        13.15 o
   7   3  20          4.95          9.32         6.20 o
   0   4  20        108.21        115.30         9.42 o
   1   4  20         63.80         65.47         6.72 o
   2   4  20          7.17         12.31         3.99 o
   3   4  20         82.60        108.69         8.41 o
   4   4  20         27.42         29.89         6.11 o
   5   4  20        128.18        173.28        17.86 o
   6   4  20          2.02          0.18         4.72 o
   7   4  20         52.46         37.95         8.82 o
   8   4  20         25.21         48.14        18.36 o
   0   5  20        416.92        376.23        26.80 o
   1   5  20        623.78        565.48        18.14 o
   2   5  20        360.06        366.03        12.93 o
   3   5  20          2.51          1.59         3.19 o
   4   5  20        102.54        106.14        10.34 o
   5   5  20          0.14         -3.66         3.66 o
   6   5  20        110.11         96.45        12.37 o
   7   5  20          6.49         11.94        16.38 o
   0   6  20       1204.77       1156.47        54.10 o
   1   6  20          1.48         -3.16         3.81 o
   2   6  20         17.95         21.79         4.26 o
   3   6  20          2.28          3.79         3.37 o
   4   6  20         13.64         11.54         4.83 o
   5   6  20          7.44          9.13         4.79 o
   6   6  20        187.63        208.87        14.31 o
   7   6  20         23.92         10.92        14.89 o
   0   7  20         16.06         18.36         9.43 o
   1   7  20         67.78         81.22         9.67 o
   2   7  20        115.22        131.70        12.18 o
   3   7  20         14.65         14.12         4.10 o
   4   7  20        117.90        102.59         9.73 o
   5   7  20         99.91        139.22        11.56 o
   6   7  20          1.69         11.63         7.70 o
   0   8  20         78.67        100.76        19.36 o
   1   8  20         33.11         31.03         8.13 o
   2   8  20        142.01        148.44        12.52 o
   3   8  20         98.46         98.32        11.19 o
   4   8  20        236.20        236.58        14.53 o
   5   8  20        218.49        282.25        33.50 o
   6   8  20         13.96         10.42        12.90 o
   0   9  20        136.02        118.13        21.34 o
   1   9  20         32.89         27.43         7.27 o
   2   9  20        206.74        211.96        16.44 o
   3   9  20         34.25         29.22        13.23 o
   5   9  20         16.08         24.32        14.89 o
   1  10  20        154.57        179.18        27.80 o
   2  10  20        210.57        216.90        30.28 o
   3  10  20        124.45        103.74        21.34 o
   1  11  20          2.24         19.85        16.88 o
   2   0  21        131.68        147.69        11.37 o
   4   0  21        582.84        564.65        24.65 o
   6   0  21         92.76        103.74        17.87 o
   1   1  21          0.64          2.82         2.27 o
   2   1  21        128.28        140.05         9.16 o
   3   1  21        641.36        656.09        16.96 o
   4   1  21         21.51         19.75         6.06 o
   5   1  21        180.05        205.98        22.83 o
   6   1  21        231.00        246.13        19.64 o
   7   1  21        116.16        147.48        15.94 o
   1   2  21       2328.87       2439.63        41.95 o
   2   2  21        104.31         86.76         6.30 o
   3   2  21        155.33        189.56        14.76 o
   4   2  21         81.87         87.05         8.67 o
   5   2  21         66.08         55.14         7.81 o
   6   2  21         17.73         15.39         6.42 o
   7   2  21          6.22         10.22         6.49 o
   1   3  21        377.50        378.12        11.12 o
   2   3  21        582.91        564.93        33.25 o
   3   3  21         99.49        102.77        13.58 o
   4   3  21         33.64         34.75         6.05 o
   5   3  21         22.77         15.98         5.52 o
   6   3  21        255.30        281.34        16.68 o
   1   4  21       1258.63       1215.13        30.06 o
   2   4  21        193.36        220.73        14.96 o
   3   4  21        444.08        462.96        16.76 o
   4   4  21        323.58        307.90        37.40 o
   5   4  21         77.61         41.18        22.83 o
   6   4  21         14.81         12.32         7.00 o
   1   5  21         78.74         83.46         9.84 o
   2   5  21         56.10         73.26         7.93 o
   3   5  21        126.14        130.88         9.90 o
   4   5  21         67.22         71.88         8.72 o
   5   5  21         56.38         52.45        12.48 o
   6   5  21          6.93          1.32         4.40 o
   7   5  21        520.80        568.07        41.24 o
   1   6  21          5.44         16.63         6.32 o
   2   6  21        172.53        153.78         9.44 o
   3   6  21         48.46         41.20         5.58 o
   4   6  21         28.70         26.50         5.66 o
   5   6  21         13.35         10.92         5.37 o
   6   6  21         80.18         79.95        12.15 o
   7   6  21         54.37         51.62        20.85 o
   1   7  21         89.59         82.05        13.40 o
   2   7  21         60.95         62.71         8.82 o
   3   7  21         93.69         92.77         9.15 o
   4   7  21        201.21        205.28        13.47 o
   5   7  21         31.52         33.63         7.03 o
   6   7  21        201.79        242.71        35.74 o
   1   8  21        175.34        150.16        16.63 o
   2   8  21         72.61         67.77         8.80 o
   3   8  21        252.11        249.95        18.08 o
   4   8  21        124.44        114.44        14.18 o
   5   8  21         15.84         13.07        18.12 o
   1   9  21        258.79        263.68        18.81 o
   2   9  21         93.10        100.14        14.73 o
   3   9  21         26.70         30.77        11.91 o
   1  10  21        288.61        278.45        34.74 o
   2  10  21         46.42         52.12        16.38 o
   3  10  21         20.17         40.20        14.89 o
   0   0  22         96.83        163.30        13.90 o
   2   0  22         75.28         70.96        18.12 o
   4   0  22        551.63        551.43        32.26 o
   6   0  22        225.20        224.35        26.31 o
   0   1  22        131.61        152.16        11.05 o
   1   1  22        210.69        218.61        13.74 o
   2   1  22        400.12        379.37        33.65 o
   3   1  22       1317.40       1314.98        32.35 o
   4   1  22         41.14         35.44         6.05 o
   5   1  22        257.09        251.36        18.51 o
   6   1  22         61.99         64.04        10.51 o
   0   2  22        347.60        317.80        33.75 o
   1   2  22        479.38        524.91        13.61 o
   2   2  22         82.27         88.41         7.80 o
   3   2  22        188.63        205.13        15.96 o
   4   2  22        143.20        145.68        11.32 o
   5   2  22        389.38        328.93        41.80 o
   6   2  22         92.41         89.48        11.93 o
   0   3  22        158.38        148.94        11.91 o
   1   3  22        289.74        296.53        12.09 o
   2   3  22       1137.24       1147.80        29.07 o
   3   3  22        203.94        191.33        12.41 o
   4   3  22         11.17          7.44         4.73 o
   5   3  22         43.96         40.62         7.70 o
   6   3  22         25.23         34.62         8.24 o
   0   4  22         90.28         85.87        14.39 o
   1   4  22         73.50         67.95         6.92 o
   2   4  22         81.93         77.76         8.02 o
   3   4  22        394.35        332.53        30.54 o
   4   4  22        258.55        268.15        17.29 o
   5   4  22        194.99        170.06        20.10 o
   6   4  22         46.50         43.09        10.74 o
   0   5  22          4.31         -3.97         5.96 o
   1   5  22         44.30         41.99         8.69 o
   2   5  22          5.65          1.72         3.31 o
   3   5  22        321.38        290.88        12.70 o
   4   5  22         21.14         19.34         7.72 o
   5   5  22        244.12        261.77        17.55 o
   6   5  22         34.07         44.63         9.26 o
   7   5  22         54.08         27.95        12.62 o
   0   6  22        106.32         91.82        16.88 o
   1   6  22         81.55         75.62        10.73 o
   2   6  22        141.11        123.18        14.06 o
   3   6  22         80.60         66.63         6.80 o
   4   6  22         93.03        108.70         9.96 o
   5   6  22          0.34          3.90         4.26 o
   6   6  22         18.60         25.58        12.01 o
   0   7  22         51.30         68.49        15.39 o
   1   7  22         85.50        102.44        15.88 o
   2   7  22        135.42        125.38        12.09 o
   3   7  22        248.79        240.59        19.92 o
   4   7  22         55.75         46.33         7.31 o
   5   7  22        128.57        100.68        14.69 o
   6   7  22          4.20         21.34        15.39 o
   0   8  22         48.32         31.77        12.90 o
   1   8  22         27.86         11.70         6.84 o
   2   8  22         39.22         39.65         7.95 o
   3   8  22         82.87         69.55        10.44 o
   5   8  22         70.65         71.97        19.85 o
   2   9  22         99.04         86.36        19.36 o
   3   9  22         42.79         51.62        16.88 o
   2  10  22         58.19         61.05        17.37 o
   2   0  23         30.02         32.59         6.29 o
   4   0  23        980.90        994.17        47.15 o
   6   0  23        348.04        385.16        29.78 o
   1   1  23        134.83        144.60         9.50 o
   2   1  23        106.17        104.29         7.24 o
   3   1  23        337.24        363.73        15.93 o
   4   1  23         36.33         42.34         6.59 o
   5   1  23          4.86          5.15         5.13 o
   6   1  23          0.71          0.43         5.43 o
   1   2  23        181.43        162.06        12.46 o
   2   2  23         50.67         62.59         8.65 o
   3   2  23        408.61        422.35        20.00 o
   4   2  23        532.11        524.33        26.25 o
   5   2  23        114.01        108.73        14.15 o
   6   2  23        171.45        167.27        22.34 o
   1   3  23         79.88         69.92         6.90 o
   2   3  23         45.16         56.73         6.99 o
   3   3  23        104.27         95.87         9.22 o
   4   3  23        153.69        124.81        13.95 o
   5   3  23          0.01         -3.23         3.77 o
   6   3  23        109.65        141.91        35.98 o
   1   4  23         63.62         66.65         7.23 o
   2   4  23        162.69        149.82        11.11 o
   3   4  23        125.12        124.49        17.12 o
   4   4  23         95.54        103.26        12.16 o
   5   4  23         35.23         35.40         7.50 o
   6   4  23         20.80         31.22        10.00 o
   1   5  23        127.97        135.85        13.70 o
   2   5  23         97.42         87.15         8.64 o
   3   5  23        249.35        237.31        15.19 o
   4   5  23         43.80         40.74         8.76 o
   5   5  23         15.98          5.17         4.93 o
   6   5  23         44.12         35.98        12.28 o
   1   6  23          7.89          6.25         5.23 o
   2   6  23         95.97        118.76        13.99 o
   3   6  23         27.12         18.69         4.61 o
   4   6  23        182.25        181.40        17.99 o
   5   6  23         12.87         23.93         7.73 o
   6   6  23         88.60         89.34        23.82 o
   1   7  23        285.89        329.85        22.06 o
   2   7  23         54.05         44.70        10.02 o
   3   7  23         77.25         80.95        10.42 o
   4   7  23         31.38         43.02        18.61 o
   5   7  23         16.91         23.77         9.66 o
   1   8  23         13.63          7.60         6.84 o
   2   8  23         31.85         56.09        25.81 o
   3   8  23        135.91        147.41        26.31 o
   2   9  23          3.61         -0.50         9.43 o
   3   9  23         10.52          9.93        11.91 o
   0   0  24        871.92        897.88        40.70 o
   2   0  24        124.70        116.64        15.88 o
   4   0  24        578.74        634.32        34.74 o
   6   0  24         19.18         20.35        10.92 o
   0   1  24         78.28         73.83         8.40 o
   1   1  24         57.04         72.59         6.04 o
   2   1  24         31.67         25.38         4.97 o
   3   1  24          7.72          9.91         4.39 o
   4   1  24         47.67         42.11         7.70 o
   5   1  24         50.84         56.52         9.83 o
   6   1  24         16.39         14.39         9.93 o
   0   2  24         40.17         47.59        15.39 o
   1   2  24          1.01          0.50         2.50 o
   2   2  24         35.69         37.10         5.76 o
   3   2  24        223.11        227.91        12.74 o
   4   2  24        109.14        112.43        17.37 o
   5   2  24        130.04        103.72        12.37 o
   6   2  24         37.38         42.19        15.88 o
   0   3  24        224.80        266.36        20.35 o
   1   3  24         32.90         29.12         5.01 o
   2   3  24        115.18        125.20        10.05 o
   3   3  24         19.70         29.51         5.79 o
   4   3  24         16.27         22.62         5.75 o
   5   3  24         55.51         58.75         8.59 o
   0   4  24        970.19        972.83        47.65 o
   1   4  24          4.71         -1.37         5.21 o
   2   4  24         70.11         67.92         7.67 o
   3   4  24         81.40         91.57        11.06 o
   4   4  24         53.75         46.48         8.35 o
   5   4  24        184.61        195.62        14.86 o
   0   5  24         40.82         42.69        11.91 o
   1   5  24         30.80         31.14         7.70 o
   2   5  24          3.17          4.59         5.78 o
   3   5  24        143.13        140.51        11.66 o
   4   5  24         11.05          8.11         4.98 o
   5   5  24         46.94         48.59        10.85 o
   6   5  24        121.51        121.60        18.72 o
   0   6  24        422.06        382.18        30.28 o
   1   6  24         19.09         14.79         6.84 o
   2   6  24        254.25        282.05        37.72 o
   3   6  24         12.15         14.64         6.91 o
   4   6  24        108.40        126.10        13.00 o
   5   6  24        260.20        205.62        20.25 o
   0   7  24          9.09          9.93         9.43 o
   1   7  24         16.98         14.67        12.41 o
   2   7  24          6.53          8.72        18.61 o
   3   7  24        128.30        146.67        18.44 o
   5   7  24         37.95         39.21        17.37 o
   3   8  24         35.94         51.62        16.38 o
   4   8  24         37.97         44.17        22.34 o
   2   0  25         43.81         34.72         6.84 o
   4   0  25        615.57        663.11        36.73 o
   1   1  25        570.83        589.99        15.68 o
   2   1  25        116.76        122.76        12.22 o
   3   1  25        566.14        595.82        29.78 o
   4   1  25         95.24         97.35        11.23 o
   5   1  25         24.18         25.60         7.14 o
   1   2  25        277.23        285.52        12.41 o
   2   2  25         23.42         16.01         4.57 o
   3   2  25        302.07        342.94        18.51 o
   4   2  25         65.89         60.63        14.39 o
   5   2  25        159.87        186.03        16.32 o
   1   3  25          0.39          1.33         3.25 o
   2   3  25         84.76         98.13         9.24 o
   3   3  25        110.38        115.54        24.08 o
   4   3  25        271.56        328.47        22.09 o
   5   3  25         19.35         31.27        11.91 o
   1   4  25        192.10        205.07        16.95 o
   2   4  25         51.74         53.97         8.70 o
   3   4  25        136.99        141.97        19.66 o
   4   4  25          2.47         -2.66         4.24 o
   5   4  25         49.05         39.25        22.83 o
   1   5  25         95.14        122.32        14.03 o
   2   5  25        171.29        202.17        31.77 o
   3   5  25         49.02         59.06         8.35 o
   4   5  25         26.34         33.60         8.42 o
   5   5  25         19.48         27.85         9.30 o
   1   6  25         26.29         23.18         7.70 o
   2   6  25         50.45         69.65        11.75 o
   3   6  25         33.26         55.59        16.88 o
   4   6  25        119.82        137.84        23.08 o
   5   6  25         24.19         31.27        16.88 o
   1   7  25        109.51        103.24        21.34 o
   4   7  25        184.58        150.89        27.80 o
   0   0  26        974.16       1046.78        46.16 o
   2   0  26         68.09         47.48         9.42 o
   4   0  26         11.06         17.87         8.93 o
   0   1  26         93.07        109.30        17.12 o
   1   1  26        146.35        153.50         9.17 o
   2   1  26        298.24        294.45        16.13 o
   3   1  26        483.57        481.95        29.28 o
   4   1  26          9.32         10.74         5.72 o
   5   1  26          7.26          7.94         8.93 o
   0   2  26        112.57        106.74        10.61 o
   1   2  26        211.19        230.19        12.33 o
   2   2  26         95.43         97.18         9.13 o
   3   2  26        526.57        559.83        27.72 o
   4   2  26         15.85         18.14         9.18 o
   5   2  26        126.99        177.69        23.33 o
   0   3  26        138.01        138.98        18.86 o
   1   3  26          8.80         12.36         4.67 o
   2   3  26        431.57        438.60        16.83 o
   3   3  26          3.31         -0.11         3.94 o
   4   3  26        185.16        207.65        19.26 o
   5   3  26          7.01         -0.50         6.95 o
   0   4  26         21.22         21.84        10.42 o
   1   4  26          3.72         -0.41         6.70 o
   2   4  26        126.03        123.19        19.85 o
   3   4  26        100.75        100.33        10.08 o
   4   4  26          5.71          4.22         5.97 o
   5   4  26        192.88        214.47        24.07 o
   0   5  26        224.61        188.11        24.82 o
   1   5  26         13.33          8.44         6.32 o
   2   5  26         29.43         44.37         9.89 o
   3   5  26         31.98         19.66         9.27 o
   4   5  26         12.32         17.90         7.06 o
   0   6  26         77.70         81.40        17.87 o
   1   6  26         35.63         33.41         9.04 o
   2   6  26         57.27         67.50        17.37 o
   3   6  26         62.50         61.55        20.35 o
   2   0  27        126.93        143.94        17.87 o
   4   0  27          9.05         14.39         8.44 o
   1   1  27         25.96         28.97         5.55 o
   2   1  27         58.69         63.06         7.66 o
   3   1  27        206.49        183.98        15.08 o
   4   1  27          9.55          5.15         6.45 o
   1   2  27         93.54        115.31        12.71 o
   2   2  27         15.96         11.50         5.60 o
   3   2  27        292.97        321.58        15.35 o
   4   2  27         13.66         11.13         5.78 o
   1   3  27          3.50         -4.72         4.72 o
   2   3  27        758.64        745.54        23.37 o
   3   3  27         16.34         15.05         5.40 o
   4   3  27        129.45        118.63        17.87 o
   1   4  27        187.97        188.45        16.89 o
   2   4  27        126.39        123.48        25.56 o
   3   4  27        274.54        282.67        23.08 o
   4   4  27         56.99         59.57        11.44 o
   1   5  27         31.42         31.28         8.47 o
   2   5  27         70.67         98.28        20.85 o
   3   5  27         21.68         16.88        11.42 o
   4   5  27         43.75         50.56        16.48 o
   0   0  28         65.34         96.29        15.39 o
   2   0  28         65.67         61.55        12.90 o
   0   1  28        102.61        107.33        11.37 o
   1   1  28         89.79         84.14         8.44 o
   2   1  28         23.79         20.38         6.64 o
   3   1  28         88.86         99.27        16.38 o
   4   1  28          9.85         13.40         8.93 o
   0   2  28         63.76         56.58        13.40 o
   1   2  28          2.71         -1.42         3.70 o
   2   2  28         26.69         25.45         5.60 o
   3   2  28         87.53         93.15        19.36 o
   4   2  28         30.04         35.24        11.91 o
   0   3  28         68.17         76.44        14.89 o
   1   3  28         90.92         83.70        11.57 o
   2   3  28        103.92        101.84        19.11 o
   3   3  28         22.33         25.34         7.39 o
   4   3  28         18.32         12.41         8.93 o
   0   4  28         36.43         29.78        10.92 o
   1   4  28         63.54         66.04        12.90 o
   2   4  28         78.71         91.38        16.88 o
   3   4  28        214.55        196.05        29.78 o
   4   4  28          0.80          4.96         6.52 o
   0   5  28        119.88        130.54        24.82 o
   1   5  28         14.07          7.45         9.43 o
   2   5  28         41.55          6.45         9.93 o
   2   0  29         92.19         91.33        15.88 o
   1   1  29        117.17        112.24         9.60 o
   2   1  29         11.36         11.14         7.94 o
   3   1  29        121.46         91.82        16.88 o
   1   2  29         11.63          7.94         5.36 o
   2   2  29          2.70          4.50         6.79 o
   3   2  29         34.82         13.90         7.94 o
   1   3  29         13.68          3.57        11.66 o
   2   3  29         56.38         63.49        14.15 o
   3   3  29         80.27         70.07        11.08 o
   1   4  29         28.93         18.86        10.42 o
   2   4  29         28.68         22.34        11.91 o
   3   4  29         13.69          8.93        11.42 o
   0   0  30        327.54        322.12        35.74 o
   2   0  30        208.23        236.26        25.31 o
   0   1  30         38.72         53.11        13.40 o
   1   1  30         41.49         46.59         8.90 o
   2   1  30         30.83         48.05         8.77 o
   3   1  30        117.82         81.90        17.87 o
   0   2  30         99.18        103.74        17.87 o
   1   2  30         52.81         40.77         8.94 o
   3   2  30          7.88         -6.95         6.95 o
   0   3  30        208.13        219.38        27.30 o
   1   3  30          2.62          7.94         9.43 o
   2   3  30         99.31         87.36        18.36 o
   2   0  31         92.79        105.22        27.80 o
   1   1  31         62.01         47.15        12.90 o
   2   1  31        147.89        142.45        19.85 o
   1   2  31         48.32         47.15        14.39 o
                                                
