# Supplementary material for: Crystal structure of oxam­yl
Source: Acta Crystallogr E Crystallogr Commun. 2016 Nov 18;72(Pt 12):1816–8. doi: 10.1107/S2056989016018168 (PMC5137616; doi:10.1107/S2056989016018168)
Supplement: Supplementary file 3 [file e-72-01816-Isup3.cml]

<?xml version="1.0" ?>
<cml>
<molecule id="m1">
  <atomArray>
    <atom id="a1" elementType="C"
          x2="-7.809999942779541" y2="-2.365000009536743" />
    <atom id="a2" elementType="N"
          x2="-6.476320820951505" y2="-1.5950000095367431" />
    <atom id="a3" elementType="C"
          x2="-6.476320820951505" y2="-0.05500000953674311" />
    <atom id="a4" elementType="O"
          x2="-7.565265263978788" y2="1.0339444334905403" />
    <atom id="a5" elementType="O"
          x2="-4.98879504846634" y2="0.34358131992113883" />
    <atom id="a6" elementType="N"
          x2="-3.655115926638304" y2="-0.4264186800788611" />
    <atom id="a7" elementType="C"
          x2="-2.167590154153139" y2="-0.02783735062097914" />
    <atom id="a8" elementType="S"
          x2="-1.7690088246952564" y2="1.4596884218641861" />
    <atom id="a9" elementType="C"
          x2="-0.4353297028672207" y2="2.229688421864186" />
    <atom id="a10" elementType="C"
          x2="-0.8339110323251031" y2="-0.797837350620979" />
    <atom id="a11" elementType="O"
          x2="-0.833911032325103" y2="-2.3378373506209793" />
    <atom id="a12" elementType="N"
          x2="0.653614740160062" y2="-0.3992560211630971" />
    <atom id="a13" elementType="C"
          x2="1.0521960696179442" y2="1.088269751322068" />
    <atom id="a14" elementType="C"
          x2="2.141140512645227" y2="-0.797837350620979" />
  </atomArray>
  <bondArray>
    <bond atomRefs2="a1 a2" order="1" />
    <bond atomRefs2="a2 a3" order="1" />
    <bond atomRefs2="a3 a4" order="2" />
    <bond atomRefs2="a3 a5" order="1" />
    <bond atomRefs2="a5 a6" order="1" />
    <bond atomRefs2="a6 a7" order="2" />
    <bond atomRefs2="a7 a8" order="1" />
    <bond atomRefs2="a8 a9" order="1" />
    <bond atomRefs2="a7 a10" order="1" />
    <bond atomRefs2="a10 a11" order="2" />
    <bond atomRefs2="a10 a12" order="1" />
    <bond atomRefs2="a12 a13" order="1" />
    <bond atomRefs2="a12 a14" order="1" />
  </bondArray>
</molecule>
</cml>
